# Supplementary material for: Joint disease-specificity at the regulatory base-pair level
Source: Nat Commun. 2021 Jul 6;12:4161. doi: 10.1038/s41467-021-24345-9 (PMC8260791; doi:10.1038/s41467-021-24345-9)
Supplement: Supplementary file 4 — Supplementary Data 1 [file 41467_2021_24345_MOESM4_ESM.xlsx]

## Sheet: GWAS_CATALOG-_CENTRAL_CONSOL
MESH ID	MESH Label	Database Source	STUDYID	STUDY_NAME	STUDY_TRAIT	chr (hg38)	start	end	snpid	GWAS reported pval
D010014	Osteolysis	GWAS_CENTRAL	HGVST3725	GWAS of Osteolysis	GWAS of Osteolysis	chr12	95383542	95383543	rs10507055	1e-07
D010014	Osteolysis	GWAS_CENTRAL	HGVST3725	GWAS of Osteolysis	GWAS of Osteolysis	chr15	31578250	31578251	rs12899987	3e-07
D010014	Osteolysis	GWAS_CENTRAL	HGVST3725	GWAS of Osteolysis	GWAS of Osteolysis	chr1	163221517	163221518	rs902727464	6e-07
D010014	Osteolysis	GWAS_CENTRAL	HGVST3725	GWAS of Osteolysis	GWAS of Osteolysis	chr12	114683384	114683385	rs2242442	1e-06
D010014	Osteolysis	GWAS_CENTRAL	HGVST3725	GWAS of Osteolysis	GWAS of Osteolysis	chr7	29741168	29741169	rs850092	1e-06
D010014	Osteolysis	GWAS_CENTRAL	HGVST3725	GWAS of Osteolysis	GWAS of Osteolysis	chr17	38534459	38534460	rs56695130	1e-06
D010014	Osteolysis	GWAS_CENTRAL	HGVST3725	GWAS of Osteolysis	GWAS of Osteolysis	chr20	6498651	6498652	rs2876035	2e-06
D010014	Osteolysis	GWAS_CENTRAL	HGVST3725	GWAS of Osteolysis	GWAS of Osteolysis	chr8	102055399	102055400	rs2155235	2e-06
D010014	Osteolysis	GWAS_CENTRAL	HGVST3725	GWAS of Osteolysis	GWAS of Osteolysis	chr1	30150794	30150795	rs2761067	3e-06
D010014	Osteolysis	GWAS_CENTRAL	HGVST3725	GWAS of Osteolysis	GWAS of Osteolysis	chr2	79637797	79637798	rs13400937	3e-06
D010014	Osteolysis	GWAS_CENTRAL	HGVST3725	GWAS of Osteolysis	GWAS of Osteolysis	chr9	3940862	3940863	rs12344176	3e-06
D010014	Osteolysis	GWAS_CENTRAL	HGVST3725	GWAS of Osteolysis	GWAS of Osteolysis	chr15	80922270	80922271	rs2271162	3e-06
D010014	Osteolysis	GWAS_CENTRAL	HGVST3725	GWAS of Osteolysis	GWAS of Osteolysis	chr10	7174020	7174021	rs72773845	4e-06
D010014	Osteolysis	GWAS_CENTRAL	HGVST3725	GWAS of Osteolysis	GWAS of Osteolysis	chr4	27617473	27617474	rs1449760	4e-06
D010014	Osteolysis	GWAS_CENTRAL	HGVST3725	GWAS of Osteolysis	GWAS of Osteolysis	chr12	108205159	108205160	rs751796	4e-06
D010014	Osteolysis	GWAS_CENTRAL	HGVST3725	GWAS of Osteolysis	GWAS of Osteolysis	chr10	132523636	132523637	rs4272721	5e-06
D010008	Osteochondritis Dissecans	GWAS_CENTRAL	HGVST2128	GWAS of Juvenile osteochondritis dissecans	GWAS of Juvenile osteochondritis dissecans	chr7	25932240	25932241	rs12539793	1e-06
D010008	Osteochondritis Dissecans	GWAS_CENTRAL	HGVST2128	GWAS of Juvenile osteochondritis dissecans	GWAS of Juvenile osteochondritis dissecans	chr13	78464294	78464295	rs9574246	2e-06
D010008	Osteochondritis Dissecans	GWAS_CENTRAL	HGVST2128	GWAS of Juvenile osteochondritis dissecans	GWAS of Juvenile osteochondritis dissecans	chr12	24236726	24236727	rs1464500	3e-06
D010008	Osteochondritis Dissecans	GWAS_CENTRAL	HGVST2128	GWAS of Juvenile osteochondritis dissecans	GWAS of Juvenile osteochondritis dissecans	chr2	40267726	40267727	rs6759076	6e-06
D010008	Osteochondritis Dissecans	GWAS_CENTRAL	HGVST2128	GWAS of Juvenile osteochondritis dissecans	GWAS of Juvenile osteochondritis dissecans	chr4	82665518	82665519	rs2135507	9e-06
D008382	Marfan Syndrome	GWAS_CENTRAL	HGVST3549	GWAS of Marfan syndrome	GWAS of Marfan syndrome	chr8	116916586	116916587	rs3020167	5e-06
D008382	Marfan Syndrome	GWAS_CENTRAL	HGVST3549	GWAS of Marfan syndrome	GWAS of Marfan syndrome	chr2	122195574	122195575	rs1432302	6e-06
D008382	Marfan Syndrome	GWAS_CENTRAL	HGVST3549	GWAS of Marfan syndrome	GWAS of Marfan syndrome	chr15	66701900	66701901	rs2278601	8e-06
D008382	Marfan Syndrome	GWAS_CENTRAL	HGVST3549	GWAS of Marfan syndrome	GWAS of Marfan syndrome	chr1	31691930	31691931	rs2297676	9e-06
D003025	Clubfoot	GWAS_CENTRAL	HGVST2319	GWAS of Clubfoot	GWAS of Clubfoot	chr12	124129992	124129993	rs7969148	2e-07
D006617	Hip Dislocation	GWAS_CENTRAL	HGVST1997	GWAS of Developmental dysplasia of the hip	GWAS of Developmental dysplasia of the hip	chr20	35326405	35326406	rs6060373	4e-06
D002111	Calcaneus	GWAS_CENTRAL	HGVST224	GWAS of bone mass and geometry in the Framingham Heart Study	GWAS of bone mass and geometry in the Framingham Heart Study	chr4	10322536	10322537	rs9291683	2.07e-06
D002111	Calcaneus	GWAS_CENTRAL	HGVST224	GWAS of bone mass and geometry in the Framingham Heart Study	GWAS of bone mass and geometry in the Framingham Heart Study	chr7	148005600	148005601	rs2214681	2.72e-06
D002111	Calcaneus	GWAS_CENTRAL	HGVST224	GWAS of bone mass and geometry in the Framingham Heart Study	GWAS of bone mass and geometry in the Framingham Heart Study	chr9	86319709	86319710	rs700760	1.42e-05
D002111	Calcaneus	GWAS_CENTRAL	HGVST224	GWAS of bone mass and geometry in the Framingham Heart Study	GWAS of bone mass and geometry in the Framingham Heart Study	chr6	152097440	152097441	rs3778099	0.003
D010384	Pelvic Bones	GWAS_CENTRAL	HGVST3998	GWAS of Bone size	GWAS of Bone size	chr20	35437976	35437977	rs143384	2e-22
D010384	Pelvic Bones	GWAS_CENTRAL	HGVST3998	GWAS of Bone size	GWAS of Bone size	chr1	102914362	102914363	rs3753841	1e-20
D005269	Femur	GWAS_CENTRAL	HGVST3998	GWAS of Bone size	GWAS of Bone size	chr17	72007174	72007175	rs12601029	6e-18
D005269	Femur	GWAS_CENTRAL	HGVST3998	GWAS of Bone size	GWAS of Bone size	chr17	71962201	71962202	rs1159421	5e-15
D005272	Femur Neck	GWAS_CENTRAL	HGVST3998	GWAS of Bone size	GWAS of Bone size	chr4	144646319	144646320	rs12507427	8e-14
D010384	Pelvic Bones	GWAS_CENTRAL	HGVST3998	GWAS of Bone size	GWAS of Bone size	chr3	56191301	56191302	rs9830173	8e-14
D010384	Pelvic Bones	GWAS_CENTRAL	HGVST3998	GWAS of Bone size	GWAS of Bone size	chr18	75979535	75979536	rs1507462	4e-13
D005269	Femur	GWAS_CENTRAL	HGVST3998	GWAS of Bone size	GWAS of Bone size	chr12	57850847	57850848	rs10783854	3e-09
D010384	Pelvic Bones	GWAS_CENTRAL	HGVST3998	GWAS of Bone size	GWAS of Bone size	chr17	61471400	61471401	rs72834687	3e-09
D020370	Osteoarthritis, Knee	GWAS_CATALOG	GCST000629	New sequence variants in HLA class II/III region associated with susceptibility to knee osteoarthritis identified by genome-wide association study.	Knee osteoarthritis	chr6	32405535	32405536	rs10947262	0
D020370	Osteoarthritis, Knee	GWAS_CATALOG	GCST000186	Genome-wide association scan identifies a prostaglandin-endoperoxide synthase 2 variant involved in risk of knee osteoarthritis.	Knee osteoarthritis	chr1	186755871	186755872	rs4140564	0
D020370	Osteoarthritis, Knee	GWAS_CATALOG	GCST000186	Genome-wide association scan identifies a prostaglandin-endoperoxide synthase 2 variant involved in risk of knee osteoarthritis.	Knee osteoarthritis	chr2	205285870	205285871	rs1207421	0
D020370	Osteoarthritis, Knee	GWAS_CATALOG	GCST003820	Genome-Wide Association Study of Radiographic Knee Osteoarthritis in North American Caucasians.	Knee osteoarthritis	chr5	28549074	28549075	rs4867568	0
D020370	Osteoarthritis, Knee	GWAS_CATALOG	GCST003820	Genome-Wide Association Study of Radiographic Knee Osteoarthritis in North American Caucasians.	Knee osteoarthritis	chr7	95980891	95980892	rs1352413	0
D020370	Osteoarthritis, Knee	GWAS_CATALOG	GCST003820	Genome-Wide Association Study of Radiographic Knee Osteoarthritis in North American Caucasians.	Knee osteoarthritis	chr11	11084115	11084116	rs274508	0
D020370	Osteoarthritis, Knee	GWAS_CATALOG	GCST003820	Genome-Wide Association Study of Radiographic Knee Osteoarthritis in North American Caucasians.	Knee osteoarthritis	chr10	13690319	13690320	rs7079380	0
D020370	Osteoarthritis, Knee	GWAS_CATALOG	GCST003820	Genome-Wide Association Study of Radiographic Knee Osteoarthritis in North American Caucasians.	Knee osteoarthritis	chr7	30474825	30474826	rs6963954	0
D020370	Osteoarthritis, Knee	GWAS_CATALOG	GCST003820	Genome-Wide Association Study of Radiographic Knee Osteoarthritis in North American Caucasians.	Knee osteoarthritis	chr3	3462176	3462177	rs974515	0
D020370	Osteoarthritis, Knee	GWAS_CATALOG	GCST004881	Genetic Determinants of Radiographic Knee Osteoarthritis in African Americans.	Knee osteoarthritis	chr7	156553393	156553394	rs7792864	0
D020370	Osteoarthritis, Knee	GWAS_CATALOG	GCST004881	Genetic Determinants of Radiographic Knee Osteoarthritis in African Americans.	Knee osteoarthritis	chr3	65812468	65812469	rs145965284	0
D020370	Osteoarthritis, Knee	GWAS_CATALOG	GCST004881	Genetic Determinants of Radiographic Knee Osteoarthritis in African Americans.	Knee osteoarthritis	chr6	89517490	89517491	rs78571182	0
D020370	Osteoarthritis, Knee	GWAS_CATALOG	GCST004881	Genetic Determinants of Radiographic Knee Osteoarthritis in African Americans.	Knee osteoarthritis	chr8	143903707	143903708	rs76983122	0
D020370	Osteoarthritis, Knee	GWAS_CATALOG	GCST004881	Genetic Determinants of Radiographic Knee Osteoarthritis in African Americans.	Knee osteoarthritis	chr1	18775271	18775272	rs4920343	0
D020370	Osteoarthritis, Knee	GWAS_CATALOG	GCST004881	Genetic Determinants of Radiographic Knee Osteoarthritis in African Americans.	Knee osteoarthritis	chr11	109152533	109152534	rs9783397	0
D020370	Osteoarthritis, Knee	GWAS_CATALOG	GCST003820	Genome-Wide Association Study of Radiographic Knee Osteoarthritis in North American Caucasians.	Knee osteoarthritis	chr5	28549074	28549075	rs4867568	0
D020370	Osteoarthritis, Knee	GWAS_CATALOG	GCST003820	Genome-Wide Association Study of Radiographic Knee Osteoarthritis in North American Caucasians.	Knee osteoarthritis	chr7	95980891	95980892	rs1352413	0
D020370	Osteoarthritis, Knee	GWAS_CATALOG	GCST003820	Genome-Wide Association Study of Radiographic Knee Osteoarthritis in North American Caucasians.	Knee osteoarthritis	chr11	11084115	11084116	rs274508	0
D020370	Osteoarthritis, Knee	GWAS_CATALOG	GCST003820	Genome-Wide Association Study of Radiographic Knee Osteoarthritis in North American Caucasians.	Knee osteoarthritis	chr10	13690319	13690320	rs7079380	0
D020370	Osteoarthritis, Knee	GWAS_CATALOG	GCST003820	Genome-Wide Association Study of Radiographic Knee Osteoarthritis in North American Caucasians.	Knee osteoarthritis	chr7	30474825	30474826	rs6963954	0
D020370	Osteoarthritis, Knee	GWAS_CATALOG	GCST003820	Genome-Wide Association Study of Radiographic Knee Osteoarthritis in North American Caucasians.	Knee osteoarthritis	chr3	3462176	3462177	rs974515	0
D020370	Osteoarthritis, Knee	GWAS_CATALOG	GCST004881	Genetic Determinants of Radiographic Knee Osteoarthritis in African Americans.	Knee osteoarthritis	chr7	156553393	156553394	rs7792864	0
D020370	Osteoarthritis, Knee	GWAS_CATALOG	GCST004881	Genetic Determinants of Radiographic Knee Osteoarthritis in African Americans.	Knee osteoarthritis	chr3	65812468	65812469	rs145965284	0
D020370	Osteoarthritis, Knee	GWAS_CATALOG	GCST004881	Genetic Determinants of Radiographic Knee Osteoarthritis in African Americans.	Knee osteoarthritis	chr6	89517490	89517491	rs78571182	0
D020370	Osteoarthritis, Knee	GWAS_CATALOG	GCST004881	Genetic Determinants of Radiographic Knee Osteoarthritis in African Americans.	Knee osteoarthritis	chr8	143903707	143903708	rs76983122	0
D020370	Osteoarthritis, Knee	GWAS_CATALOG	GCST004881	Genetic Determinants of Radiographic Knee Osteoarthritis in African Americans.	Knee osteoarthritis	chr1	18775271	18775272	rs4920343	0
D020370	Osteoarthritis, Knee	GWAS_CATALOG	GCST004881	Genetic Determinants of Radiographic Knee Osteoarthritis in African Americans.	Knee osteoarthritis	chr11	109152533	109152534	rs9783397	0
D020370	Osteoarthritis, Knee	GWAS_CATALOG	GCST005574	A novel variant in GLIS3 is associated with osteoarthritis.	Osteoarthritis of the knee (with total joint replacement)	chr1	55039974	55039975	rs11591147	0
D020370	Osteoarthritis, Knee	GWAS_CATALOG	GCST005574	A novel variant in GLIS3 is associated with osteoarthritis.	Osteoarthritis of the knee (with total joint replacement)	chr1	166805760	166805761	rs858818	0
D020370	Osteoarthritis, Knee	GWAS_CATALOG	GCST005574	A novel variant in GLIS3 is associated with osteoarthritis.	Osteoarthritis of the knee (with total joint replacement)	chr4	115123255	115123256	rs7682531	0
D020370	Osteoarthritis, Knee	GWAS_CATALOG	GCST005574	A novel variant in GLIS3 is associated with osteoarthritis.	Osteoarthritis of the knee (with total joint replacement)	chr5	171482406	171482407	rs11745375	0
D020370	Osteoarthritis, Knee	GWAS_CATALOG	GCST005574	A novel variant in GLIS3 is associated with osteoarthritis.	Osteoarthritis of the knee (with total joint replacement)	chr12	62764382	62764383	rs342153	0
D020370	Osteoarthritis, Knee	GWAS_CATALOG	GCST007090	Identification of new therapeutic targets for osteoarthritis through genome-wide analyses of UK Biobank data.	Knee osteoarthritis	chr12	123350686	123350687	rs56116847	0
D020370	Osteoarthritis, Knee	GWAS_CATALOG	GCST007090	Identification of new therapeutic targets for osteoarthritis through genome-wide analyses of UK Biobank data.	Knee osteoarthritis	chr15	50438935	50438936	rs35912128	0
D020370	Osteoarthritis, Knee	GWAS_CATALOG	GCST007090	Identification of new therapeutic targets for osteoarthritis through genome-wide analyses of UK Biobank data.	Knee osteoarthritis	chr15	57923529	57923530	rs4775006	0
D020370	Osteoarthritis, Knee	GWAS_CATALOG	GCST007090	Identification of new therapeutic targets for osteoarthritis through genome-wide analyses of UK Biobank data.	Knee osteoarthritis	chr16	69701368	69701369	rs6499244	0
D020370	Osteoarthritis, Knee	GWAS_CATALOG	GCST007090	Identification of new therapeutic targets for osteoarthritis through genome-wide analyses of UK Biobank data.	Knee osteoarthritis	chr17	2155056	2155057	rs35087650	0
D020370	Osteoarthritis, Knee	GWAS_CATALOG	GCST007090	Identification of new therapeutic targets for osteoarthritis through genome-wide analyses of UK Biobank data.	Knee osteoarthritis	chr17	72016798	72016799	rs8067763	0
D020370	Osteoarthritis, Knee	GWAS_CATALOG	GCST007090	Identification of new therapeutic targets for osteoarthritis through genome-wide analyses of UK Biobank data.	Knee osteoarthritis	chr2	191807255	191807256	rs12470967	0
D020370	Osteoarthritis, Knee	GWAS_CATALOG	GCST007090	Identification of new therapeutic targets for osteoarthritis through genome-wide analyses of UK Biobank data.	Knee osteoarthritis	chr2	33205536	33205537	rs17567417	0
D020370	Osteoarthritis, Knee	GWAS_CATALOG	GCST007090	Identification of new therapeutic targets for osteoarthritis through genome-wide analyses of UK Biobank data.	Knee osteoarthritis	chr20	35437976	35437977	rs143384	0
D020370	Osteoarthritis, Knee	GWAS_CATALOG	GCST007090	Identification of new therapeutic targets for osteoarthritis through genome-wide analyses of UK Biobank data.	Knee osteoarthritis	chr5	78172000	78172001	rs35611929	0
D020370	Osteoarthritis, Knee	GWAS_CATALOG	GCST007090	Identification of new therapeutic targets for osteoarthritis through genome-wide analyses of UK Biobank data.	Knee osteoarthritis	chr6	33087724	33087725	rs9277552	0
D020370	Osteoarthritis, Knee	GWAS_CATALOG	GCST007090	Identification of new therapeutic targets for osteoarthritis through genome-wide analyses of UK Biobank data.	Knee osteoarthritis	chr9	114146866	114146867	rs1078301	0
D020370	Osteoarthritis, Knee	GWAS_CATALOG	GCST007090	Identification of new therapeutic targets for osteoarthritis through genome-wide analyses of UK Biobank data.	Knee osteoarthritis	chr20	35438203	35438204	rs143383	0
D001171	Arthritis, Juvenile	GWAS_CATALOG	GCST000206	Association of the TRAF1-C5 locus on chromosome 9 with juvenile idiopathic arthritis.	Arthritis (juvenile idiopathic)	chr6	32353777	32353778	rs2395148	0
D001171	Arthritis, Juvenile	GWAS_CATALOG	GCST000309	Identification of a novel susceptibility locus for juvenile idiopathic arthritis by genome-wide association analysis.	Arthritis (juvenile idiopathic)	chr1	117208743	117208744	rs12046117	0
D001171	Arthritis, Juvenile	GWAS_CATALOG	GCST003424	Variants in CXCR4 associate with juvenile idiopathic arthritis susceptibility.	Arthritis (juvenile idiopathic)	chr2	136149600	136149601	rs953387	0
D001171	Arthritis, Juvenile	GWAS_CATALOG	GCST001417	Genome-wide association analysis of juvenile idiopathic arthritis identifies a new susceptibility locus at chromosomal region 3q13.	Arthritis (juvenile idiopathic)	chr10	63246696	63246697	rs6479891	0
D001171	Arthritis, Juvenile	GWAS_CATALOG	GCST001417	Genome-wide association analysis of juvenile idiopathic arthritis identifies a new susceptibility locus at chromosomal region 3q13.	Arthritis (juvenile idiopathic)	chr3	119508400	119508401	rs4688011	0
D001171	Arthritis, Juvenile	GWAS_CATALOG	GCST001417	Genome-wide association analysis of juvenile idiopathic arthritis identifies a new susceptibility locus at chromosomal region 3q13.	Arthritis (juvenile idiopathic)	chr10	63555637	63555638	rs12411988	0
D001171	Arthritis, Juvenile	GWAS_CATALOG	GCST001417	Genome-wide association analysis of juvenile idiopathic arthritis identifies a new susceptibility locus at chromosomal region 3q13.	Arthritis (juvenile idiopathic)	chr15	98529676	98529677	rs12719740	0
D001171	Arthritis, Juvenile	GWAS_CATALOG	GCST004025	Genetic architecture distinguishes systemic juvenile idiopathic arthritis from other forms of juvenile idiopathic arthritis: clinical and therapeutic implications.	Systemic juvenile idiopathic arthritis	chr6	32457985	32457986	rs41291794	0
D001171	Arthritis, Juvenile	GWAS_CATALOG	GCST004025	Genetic architecture distinguishes systemic juvenile idiopathic arthritis from other forms of juvenile idiopathic arthritis: clinical and therapeutic implications.	Systemic juvenile idiopathic arthritis	chr1	4389144	4389145	rs72632736	0
D001171	Arthritis, Juvenile	GWAS_CATALOG	GCST004025	Genetic architecture distinguishes systemic juvenile idiopathic arthritis from other forms of juvenile idiopathic arthritis: clinical and therapeutic implications.	Systemic juvenile idiopathic arthritis	chr1	102682275	102682276	rs1823549	0
D001171	Arthritis, Juvenile	GWAS_CATALOG	GCST004025	Genetic architecture distinguishes systemic juvenile idiopathic arthritis from other forms of juvenile idiopathic arthritis: clinical and therapeutic implications.	Systemic juvenile idiopathic arthritis	chr7	18723029	18723030	rs1178121	0
D001171	Arthritis, Juvenile	GWAS_CATALOG	GCST004025	Genetic architecture distinguishes systemic juvenile idiopathic arthritis from other forms of juvenile idiopathic arthritis: clinical and therapeutic implications.	Systemic juvenile idiopathic arthritis	chr5	74384489	74384490	rs12517545	0
D001171	Arthritis, Juvenile	GWAS_CATALOG	GCST004025	Genetic architecture distinguishes systemic juvenile idiopathic arthritis from other forms of juvenile idiopathic arthritis: clinical and therapeutic implications.	Systemic juvenile idiopathic arthritis	chr18	48053250	48053251	rs79575701	0
D001171	Arthritis, Juvenile	GWAS_CATALOG	GCST004025	Genetic architecture distinguishes systemic juvenile idiopathic arthritis from other forms of juvenile idiopathic arthritis: clinical and therapeutic implications.	Systemic juvenile idiopathic arthritis	chr1	44093000	44093001	rs114940806	0
D001171	Arthritis, Juvenile	GWAS_CATALOG	GCST004025	Genetic architecture distinguishes systemic juvenile idiopathic arthritis from other forms of juvenile idiopathic arthritis: clinical and therapeutic implications.	Systemic juvenile idiopathic arthritis	chr9	11706771	11706772	rs1279094	0
D001171	Arthritis, Juvenile	GWAS_CATALOG	GCST004025	Genetic architecture distinguishes systemic juvenile idiopathic arthritis from other forms of juvenile idiopathic arthritis: clinical and therapeutic implications.	Systemic juvenile idiopathic arthritis	chr3	64258442	64258443	rs864089	0
D001171	Arthritis, Juvenile	GWAS_CATALOG	GCST004025	Genetic architecture distinguishes systemic juvenile idiopathic arthritis from other forms of juvenile idiopathic arthritis: clinical and therapeutic implications.	Systemic juvenile idiopathic arthritis	chr10	42507600	42507601	rs481331	0
D001171	Arthritis, Juvenile	GWAS_CATALOG	GCST004025	Genetic architecture distinguishes systemic juvenile idiopathic arthritis from other forms of juvenile idiopathic arthritis: clinical and therapeutic implications.	Systemic juvenile idiopathic arthritis	chr18	25506343	25506344	rs8097070	0
D001171	Arthritis, Juvenile	GWAS_CATALOG	GCST004025	Genetic architecture distinguishes systemic juvenile idiopathic arthritis from other forms of juvenile idiopathic arthritis: clinical and therapeutic implications.	Systemic juvenile idiopathic arthritis	chr8	116379918	116379919	rs1527934	0
D001171	Arthritis, Juvenile	GWAS_CATALOG	GCST004025	Genetic architecture distinguishes systemic juvenile idiopathic arthritis from other forms of juvenile idiopathic arthritis: clinical and therapeutic implications.	Systemic juvenile idiopathic arthritis	chr16	78271396	78271397	rs78507369	0
D001171	Arthritis, Juvenile	GWAS_CATALOG	GCST004025	Genetic architecture distinguishes systemic juvenile idiopathic arthritis from other forms of juvenile idiopathic arthritis: clinical and therapeutic implications.	Systemic juvenile idiopathic arthritis	chr16	87541726	87541727	rs12445022	0
D001171	Arthritis, Juvenile	GWAS_CATALOG	GCST004025	Genetic architecture distinguishes systemic juvenile idiopathic arthritis from other forms of juvenile idiopathic arthritis: clinical and therapeutic implications.	Systemic juvenile idiopathic arthritis	chr2	112144650	112144651	rs112165031	0
D001171	Arthritis, Juvenile	GWAS_CATALOG	GCST004025	Genetic architecture distinguishes systemic juvenile idiopathic arthritis from other forms of juvenile idiopathic arthritis: clinical and therapeutic implications.	Systemic juvenile idiopathic arthritis	chr4	115655118	115655119	rs6853094	0
D001171	Arthritis, Juvenile	GWAS_CATALOG	GCST004025	Genetic architecture distinguishes systemic juvenile idiopathic arthritis from other forms of juvenile idiopathic arthritis: clinical and therapeutic implications.	Systemic juvenile idiopathic arthritis	chr10	107930478	107930479	rs73401585	0
D001171	Arthritis, Juvenile	GWAS_CATALOG	GCST004025	Genetic architecture distinguishes systemic juvenile idiopathic arthritis from other forms of juvenile idiopathic arthritis: clinical and therapeutic implications.	Systemic juvenile idiopathic arthritis	chr13	48712302	48712303	rs9595973	0
D001171	Arthritis, Juvenile	GWAS_CATALOG	GCST004025	Genetic architecture distinguishes systemic juvenile idiopathic arthritis from other forms of juvenile idiopathic arthritis: clinical and therapeutic implications.	Systemic juvenile idiopathic arthritis	chr1	247782858	247782859	rs9633402	0
D001171	Arthritis, Juvenile	GWAS_CATALOG	GCST004025	Genetic architecture distinguishes systemic juvenile idiopathic arthritis from other forms of juvenile idiopathic arthritis: clinical and therapeutic implications.	Systemic juvenile idiopathic arthritis	chr6	74616528	74616529	rs62438583	0
D001171	Arthritis, Juvenile	GWAS_CATALOG	GCST004025	Genetic architecture distinguishes systemic juvenile idiopathic arthritis from other forms of juvenile idiopathic arthritis: clinical and therapeutic implications.	Systemic juvenile idiopathic arthritis	chr5	53115498	53115499	rs62359376	0
D001171	Arthritis, Juvenile	GWAS_CATALOG	GCST004025	Genetic architecture distinguishes systemic juvenile idiopathic arthritis from other forms of juvenile idiopathic arthritis: clinical and therapeutic implications.	Systemic juvenile idiopathic arthritis	chr4	16395444	16395445	rs1501138	0
D001171	Arthritis, Juvenile	GWAS_CATALOG	GCST004025	Genetic architecture distinguishes systemic juvenile idiopathic arthritis from other forms of juvenile idiopathic arthritis: clinical and therapeutic implications.	Systemic juvenile idiopathic arthritis	chr5	4985330	4985331	rs7712113	0
D001171	Arthritis, Juvenile	GWAS_CATALOG	GCST004025	Genetic architecture distinguishes systemic juvenile idiopathic arthritis from other forms of juvenile idiopathic arthritis: clinical and therapeutic implications.	Systemic juvenile idiopathic arthritis	chr14	92581110	92581111	rs1885747	0
D001171	Arthritis, Juvenile	GWAS_CATALOG	GCST004025	Genetic architecture distinguishes systemic juvenile idiopathic arthritis from other forms of juvenile idiopathic arthritis: clinical and therapeutic implications.	Systemic juvenile idiopathic arthritis	chr16	86587613	86587614	rs111580313	0
D001171	Arthritis, Juvenile	GWAS_CENTRAL	HGVST2038	GWAS of Juvenile idiopathic arthritis	GWAS of Juvenile idiopathic arthritis	chr6	32690139	32690140	rs7775055	3e-174
D001171	Arthritis, Juvenile	GWAS_CENTRAL	HGVST2038	GWAS of Juvenile idiopathic arthritis	GWAS of Juvenile idiopathic arthritis	chr1	113761186	113761187	rs6679677	3e-25
D001171	Arthritis, Juvenile	GWAS_CENTRAL	HGVST2038	GWAS of Juvenile idiopathic arthritis	GWAS of Juvenile idiopathic arthritis	chr2	191108308	191108309	rs10174238	1e-13
D001171	Arthritis, Juvenile	GWAS_CENTRAL	HGVST2038	GWAS of Juvenile idiopathic arthritis	GWAS of Juvenile idiopathic arthritis	chr18	12782449	12782450	rs2847293	1e-12
D001171	Arthritis, Juvenile	GWAS_CENTRAL	HGVST2038	GWAS of Juvenile idiopathic arthritis	GWAS of Juvenile idiopathic arthritis	chr5	56146422	56146423	rs10213692	3e-11
D001171	Arthritis, Juvenile	GWAS_CENTRAL	HGVST2038	GWAS of Juvenile idiopathic arthritis	GWAS of Juvenile idiopathic arthritis	chr4	122466445	122466446	rs1479924	6e-11
D001171	Arthritis, Juvenile	GWAS_CENTRAL	HGVST2038	GWAS of Juvenile idiopathic arthritis	GWAS of Juvenile idiopathic arthritis	chr19	10352442	10352443	rs34536443	1e-10
D001171	Arthritis, Juvenile	GWAS_CENTRAL	HGVST2038	GWAS of Juvenile idiopathic arthritis	GWAS of Juvenile idiopathic arthritis	chr10	6047878	6047879	rs7909519	8e-10
D001171	Arthritis, Juvenile	GWAS_CENTRAL	HGVST2038	GWAS of Juvenile idiopathic arthritis	GWAS of Juvenile idiopathic arthritis	chr5	132461855	132461856	rs6894249	1e-09
D001171	Arthritis, Juvenile	GWAS_CENTRAL	HGVST2038	GWAS of Juvenile idiopathic arthritis	GWAS of Juvenile idiopathic arthritis	chr12	111494996	111494997	rs7137828	2e-09
D001171	Arthritis, Juvenile	GWAS_CENTRAL	HGVST2038	GWAS of Juvenile idiopathic arthritis	GWAS of Juvenile idiopathic arthritis	chr12	6384185	6384186	rs10849448	5e-09
D001171	Arthritis, Juvenile	GWAS_CENTRAL	HGVST2038	GWAS of Juvenile idiopathic arthritis	GWAS of Juvenile idiopathic arthritis	chr21	35340290	35340291	rs8129030	5e-09
D001171	Arthritis, Juvenile	GWAS_CENTRAL	HGVST2038	GWAS of Juvenile idiopathic arthritis	GWAS of Juvenile idiopathic arthritis	chr22	21568615	21568616	rs2266959	6e-09
D001171	Arthritis, Juvenile	GWAS_CENTRAL	HGVST2038	GWAS of Juvenile idiopathic arthritis	GWAS of Juvenile idiopathic arthritis	chr5	97021474	97021475	rs27293	7e-09
D001171	Arthritis, Juvenile	GWAS_CENTRAL	HGVST2038	GWAS of Juvenile idiopathic arthritis	GWAS of Juvenile idiopathic arthritis	chr1	154406893	154406894	rs72698115	1e-08
D001171	Arthritis, Juvenile	GWAS_CENTRAL	HGVST2038	GWAS of Juvenile idiopathic arthritis	GWAS of Juvenile idiopathic arthritis	chr14	68793871	68793872	rs3825568	1e-08
D001171	Arthritis, Juvenile	GWAS_CENTRAL	HGVST2038	GWAS of Juvenile idiopathic arthritis	GWAS of Juvenile idiopathic arthritis	chr11	36322143	36322144	rs7127214	2e-08
D001171	Arthritis, Juvenile	GWAS_CENTRAL	HGVST2038	GWAS of Juvenile idiopathic arthritis	GWAS of Juvenile idiopathic arthritis	chr22	37137994	37137995	rs2284033	2e-08
D001171	Arthritis, Juvenile	GWAS_CENTRAL	HGVST2038	GWAS of Juvenile idiopathic arthritis	GWAS of Juvenile idiopathic arthritis	chr7	22769871	22769872	rs6946509	3e-08
D001171	Arthritis, Juvenile	GWAS_CENTRAL	HGVST2038	GWAS of Juvenile idiopathic arthritis	GWAS of Juvenile idiopathic arthritis	chr10	89002619	89002620	rs7069750	3e-08
D001171	Arthritis, Juvenile	GWAS_CENTRAL	HGVST2038	GWAS of Juvenile idiopathic arthritis	GWAS of Juvenile idiopathic arthritis	chr13	39781776	39781777	rs9532434	5e-08
D001171	Arthritis, Juvenile	GWAS_CENTRAL	HGVST2038	GWAS of Juvenile idiopathic arthritis	GWAS of Juvenile idiopathic arthritis	chr2	191009521	191009522	rs45539732	7e-08
D001171	Arthritis, Juvenile	GWAS_CENTRAL	HGVST2038	GWAS of Juvenile idiopathic arthritis	GWAS of Juvenile idiopathic arthritis	chr7	28147725	28147726	rs73300638	1e-07
D001171	Arthritis, Juvenile	GWAS_CENTRAL	HGVST2038	GWAS of Juvenile idiopathic arthritis	GWAS of Juvenile idiopathic arthritis	chr3	46212159	46212160	rs79893749	2e-07
D001171	Arthritis, Juvenile	GWAS_CENTRAL	HGVST2038	GWAS of Juvenile idiopathic arthritis	GWAS of Juvenile idiopathic arthritis	chr13	42481900	42481901	rs34132030	2e-07
D001171	Arthritis, Juvenile	GWAS_CENTRAL	HGVST2038	GWAS of Juvenile idiopathic arthritis	GWAS of Juvenile idiopathic arthritis	chr16	11377557	11377558	rs11074967	2e-07
D001171	Arthritis, Juvenile	GWAS_CENTRAL	HGVST2038	GWAS of Juvenile idiopathic arthritis	GWAS of Juvenile idiopathic arthritis	chr3	119502217	119502218	rs11714843	4e-07
D001171	Arthritis, Juvenile	GWAS_CENTRAL	HGVST2038	GWAS of Juvenile idiopathic arthritis	GWAS of Juvenile idiopathic arthritis	chr1	24870664	24870665	rs4648881	5e-07
D001171	Arthritis, Juvenile	GWAS_CENTRAL	HGVST2038	GWAS of Juvenile idiopathic arthritis	GWAS of Juvenile idiopathic arthritis	chr18	12885121	12885122	rs149850873	5e-07
D001171	Arthritis, Juvenile	GWAS_CENTRAL	HGVST2038	GWAS of Juvenile idiopathic arthritis	GWAS of Juvenile idiopathic arthritis	chr2	100217755	100217756	rs10194635	8e-07
D001171	Arthritis, Juvenile	GWAS_CENTRAL	HGVST2038	GWAS of Juvenile idiopathic arthritis	GWAS of Juvenile idiopathic arthritis	chr10	6053447	6053448	rs2476491	1e-06
D005271	Femur Head Necrosis	GWAS_CATALOG	GCST000209	Bisphosphonate-related osteonecrosis of the jaw is associated with polymorphisms of the cytochrome P450 CYP2C8 in multiple myeloma: a genome-wide single nucleotide polymorphism analysis.	Osteonecrosis of the jaw	chr10	95038791	95038792	rs1934951	0
D005271	Femur Head Necrosis	GWAS_CENTRAL	HGVST3833	GWAS of Idiopathic osteonecrosis of the femoral head	GWAS of Idiopathic osteonecrosis of the femoral head	chr3	12459152	12459153	rs9809905	6e-06
D005271	Femur Head Necrosis	GWAS_CATALOG	GCST003083	Genetics of glucocorticoid-associated osteonecrosis in children with acute lymphoblastic leukemia.	Glucocorticoid-induced osteonecrosis (time dependent analysis)	chr9	101912273	101912274	rs10989692	0
D005271	Femur Head Necrosis	GWAS_CATALOG	GCST003083	Genetics of glucocorticoid-associated osteonecrosis in children with acute lymphoblastic leukemia.	Glucocorticoid-induced osteonecrosis (time dependent analysis)	chr11	131276855	131276856	rs7925908	0
D005271	Femur Head Necrosis	GWAS_CENTRAL	HGVST2398	GWAS of Idiopathic osteonecrosis of the femoral head	GWAS of Idiopathic osteonecrosis of the femoral head	chr20	39920335	39920336	rs6028718	7e-14
D005271	Femur Head Necrosis	GWAS_CENTRAL	HGVST2398	GWAS of Idiopathic osteonecrosis of the femoral head	GWAS of Idiopathic osteonecrosis of the femoral head	chr12	111268089	111268090	rs3858704	3e-12
D005271	Femur Head Necrosis	GWAS_CATALOG	GCST003081	Genetics of glucocorticoid-associated osteonecrosis in children with acute lymphoblastic leukemia.	Glucocorticoid-induced osteonecrosis (age 10 years and older)	chr11	131276855	131276856	rs7925908	0
D005271	Femur Head Necrosis	GWAS_CATALOG	GCST003081	Genetics of glucocorticoid-associated osteonecrosis in children with acute lymphoblastic leukemia.	Glucocorticoid-induced osteonecrosis (age 10 years and older)	chr9	101912273	101912274	rs10989692	0
D005271	Femur Head Necrosis	GWAS_CATALOG	GCST003081	Genetics of glucocorticoid-associated osteonecrosis in children with acute lymphoblastic leukemia.	Glucocorticoid-induced osteonecrosis (age 10 years and older)	chr8	19757960	19757961	rs1388941	0
D005271	Femur Head Necrosis	GWAS_CATALOG	GCST003081	Genetics of glucocorticoid-associated osteonecrosis in children with acute lymphoblastic leukemia.	Glucocorticoid-induced osteonecrosis (age 10 years and older)	chr5	64854707	64854708	rs80131293	0
D005271	Femur Head Necrosis	GWAS_CATALOG	GCST003081	Genetics of glucocorticoid-associated osteonecrosis in children with acute lymphoblastic leukemia.	Glucocorticoid-induced osteonecrosis (age 10 years and older)	chr17	79854174	79854175	rs1696756	0
D005271	Femur Head Necrosis	GWAS_CATALOG	GCST003081	Genetics of glucocorticoid-associated osteonecrosis in children with acute lymphoblastic leukemia.	Glucocorticoid-induced osteonecrosis (age 10 years and older)	chr7	95138094	95138095	rs192462116	0
D005271	Femur Head Necrosis	GWAS_CATALOG	GCST003081	Genetics of glucocorticoid-associated osteonecrosis in children with acute lymphoblastic leukemia.	Glucocorticoid-induced osteonecrosis (age 10 years and older)	chr5	27646712	27646713	rs7445608	0
D005271	Femur Head Necrosis	GWAS_CATALOG	GCST003081	Genetics of glucocorticoid-associated osteonecrosis in children with acute lymphoblastic leukemia.	Glucocorticoid-induced osteonecrosis (age 10 years and older)	chr7	130711940	130711941	rs74446409	0
D005271	Femur Head Necrosis	GWAS_CATALOG	GCST003081	Genetics of glucocorticoid-associated osteonecrosis in children with acute lymphoblastic leukemia.	Glucocorticoid-induced osteonecrosis (age 10 years and older)	chr8	80937071	80937072	rs2400362	0
D005271	Femur Head Necrosis	GWAS_CATALOG	GCST003081	Genetics of glucocorticoid-associated osteonecrosis in children with acute lymphoblastic leukemia.	Glucocorticoid-induced osteonecrosis (age 10 years and older)	chr7	22147462	22147463	rs11770772	0
D005271	Femur Head Necrosis	GWAS_CATALOG	GCST003081	Genetics of glucocorticoid-associated osteonecrosis in children with acute lymphoblastic leukemia.	Glucocorticoid-induced osteonecrosis (age 10 years and older)	chr7	81175859	81175860	rs1509911	0
D005271	Femur Head Necrosis	GWAS_CATALOG	GCST003084	Genetics of glucocorticoid-associated osteonecrosis in children with acute lymphoblastic leukemia.	Glucocorticoid-induced osteonecrosis	chr9	101912273	101912274	rs10989692	0
D005271	Femur Head Necrosis	GWAS_CATALOG	GCST003084	Genetics of glucocorticoid-associated osteonecrosis in children with acute lymphoblastic leukemia.	Glucocorticoid-induced osteonecrosis	chr21	29543641	29543642	rs2154490	0
D005271	Femur Head Necrosis	GWAS_CATALOG	GCST003084	Genetics of glucocorticoid-associated osteonecrosis in children with acute lymphoblastic leukemia.	Glucocorticoid-induced osteonecrosis	chr5	18408799	18408800	rs72733993	0
D005271	Femur Head Necrosis	GWAS_CATALOG	GCST003084	Genetics of glucocorticoid-associated osteonecrosis in children with acute lymphoblastic leukemia.	Glucocorticoid-induced osteonecrosis	chr9	75646632	75646633	rs11144550	0
D005271	Femur Head Necrosis	GWAS_CATALOG	GCST003084	Genetics of glucocorticoid-associated osteonecrosis in children with acute lymphoblastic leukemia.	Glucocorticoid-induced osteonecrosis	chr13	74521430	74521431	rs1536407	0
D005271	Femur Head Necrosis	GWAS_CATALOG	GCST003084	Genetics of glucocorticoid-associated osteonecrosis in children with acute lymphoblastic leukemia.	Glucocorticoid-induced osteonecrosis	chr17	82463994	82463995	rs4789693	0
D005271	Femur Head Necrosis	GWAS_CATALOG	GCST003084	Genetics of glucocorticoid-associated osteonecrosis in children with acute lymphoblastic leukemia.	Glucocorticoid-induced osteonecrosis	chr3	137534871	137534872	rs6797178	0
D005271	Femur Head Necrosis	GWAS_CATALOG	GCST003084	Genetics of glucocorticoid-associated osteonecrosis in children with acute lymphoblastic leukemia.	Glucocorticoid-induced osteonecrosis	chr12	4183696	4183697	rs10849004	0
D005271	Femur Head Necrosis	GWAS_CATALOG	GCST003084	Genetics of glucocorticoid-associated osteonecrosis in children with acute lymphoblastic leukemia.	Glucocorticoid-induced osteonecrosis	chr10	77458272	77458273	rs11594258	0
D005271	Femur Head Necrosis	GWAS_CATALOG	GCST003084	Genetics of glucocorticoid-associated osteonecrosis in children with acute lymphoblastic leukemia.	Glucocorticoid-induced osteonecrosis	chr16	72794405	72794406	rs2229288	0
D005271	Femur Head Necrosis	GWAS_CENTRAL	HGVST2188	GWAS of Idiopathic osteonecrosis of the femoral head	GWAS of Idiopathic osteonecrosis of the femoral head	chr21	42166589	42166590	rs220324	2e-07
D005271	Femur Head Necrosis	GWAS_CENTRAL	HGVST2188	GWAS of Idiopathic osteonecrosis of the femoral head	GWAS of Idiopathic osteonecrosis of the femoral head	chrX	155749677	155749678	rs306896	2e-06
D005271	Femur Head Necrosis	GWAS_CENTRAL	HGVST2188	GWAS of Idiopathic osteonecrosis of the femoral head	GWAS of Idiopathic osteonecrosis of the femoral head	chr1	65333757	65333758	rs17127529	3e-06
D005271	Femur Head Necrosis	GWAS_CENTRAL	HGVST2188	GWAS of Idiopathic osteonecrosis of the femoral head	GWAS of Idiopathic osteonecrosis of the femoral head	chr7	13442001	13442002	rs1432486	3e-06
D005271	Femur Head Necrosis	GWAS_CENTRAL	HGVST2188	GWAS of Idiopathic osteonecrosis of the femoral head	GWAS of Idiopathic osteonecrosis of the femoral head	chr13	22550829	22550830	rs9285223	3e-06
D005271	Femur Head Necrosis	GWAS_CENTRAL	HGVST2188	GWAS of Idiopathic osteonecrosis of the femoral head	GWAS of Idiopathic osteonecrosis of the femoral head	chr6	3114223	3114224	rs17548629	5e-06
D005271	Femur Head Necrosis	GWAS_CENTRAL	HGVST2188	GWAS of Idiopathic osteonecrosis of the femoral head	GWAS of Idiopathic osteonecrosis of the femoral head	chr7	117868452	117868453	rs7794364	7e-06
D005271	Femur Head Necrosis	GWAS_CENTRAL	HGVST2188	GWAS of Idiopathic osteonecrosis of the femoral head	GWAS of Idiopathic osteonecrosis of the femoral head	chr9	116726362	116726363	rs12376144	7e-06
D010024	Osteoporosis	GWAS_CATALOG	GCST001830	Meta-analysis identifies a MECOM gene as a novel predisposing factor of osteoporotic fracture.	Osteoporosis	chr3	169253443	169253444	rs784288	0
D010024	Osteoporosis	GWAS_CATALOG	GCST000560	Genome-wide association study identifies ALDH7A1 as a novel susceptibility gene for osteoporosis.	Osteoporosis	chr5	126582456	126582457	rs13182402	0
D010024	Osteoporosis	GWAS_CATALOG	GCST001071	Common variants in a novel gene, FONG on chromosome 2q33.1 confer risk of osteoporosis in Japanese.	Osteoporosis	chr2	199812203	199812204	rs7605378	0
D010024	Osteoporosis	GWAS_CATALOG	GCST000575	Genome-wide pleiotropy of osteoporosis-related phenotypes: the Framingham Study.	Osteoporosis-related phenotypes	chr2	223409904	223409905	rs16864755	0
D010024	Osteoporosis	GWAS_CATALOG	GCST000469	Powerful bivariate genome-wide association analyses suggest the SOX6 gene influencing both obesity and osteoporosis phenotypes in males.	Obesity and osteoporosis	chr11	16381965	16381966	rs4756846	0
D010024	Osteoporosis	GWAS_CATALOG	GCST000469	Powerful bivariate genome-wide association analyses suggest the SOX6 gene influencing both obesity and osteoporosis phenotypes in males.	Obesity and osteoporosis	chr11	16368048	16368049	rs297325	0
D010024	Osteoporosis	GWAS_CATALOG	GCST000698	An integration of genome-wide association study and gene expression profiling to prioritize the discovery of novel susceptibility Loci for osteoporosis-related traits.	Osteoporosis-related phenotypes	chr11	39306409	39306410	rs12808199	0
D010024	Osteoporosis	GWAS_CATALOG	GCST000698	An integration of genome-wide association study and gene expression profiling to prioritize the discovery of novel susceptibility Loci for osteoporosis-related traits.	Osteoporosis-related phenotypes	chr2	101052395	101052396	rs2278729	0
D010024	Osteoporosis	GWAS_CATALOG	GCST000698	An integration of genome-wide association study and gene expression profiling to prioritize the discovery of novel susceptibility Loci for osteoporosis-related traits.	Osteoporosis-related phenotypes	chr18	24358694	24358695	rs7227401	0
D010024	Osteoporosis	GWAS_CATALOG	GCST000698	An integration of genome-wide association study and gene expression profiling to prioritize the discovery of novel susceptibility Loci for osteoporosis-related traits.	Osteoporosis-related phenotypes	chr2	234302083	234302084	rs12151790	0
D010024	Osteoporosis	GWAS_CATALOG	GCST000698	An integration of genome-wide association study and gene expression profiling to prioritize the discovery of novel susceptibility Loci for osteoporosis-related traits.	Osteoporosis-related phenotypes	chr1	111649500	111649501	rs494453	0
D010024	Osteoporosis	GWAS_CATALOG	GCST000698	An integration of genome-wide association study and gene expression profiling to prioritize the discovery of novel susceptibility Loci for osteoporosis-related traits.	Osteoporosis-related phenotypes	chr8	118965553	118965554	rs2062375	0
D010024	Osteoporosis	GWAS_CATALOG	GCST000698	An integration of genome-wide association study and gene expression profiling to prioritize the discovery of novel susceptibility Loci for osteoporosis-related traits.	Osteoporosis-related phenotypes	chr18	69475621	69475622	rs17184557	0
D010024	Osteoporosis	GWAS_CATALOG	GCST004403	A genome-wide association study meta-analysis of clinical fracture in 10,012 African American women.	Bone fracture in osteoporosis	chr10	29570927	29570928	rs12775980	0
D010024	Osteoporosis	GWAS_CATALOG	GCST004403	A genome-wide association study meta-analysis of clinical fracture in 10,012 African American women.	Bone fracture in osteoporosis	chr18	9848005	9848006	rs11872467	0
D010024	Osteoporosis	GWAS_CATALOG	GCST004403	A genome-wide association study meta-analysis of clinical fracture in 10,012 African American women.	Bone fracture in osteoporosis	chr2	189511709	189511710	rs10931422	0
D010024	Osteoporosis	GWAS_CATALOG	GCST004403	A genome-wide association study meta-analysis of clinical fracture in 10,012 African American women.	Bone fracture in osteoporosis	chr10	16484841	16484842	rs2275731	0
D010024	Osteoporosis	GWAS_CATALOG	GCST004403	A genome-wide association study meta-analysis of clinical fracture in 10,012 African American women.	Bone fracture in osteoporosis	chr11	24173043	24173044	rs7113850	0
D010024	Osteoporosis	GWAS_CATALOG	GCST004403	A genome-wide association study meta-analysis of clinical fracture in 10,012 African American women.	Bone fracture in osteoporosis	chr11	75727879	75727880	rs12284314	0
D010024	Osteoporosis	GWAS_CATALOG	GCST004403	A genome-wide association study meta-analysis of clinical fracture in 10,012 African American women.	Bone fracture in osteoporosis	chr1	182740487	182740488	rs7547923	0
D010024	Osteoporosis	GWAS_CATALOG	GCST004403	A genome-wide association study meta-analysis of clinical fracture in 10,012 African American women.	Bone fracture in osteoporosis	chr18	69243876	69243877	rs12606715	0
D010024	Osteoporosis	GWAS_CATALOG	GCST004403	A genome-wide association study meta-analysis of clinical fracture in 10,012 African American women.	Bone fracture in osteoporosis	chr3	48617505	48617506	rs6792156	0
D010003	Osteoarthritis	GWAS_CATALOG	GCST001516	Genome-wide association and functional studies identify the DOT1L gene to be involved in cartilage thickness and hip osteoarthritis.	Osteoarthritis	chr19	2177194	2177195	rs12982744	0
D010003	Osteoarthritis	GWAS_CATALOG	GCST002410	Severe osteoarthritis of the hand associates with common variants within the ALDH1A2 gene and with rare variants at 1p31.	Osteoarthritis (hand, severe)	chr15	57954604	57954605	rs3204689	0
D010003	Osteoarthritis	GWAS_CATALOG	GCST000558	A genome-wide association study identifies an osteoarthritis susceptibility locus on chromosome 7q22.	Osteoarthritis	chr7	107297975	107297976	rs3815148	0
D010003	Osteoarthritis	GWAS_CATALOG	GCST000869	Meta-analysis of genome-wide association studies confirms a susceptibility locus for knee osteoarthritis on chromosome 7q22.	Osteoarthritis	chr7	107567250	107567251	rs4730250	0
D010003	Osteoarthritis	GWAS_CATALOG	GCST001209	A variant in MCF2L is associated with osteoarthritis.	Osteoarthritis	chr13	113040195	113040196	rs11842874	0
D010003	Osteoarthritis	GWAS_CATALOG	GCST004199	Whole-genome sequencing identifies rare genotypes in COMP and CHADL associated with high risk of hip osteoarthritis.	Osteoarthritis (with total hip replacement)	chr22	41238084	41238085	rs532464664	0
D010003	Osteoarthritis	GWAS_CATALOG	GCST001592	Identification of new susceptibility loci for osteoarthritis (arcOGEN): a genome-wide association study.	Osteoarthritis	chr3	52687289	52687290	rs11177	0
D010003	Osteoarthritis	GWAS_CATALOG	GCST001592	Identification of new susceptibility loci for osteoarthritis (arcOGEN): a genome-wide association study.	Osteoarthritis	chr6	44809954	44809955	rs10948172	0
D010003	Osteoarthritis	GWAS_CATALOG	GCST001592	Identification of new susceptibility loci for osteoarthritis (arcOGEN): a genome-wide association study.	Osteoarthritis	chr1	219500486	219500487	rs1417066	0
D010003	Osteoarthritis	GWAS_CATALOG	GCST001592	Identification of new susceptibility loci for osteoarthritis (arcOGEN): a genome-wide association study.	Osteoarthritis	chr16	53805223	53805224	rs8044769	0
D010003	Osteoarthritis	GWAS_CATALOG	GCST003963	Genome-wide association scan of neuropathic pain symptoms post total joint replacement highlights a variant in the protein-kinase C gene.	Possible neuropathic pain in post total joint replacement surgery for osteoarthritis	chr17	66583327	66583328	rs887797	0
D010003	Osteoarthritis	GWAS_CATALOG	GCST003963	Genome-wide association scan of neuropathic pain symptoms post total joint replacement highlights a variant in the protein-kinase C gene.	Possible neuropathic pain in post total joint replacement surgery for osteoarthritis	chr5	164919530	164919531	rs7734804	0
D010003	Osteoarthritis	GWAS_CATALOG	GCST003963	Genome-wide association scan of neuropathic pain symptoms post total joint replacement highlights a variant in the protein-kinase C gene.	Possible neuropathic pain in post total joint replacement surgery for osteoarthritis	chr2	156450176	156450177	rs298235	0
D010003	Osteoarthritis	GWAS_CATALOG	GCST003963	Genome-wide association scan of neuropathic pain symptoms post total joint replacement highlights a variant in the protein-kinase C gene.	Possible neuropathic pain in post total joint replacement surgery for osteoarthritis	chr16	87117889	87117890	rs12596162	0
D010003	Osteoarthritis	GWAS_CENTRAL	HGVST2292	GWAS of Osteoarthritis biomarkers	GWAS of Osteoarthritis biomarkers	chr8	4546064	4546065	rs1983474	8e-08
D010003	Osteoarthritis	GWAS_CENTRAL	HGVST2292	GWAS of Osteoarthritis biomarkers	GWAS of Osteoarthritis biomarkers	chr5	82884487	82884488	rs4518370	1e-06
D010003	Osteoarthritis	GWAS_CENTRAL	HGVST2292	GWAS of Osteoarthritis biomarkers	GWAS of Osteoarthritis biomarkers	chr9	118363468	118363469	rs10429475	1e-06
D010003	Osteoarthritis	GWAS_CENTRAL	HGVST2292	GWAS of Osteoarthritis biomarkers	GWAS of Osteoarthritis biomarkers	chr19	18781918	18781919	rs10038	7e-06
D010003	Osteoarthritis	GWAS_CATALOG	GCST002155	A meta-analysis of genome-wide association studies identifies novel variants associated with osteoarthritis of the hip.	Osteoarthritis (hip)	chr7	44237052	44237053	rs3757837	0
D010003	Osteoarthritis	GWAS_CATALOG	GCST002155	A meta-analysis of genome-wide association studies identifies novel variants associated with osteoarthritis of the hip.	Osteoarthritis (hip)	chr12	123890663	123890664	rs10773046	0
D010003	Osteoarthritis	GWAS_CATALOG	GCST002155	A meta-analysis of genome-wide association studies identifies novel variants associated with osteoarthritis of the hip.	Osteoarthritis (hip)	chr17	61590592	61590593	rs17610181	0
D010003	Osteoarthritis	GWAS_CATALOG	GCST002155	A meta-analysis of genome-wide association studies identifies novel variants associated with osteoarthritis of the hip.	Osteoarthritis (hip)	chr20	47466905	47466906	rs6094710	0
D010003	Osteoarthritis	GWAS_CATALOG	GCST002155	A meta-analysis of genome-wide association studies identifies novel variants associated with osteoarthritis of the hip.	Osteoarthritis (hip)	chr7	112519123	112519124	rs5009270	0
D010003	Osteoarthritis	GWAS_CATALOG	GCST005811	Genome-wide analyses using UK Biobank data provide insights into the genetic architecture of osteoarthritis.	Osteoarthritis (self-reported)	chr2	135818793	135818794	rs112347136	0
D010003	Osteoarthritis	GWAS_CATALOG	GCST005811	Genome-wide analyses using UK Biobank data provide insights into the genetic architecture of osteoarthritis.	Osteoarthritis (self-reported)	chr2	70459094	70459095	rs75659306	0
D010003	Osteoarthritis	GWAS_CATALOG	GCST005811	Genome-wide analyses using UK Biobank data provide insights into the genetic architecture of osteoarthritis.	Osteoarthritis (self-reported)	chr4	162090903	162090904	rs111427307	0
D010003	Osteoarthritis	GWAS_CATALOG	GCST005811	Genome-wide analyses using UK Biobank data provide insights into the genetic architecture of osteoarthritis.	Osteoarthritis (self-reported)	chr2	45535468	45535469	rs114076575	0
D010003	Osteoarthritis	GWAS_CATALOG	GCST005811	Genome-wide analyses using UK Biobank data provide insights into the genetic architecture of osteoarthritis.	Osteoarthritis (self-reported)	chr15	96135957	96135958	rs116784579	0
D010003	Osteoarthritis	GWAS_CATALOG	GCST005811	Genome-wide analyses using UK Biobank data provide insights into the genetic architecture of osteoarthritis.	Osteoarthritis (self-reported)	chr9	80238712	80238713	rs72740597	0
D010003	Osteoarthritis	GWAS_CATALOG	GCST005811	Genome-wide analyses using UK Biobank data provide insights into the genetic architecture of osteoarthritis.	Osteoarthritis (self-reported)	chr3	61651395	61651396	rs4688651	0
D010003	Osteoarthritis	GWAS_CATALOG	GCST005811	Genome-wide analyses using UK Biobank data provide insights into the genetic architecture of osteoarthritis.	Osteoarthritis (self-reported)	chr10	83556502	83556503	rs656127	0
D010003	Osteoarthritis	GWAS_CATALOG	GCST005811	Genome-wide analyses using UK Biobank data provide insights into the genetic architecture of osteoarthritis.	Osteoarthritis (self-reported)	chr5	176740301	176740302	rs478255	0
D010003	Osteoarthritis	GWAS_CATALOG	GCST005811	Genome-wide analyses using UK Biobank data provide insights into the genetic architecture of osteoarthritis.	Osteoarthritis (self-reported)	chr11	93101032	93101033	rs614332	0
D010003	Osteoarthritis	GWAS_CATALOG	GCST005811	Genome-wide analyses using UK Biobank data provide insights into the genetic architecture of osteoarthritis.	Osteoarthritis (self-reported)	chr2	70490521	70490522	rs3771501	0
D010003	Osteoarthritis	GWAS_CATALOG	GCST005811	Genome-wide analyses using UK Biobank data provide insights into the genetic architecture of osteoarthritis.	Osteoarthritis (self-reported)	chr20	38257995	38257996	rs1205424	0
D010003	Osteoarthritis	GWAS_CATALOG	GCST005811	Genome-wide analyses using UK Biobank data provide insights into the genetic architecture of osteoarthritis.	Osteoarthritis (self-reported)	chr9	12857311	12857312	rs508803	0
D010003	Osteoarthritis	GWAS_CATALOG	GCST005811	Genome-wide analyses using UK Biobank data provide insights into the genetic architecture of osteoarthritis.	Osteoarthritis (self-reported)	chr21	20885160	20885161	rs7510312	0
D010003	Osteoarthritis	GWAS_CATALOG	GCST005811	Genome-wide analyses using UK Biobank data provide insights into the genetic architecture of osteoarthritis.	Osteoarthritis (self-reported)	chr3	70282556	70282557	rs4498002	0
D010003	Osteoarthritis	GWAS_CATALOG	GCST005811	Genome-wide analyses using UK Biobank data provide insights into the genetic architecture of osteoarthritis.	Osteoarthritis (self-reported)	chr10	27592379	27592380	rs4272700	0
D010003	Osteoarthritis	GWAS_CATALOG	GCST005811	Genome-wide analyses using UK Biobank data provide insights into the genetic architecture of osteoarthritis.	Osteoarthritis (self-reported)	chr8	1242438	1242439	rs4976875	0
D010003	Osteoarthritis	GWAS_CATALOG	GCST005811	Genome-wide analyses using UK Biobank data provide insights into the genetic architecture of osteoarthritis.	Osteoarthritis (self-reported)	chr1	13845127	13845128	rs12028630	0
D010003	Osteoarthritis	GWAS_CATALOG	GCST005811	Genome-wide analyses using UK Biobank data provide insights into the genetic architecture of osteoarthritis.	Osteoarthritis (self-reported)	chr4	2796443	2796444	rs231331	0
D010003	Osteoarthritis	GWAS_CATALOG	GCST005811	Genome-wide analyses using UK Biobank data provide insights into the genetic architecture of osteoarthritis.	Osteoarthritis (self-reported)	chr15	79527169	79527170	rs4377117	0
D010003	Osteoarthritis	GWAS_CATALOG	GCST005811	Genome-wide analyses using UK Biobank data provide insights into the genetic architecture of osteoarthritis.	Osteoarthritis (self-reported)	chr16	87637813	87637814	rs864839	0
D010003	Osteoarthritis	GWAS_CATALOG	GCST005811	Genome-wide analyses using UK Biobank data provide insights into the genetic architecture of osteoarthritis.	Osteoarthritis (self-reported)	chr7	43176015	43176016	rs7810100	0
D010003	Osteoarthritis	GWAS_CATALOG	GCST005811	Genome-wide analyses using UK Biobank data provide insights into the genetic architecture of osteoarthritis.	Osteoarthritis (self-reported)	chr1	31229134	31229135	rs1107427	0
D010003	Osteoarthritis	GWAS_CATALOG	GCST005811	Genome-wide analyses using UK Biobank data provide insights into the genetic architecture of osteoarthritis.	Osteoarthritis (self-reported)	chr4	78607389	78607390	rs11335718	0
D010003	Osteoarthritis	GWAS_CATALOG	GCST005811	Genome-wide analyses using UK Biobank data provide insights into the genetic architecture of osteoarthritis.	Osteoarthritis (self-reported)	chr5	97871838	97871839	rs6557013	0
D010003	Osteoarthritis	GWAS_CATALOG	GCST005811	Genome-wide analyses using UK Biobank data provide insights into the genetic architecture of osteoarthritis.	Osteoarthritis (self-reported)	chr19	36862445	36862446	rs375575359	0
D010003	Osteoarthritis	GWAS_CATALOG	GCST005811	Genome-wide analyses using UK Biobank data provide insights into the genetic architecture of osteoarthritis.	Osteoarthritis (self-reported)	chr4	78701519	78701520	rs80057746	0
D010003	Osteoarthritis	GWAS_CATALOG	GCST005811	Genome-wide analyses using UK Biobank data provide insights into the genetic architecture of osteoarthritis.	Osteoarthritis (self-reported)	chr4	78638402	78638403	rs78693599	0
D010003	Osteoarthritis	GWAS_CATALOG	GCST005814	Genome-wide analyses using UK Biobank data provide insights into the genetic architecture of osteoarthritis.	Osteoarthritis (hospital diagnosed)	chr1	219467338	219467339	rs2820436	0
D010003	Osteoarthritis	GWAS_CATALOG	GCST005814	Genome-wide analyses using UK Biobank data provide insights into the genetic architecture of osteoarthritis.	Osteoarthritis (hospital diagnosed)	chr2	70490521	70490522	rs3771501	0
D010003	Osteoarthritis	GWAS_CATALOG	GCST005814	Genome-wide analyses using UK Biobank data provide insights into the genetic architecture of osteoarthritis.	Osteoarthritis (hospital diagnosed)	chr9	27313559	27313560	rs116882138	0
D010003	Osteoarthritis	GWAS_CATALOG	GCST005814	Genome-wide analyses using UK Biobank data provide insights into the genetic architecture of osteoarthritis.	Osteoarthritis (hospital diagnosed)	chr2	136740482	136740483	rs5834501	0
D010003	Osteoarthritis	GWAS_CATALOG	GCST005814	Genome-wide analyses using UK Biobank data provide insights into the genetic architecture of osteoarthritis.	Osteoarthritis (hospital diagnosed)	chr7	136835151	136835152	rs201708019	0
D010003	Osteoarthritis	GWAS_CATALOG	GCST005814	Genome-wide analyses using UK Biobank data provide insights into the genetic architecture of osteoarthritis.	Osteoarthritis (hospital diagnosed)	chr9	114167047	114167048	rs737142	0
D010003	Osteoarthritis	GWAS_CATALOG	GCST007093	Identification of new therapeutic targets for osteoarthritis through genome-wide analyses of UK Biobank data.	Osteoarthritis	chr1	103000497	103000498	rs2622873	0
D010003	Osteoarthritis	GWAS_CATALOG	GCST007093	Identification of new therapeutic targets for osteoarthritis through genome-wide analyses of UK Biobank data.	Osteoarthritis	chr1	219570796	219570797	rs2785988	0
D010003	Osteoarthritis	GWAS_CATALOG	GCST007093	Identification of new therapeutic targets for osteoarthritis through genome-wide analyses of UK Biobank data.	Osteoarthritis	chr1	245587630	245587631	rs10218792	0
D010003	Osteoarthritis	GWAS_CATALOG	GCST007093	Identification of new therapeutic targets for osteoarthritis through genome-wide analyses of UK Biobank data.	Osteoarthritis	chr11	30752733	30752734	rs11031191	0
D010003	Osteoarthritis	GWAS_CATALOG	GCST007093	Identification of new therapeutic targets for osteoarthritis through genome-wide analyses of UK Biobank data.	Osteoarthritis	chr11	76795528	76795529	rs1149620	0
D010003	Osteoarthritis	GWAS_CATALOG	GCST007093	Identification of new therapeutic targets for osteoarthritis through genome-wide analyses of UK Biobank data.	Osteoarthritis	chr12	123218876	123218877	rs10654220	0
D010003	Osteoarthritis	GWAS_CATALOG	GCST007093	Identification of new therapeutic targets for osteoarthritis through genome-wide analyses of UK Biobank data.	Osteoarthritis	chr12	69244067	69244068	rs317630	0
D010003	Osteoarthritis	GWAS_CATALOG	GCST007093	Identification of new therapeutic targets for osteoarthritis through genome-wide analyses of UK Biobank data.	Osteoarthritis	chr12	93773444	93773445	rs2171126	0
D010003	Osteoarthritis	GWAS_CATALOG	GCST007093	Identification of new therapeutic targets for osteoarthritis through genome-wide analyses of UK Biobank data.	Osteoarthritis	chr15	74805439	74805440	rs35206230	0
D010003	Osteoarthritis	GWAS_CATALOG	GCST007093	Identification of new therapeutic targets for osteoarthritis through genome-wide analyses of UK Biobank data.	Osteoarthritis	chr16	89637957	89637958	rs1126464	0
D010003	Osteoarthritis	GWAS_CATALOG	GCST007093	Identification of new therapeutic targets for osteoarthritis through genome-wide analyses of UK Biobank data.	Osteoarthritis	chr17	45980521	45980522	rs547116051	0
D010003	Osteoarthritis	GWAS_CATALOG	GCST007093	Identification of new therapeutic targets for osteoarthritis through genome-wide analyses of UK Biobank data.	Osteoarthritis	chr18	23390742	23390743	rs10502437	0
D010003	Osteoarthritis	GWAS_CATALOG	GCST007093	Identification of new therapeutic targets for osteoarthritis through genome-wide analyses of UK Biobank data.	Osteoarthritis	chr19	10640062	10640063	rs1560707	0
D010003	Osteoarthritis	GWAS_CATALOG	GCST007093	Identification of new therapeutic targets for osteoarthritis through genome-wide analyses of UK Biobank data.	Osteoarthritis	chr19	41327879	41327880	rs75621460	0
D010003	Osteoarthritis	GWAS_CATALOG	GCST007093	Identification of new therapeutic targets for osteoarthritis through genome-wide analyses of UK Biobank data.	Osteoarthritis	chr2	203522759	203522760	rs62182810	0
D010003	Osteoarthritis	GWAS_CATALOG	GCST007093	Identification of new therapeutic targets for osteoarthritis through genome-wide analyses of UK Biobank data.	Osteoarthritis	chr2	33209269	33209270	rs2061027	0
D010003	Osteoarthritis	GWAS_CATALOG	GCST007093	Identification of new therapeutic targets for osteoarthritis through genome-wide analyses of UK Biobank data.	Osteoarthritis	chr2	70490521	70490522	rs3771501	0
D010003	Osteoarthritis	GWAS_CATALOG	GCST007093	Identification of new therapeutic targets for osteoarthritis through genome-wide analyses of UK Biobank data.	Osteoarthritis	chr20	35338300	35338301	rs2248393	0
D010003	Osteoarthritis	GWAS_CATALOG	GCST007093	Identification of new therapeutic targets for osteoarthritis through genome-wide analyses of UK Biobank data.	Osteoarthritis	chr22	43266235	43266236	rs528981060	0
D010003	Osteoarthritis	GWAS_CATALOG	GCST007093	Identification of new therapeutic targets for osteoarthritis through genome-wide analyses of UK Biobank data.	Osteoarthritis	chr3	49984616	49984617	rs62262139	0
D010003	Osteoarthritis	GWAS_CATALOG	GCST007093	Identification of new therapeutic targets for osteoarthritis through genome-wide analyses of UK Biobank data.	Osteoarthritis	chr4	102267552	102267553	rs13107325	0
D010003	Osteoarthritis	GWAS_CATALOG	GCST007093	Identification of new therapeutic targets for osteoarthritis through genome-wide analyses of UK Biobank data.	Osteoarthritis	chr4	13037816	13037817	rs1913707	0
D010003	Osteoarthritis	GWAS_CATALOG	GCST007093	Identification of new therapeutic targets for osteoarthritis through genome-wide analyses of UK Biobank data.	Osteoarthritis	chr4	1683484	1683485	rs798726	0
D010003	Osteoarthritis	GWAS_CATALOG	GCST007093	Identification of new therapeutic targets for osteoarthritis through genome-wide analyses of UK Biobank data.	Osteoarthritis	chr4	25407216	25407217	rs34811474	0
D010003	Osteoarthritis	GWAS_CATALOG	GCST007093	Identification of new therapeutic targets for osteoarthritis through genome-wide analyses of UK Biobank data.	Osteoarthritis	chr6	26123274	26123275	rs115740542	0
D010003	Osteoarthritis	GWAS_CATALOG	GCST007093	Identification of new therapeutic targets for osteoarthritis through genome-wide analyses of UK Biobank data.	Osteoarthritis	chr6	33078965	33078966	rs2856821	0
D010003	Osteoarthritis	GWAS_CATALOG	GCST007093	Identification of new therapeutic targets for osteoarthritis through genome-wide analyses of UK Biobank data.	Osteoarthritis	chr6	44481960	44481961	rs12154055	0
D010003	Osteoarthritis	GWAS_CATALOG	GCST007093	Identification of new therapeutic targets for osteoarthritis through genome-wide analyses of UK Biobank data.	Osteoarthritis	chr7	96090522	96090523	rs11409738	0
D010003	Osteoarthritis	GWAS_CATALOG	GCST007093	Identification of new therapeutic targets for osteoarthritis through genome-wide analyses of UK Biobank data.	Osteoarthritis	chr8	9230169	9230170	rs330050	0
D010003	Osteoarthritis	GWAS_CATALOG	GCST007093	Identification of new therapeutic targets for osteoarthritis through genome-wide analyses of UK Biobank data.	Osteoarthritis	chr9	114148867	114148868	rs919642	0
D010003	Osteoarthritis	GWAS_CATALOG	GCST007093	Identification of new therapeutic targets for osteoarthritis through genome-wide analyses of UK Biobank data.	Osteoarthritis	chr9	4291928	4291929	rs10974438	0
D010003	Osteoarthritis	GWAS_CATALOG	GCST007093	Identification of new therapeutic targets for osteoarthritis through genome-wide analyses of UK Biobank data.	Osteoarthritis	chr1	219467338	219467339	rs2820436	0
D015207	Osteoarthritis, Hip	GWAS_CENTRAL	HGVST2957	GWAS of Osteoarthritis	GWAS of Osteoarthritis	chr17	69507360	69507361	rs2521349	1e-09
D010003	Osteoarthritis	GWAS_CENTRAL	HGVST2957	GWAS of Osteoarthritis	GWAS of Osteoarthritis	chr1	219467338	219467339	rs2820436	2e-09
D015207	Osteoarthritis, Hip	GWAS_CENTRAL	HGVST2957	GWAS of Osteoarthritis	GWAS of Osteoarthritis	chr8	143960684	143960685	rs11780978	2e-09
D010003	Osteoarthritis	GWAS_CENTRAL	HGVST2957	GWAS of Osteoarthritis	GWAS of Osteoarthritis	chr4	78701519	78701520	rs80057746	1e-07
D015207	Osteoarthritis, Hip	GWAS_CENTRAL	HGVST2957	GWAS of Osteoarthritis	GWAS of Osteoarthritis	chr21	29021343	29021344	rs6516886	1e-07
D010003	Osteoarthritis	GWAS_CENTRAL	HGVST2957	GWAS of Osteoarthritis	GWAS of Osteoarthritis	chr8	9222261	9222262	rs150365637	2e-07
D015207	Osteoarthritis, Hip	GWAS_CENTRAL	HGVST2957	GWAS of Osteoarthritis	GWAS of Osteoarthritis	chr7	18224045	18224046	rs302152	5e-07
D010003	Osteoarthritis	GWAS_CENTRAL	HGVST2957	GWAS of Osteoarthritis	GWAS of Osteoarthritis	chr7	43176015	43176016	rs7810100	6e-07
D015207	Osteoarthritis, Hip	GWAS_CENTRAL	HGVST2957	GWAS of Osteoarthritis	GWAS of Osteoarthritis	chr1	91714361	91714362	rs17887218	7e-07
D020370	Osteoarthritis, Knee	GWAS_CENTRAL	HGVST2957	GWAS of Osteoarthritis	GWAS of Osteoarthritis	chr3	52533952	52533953	rs541612392	7e-07
D010003	Osteoarthritis	GWAS_CENTRAL	HGVST2957	GWAS of Osteoarthritis	GWAS of Osteoarthritis	chr2	70490521	70490522	rs3771501	9e-07
D010003	Osteoarthritis	GWAS_CENTRAL	HGVST2957	GWAS of Osteoarthritis	GWAS of Osteoarthritis	chr5	97871838	97871839	rs6557013	1e-06
D010003	Osteoarthritis	GWAS_CENTRAL	HGVST2957	GWAS of Osteoarthritis	GWAS of Osteoarthritis	chr11	93101032	93101033	rs614332	1e-06
D015207	Osteoarthritis, Hip	GWAS_CENTRAL	HGVST2957	GWAS of Osteoarthritis	GWAS of Osteoarthritis	chr5	180923167	180923168	rs62406718	1e-06
D020370	Osteoarthritis, Knee	GWAS_CENTRAL	HGVST2957	GWAS of Osteoarthritis	GWAS of Osteoarthritis	chr2	235709582	235709583	rs10190094	1e-06
D020370	Osteoarthritis, Knee	GWAS_CENTRAL	HGVST2957	GWAS of Osteoarthritis	GWAS of Osteoarthritis	chr10	24300978	24300979	rs170205	1e-06
D010003	Osteoarthritis	GWAS_CENTRAL	HGVST2957	GWAS of Osteoarthritis	GWAS of Osteoarthritis	chr9	27313559	27313560	rs116882138	2e-06
D010003	Osteoarthritis	GWAS_CENTRAL	HGVST2957	GWAS of Osteoarthritis	GWAS of Osteoarthritis	chr4	162090903	162090904	rs111427307	2e-06
D010003	Osteoarthritis	GWAS_CENTRAL	HGVST2957	GWAS of Osteoarthritis	GWAS of Osteoarthritis	chr5	176740301	176740302	rs478255	2e-06
D010003	Osteoarthritis	GWAS_CENTRAL	HGVST2957	GWAS of Osteoarthritis	GWAS of Osteoarthritis	chr15	79527169	79527170	rs4377117	2e-06
D010003	Osteoarthritis	GWAS_CENTRAL	HGVST2957	GWAS of Osteoarthritis	GWAS of Osteoarthritis	chr16	87637813	87637814	rs864839	2e-06
D020370	Osteoarthritis, Knee	GWAS_CENTRAL	HGVST2957	GWAS of Osteoarthritis	GWAS of Osteoarthritis	chr3	107268624	107268625	rs77639587	2e-06
D010003	Osteoarthritis	GWAS_CENTRAL	HGVST2957	GWAS of Osteoarthritis	GWAS of Osteoarthritis	chr1	13845127	13845128	rs12028630	3e-06
D015207	Osteoarthritis, Hip	GWAS_CENTRAL	HGVST2957	GWAS of Osteoarthritis	GWAS of Osteoarthritis	chr9	114167047	114167048	rs737142	3e-06
D010003	Osteoarthritis	GWAS_CENTRAL	HGVST2957	GWAS of Osteoarthritis	GWAS of Osteoarthritis	chr2	70459094	70459095	rs75659306	4e-06
D010003	Osteoarthritis	GWAS_CENTRAL	HGVST2957	GWAS of Osteoarthritis	GWAS of Osteoarthritis	chr10	27592379	27592380	rs4272700	4e-06
D010003	Osteoarthritis	GWAS_CENTRAL	HGVST2957	GWAS of Osteoarthritis	GWAS of Osteoarthritis	chr2	45535468	45535469	rs114076575	5e-06
D010003	Osteoarthritis	GWAS_CENTRAL	HGVST2957	GWAS of Osteoarthritis	GWAS of Osteoarthritis	chr4	78607389	78607390	rs11335718	5e-06
D010003	Osteoarthritis	GWAS_CENTRAL	HGVST2957	GWAS of Osteoarthritis	GWAS of Osteoarthritis	chr20	38257995	38257996	rs1205424	5e-06
D015207	Osteoarthritis, Hip	GWAS_CENTRAL	HGVST2957	GWAS of Osteoarthritis	GWAS of Osteoarthritis	chr2	136740482	136740483	rs5834501	5e-06
D015207	Osteoarthritis, Hip	GWAS_CENTRAL	HGVST2957	GWAS of Osteoarthritis	GWAS of Osteoarthritis	chr15	50495228	50495229	rs147661253	5e-06
D010003	Osteoarthritis	GWAS_CENTRAL	HGVST2957	GWAS of Osteoarthritis	GWAS of Osteoarthritis	chr1	31229134	31229135	rs1107427	6e-06
D010003	Osteoarthritis	GWAS_CENTRAL	HGVST2957	GWAS of Osteoarthritis	GWAS of Osteoarthritis	chr3	61651395	61651396	rs4688651	6e-06
D010003	Osteoarthritis	GWAS_CENTRAL	HGVST2957	GWAS of Osteoarthritis	GWAS of Osteoarthritis	chr8	1242438	1242439	rs4976875	6e-06
D010003	Osteoarthritis	GWAS_CENTRAL	HGVST2957	GWAS of Osteoarthritis	GWAS of Osteoarthritis	chr15	96135957	96135958	rs116784579	6e-06
D020370	Osteoarthritis, Knee	GWAS_CENTRAL	HGVST2957	GWAS of Osteoarthritis	GWAS of Osteoarthritis	chr4	21936817	21936818	rs150198051	6e-06
D010003	Osteoarthritis	GWAS_CENTRAL	HGVST2957	GWAS of Osteoarthritis	GWAS of Osteoarthritis	chr7	136835151	136835152	rs201708019	7e-06
D010003	Osteoarthritis	GWAS_CENTRAL	HGVST2957	GWAS of Osteoarthritis	GWAS of Osteoarthritis	chr4	78638402	78638403	rs78693599	7e-06
D010003	Osteoarthritis	GWAS_CENTRAL	HGVST2957	GWAS of Osteoarthritis	GWAS of Osteoarthritis	chr19	36862445	36862446	rs375575359	7e-06
D010003	Osteoarthritis	GWAS_CENTRAL	HGVST2957	GWAS of Osteoarthritis	GWAS of Osteoarthritis	chr4	2796443	2796444	rs231331	8e-06
D010003	Osteoarthritis	GWAS_CENTRAL	HGVST2957	GWAS of Osteoarthritis	GWAS of Osteoarthritis	chr9	80238712	80238713	rs72740597	8e-06
D010003	Osteoarthritis	GWAS_CENTRAL	HGVST2957	GWAS of Osteoarthritis	GWAS of Osteoarthritis	chr10	83556502	83556503	rs656127	8e-06
D010003	Osteoarthritis	GWAS_CENTRAL	HGVST2957	GWAS of Osteoarthritis	GWAS of Osteoarthritis	chr2	135818793	135818794	rs112347136	9e-06
D010003	Osteoarthritis	GWAS_CENTRAL	HGVST2957	GWAS of Osteoarthritis	GWAS of Osteoarthritis	chr3	70282556	70282557	rs4498002	9e-06
D010003	Osteoarthritis	GWAS_CENTRAL	HGVST2957	GWAS of Osteoarthritis	GWAS of Osteoarthritis	chr9	12857311	12857312	rs508803	9e-06
D010003	Osteoarthritis	GWAS_CENTRAL	HGVST2957	GWAS of Osteoarthritis	GWAS of Osteoarthritis	chr21	20885160	20885161	rs7510312	9e-06
D010003	Osteoarthritis	GWAS_CENTRAL	HGVST319	GWAS of hand osteoarthritis	GWAS of hand osteoarthritis	chr15	33783099	33783100	rs12901404	7.78e-07
D010003	Osteoarthritis	GWAS_CENTRAL	HGVST319	GWAS of hand osteoarthritis	GWAS of hand osteoarthritis	chr11	16942116	16942117	rs4756876	2.35e-06
D010003	Osteoarthritis	GWAS_CENTRAL	HGVST319	GWAS of hand osteoarthritis	GWAS of hand osteoarthritis	chr8	57765635	57765636	rs13265778	5.76e-06
D010003	Osteoarthritis	GWAS_CENTRAL	HGVST319	GWAS of hand osteoarthritis	GWAS of hand osteoarthritis	chr7	99488256	99488257	rs2037595	1.3e-05
D010003	Osteoarthritis	GWAS_CENTRAL	HGVST319	GWAS of hand osteoarthritis	GWAS of hand osteoarthritis	chr20	56557422	56557423	rs4811713	1.95e-05
D010003	Osteoarthritis	GWAS_CENTRAL	HGVST319	GWAS of hand osteoarthritis	GWAS of hand osteoarthritis	chr3	143550816	143550817	rs10513209	2.24e-05
D010003	Osteoarthritis	GWAS_CENTRAL	HGVST319	GWAS of hand osteoarthritis	GWAS of hand osteoarthritis	chr5	128355541	128355542	rs32218	2.43e-05
D010003	Osteoarthritis	GWAS_CENTRAL	HGVST319	GWAS of hand osteoarthritis	GWAS of hand osteoarthritis	chr20	56541681	56541682	rs6092326	2.77e-05
D010003	Osteoarthritis	GWAS_CENTRAL	HGVST319	GWAS of hand osteoarthritis	GWAS of hand osteoarthritis	chr12	44764506	44764507	rs10506257	3.07e-05
D010003	Osteoarthritis	GWAS_CENTRAL	HGVST319	GWAS of hand osteoarthritis	GWAS of hand osteoarthritis	chr7	29394828	29394829	rs1034716	3.15e-05
D010003	Osteoarthritis	GWAS_CENTRAL	HGVST319	GWAS of hand osteoarthritis	GWAS of hand osteoarthritis	chr8	57781552	57781553	rs1561081	3.18e-05
D010003	Osteoarthritis	GWAS_CENTRAL	HGVST319	GWAS of hand osteoarthritis	GWAS of hand osteoarthritis	chr15	34855901	34855902	rs1055356	3.3e-05
D010003	Osteoarthritis	GWAS_CENTRAL	HGVST319	GWAS of hand osteoarthritis	GWAS of hand osteoarthritis	chr18	77787710	77787711	rs1032914	3.36e-05
D010003	Osteoarthritis	GWAS_CENTRAL	HGVST319	GWAS of hand osteoarthritis	GWAS of hand osteoarthritis	chr15	25987772	25987773	rs938076	3.72e-05
D010003	Osteoarthritis	GWAS_CENTRAL	HGVST319	GWAS of hand osteoarthritis	GWAS of hand osteoarthritis	chr14	70842766	70842767	rs979536	3.77e-05
D010003	Osteoarthritis	GWAS_CENTRAL	HGVST319	GWAS of hand osteoarthritis	GWAS of hand osteoarthritis	chr18	77835093	77835094	rs7241566	3.9e-05
D010003	Osteoarthritis	GWAS_CENTRAL	HGVST319	GWAS of hand osteoarthritis	GWAS of hand osteoarthritis	chr14	70847864	70847865	rs1990037	4.95e-05
D010003	Osteoarthritis	GWAS_CENTRAL	HGVST319	GWAS of hand osteoarthritis	GWAS of hand osteoarthritis	chr14	71270597	71270598	rs11623996	5.55e-05
D010003	Osteoarthritis	GWAS_CENTRAL	HGVST319	GWAS of hand osteoarthritis	GWAS of hand osteoarthritis	chr11	94738761	94738762	rs1430860	5.64e-05
D010003	Osteoarthritis	GWAS_CENTRAL	HGVST319	GWAS of hand osteoarthritis	GWAS of hand osteoarthritis	chr11	124570721	124570722	rs12792184	5.94e-05
D010003	Osteoarthritis	GWAS_CENTRAL	HGVST319	GWAS of hand osteoarthritis	GWAS of hand osteoarthritis	chr16	6286911	6286912	rs716508	6.4e-05
D010003	Osteoarthritis	GWAS_CENTRAL	HGVST319	GWAS of hand osteoarthritis	GWAS of hand osteoarthritis	chr8	122436711	122436712	rs7813226	6.68e-05
D010003	Osteoarthritis	GWAS_CENTRAL	HGVST319	GWAS of hand osteoarthritis	GWAS of hand osteoarthritis	chr4	75239077	75239078	rs7691721	7.08e-05
D010003	Osteoarthritis	GWAS_CENTRAL	HGVST319	GWAS of hand osteoarthritis	GWAS of hand osteoarthritis	chr3	178279780	178279781	rs9879640	7.29e-05
D010003	Osteoarthritis	GWAS_CENTRAL	HGVST319	GWAS of hand osteoarthritis	GWAS of hand osteoarthritis	chr19	18456229	18456230	rs731945	7.72e-05
D010003	Osteoarthritis	GWAS_CENTRAL	HGVST319	GWAS of hand osteoarthritis	GWAS of hand osteoarthritis	chr6	167365010	167365011	rs12213619	7.88e-05
D010003	Osteoarthritis	GWAS_CENTRAL	HGVST319	GWAS of hand osteoarthritis	GWAS of hand osteoarthritis	chr16	6295923	6295924	rs4786850	8.39e-05
D010003	Osteoarthritis	GWAS_CENTRAL	HGVST319	GWAS of hand osteoarthritis	GWAS of hand osteoarthritis	chr2	60222575	60222576	rs1473099	8.83e-05
D010003	Osteoarthritis	GWAS_CENTRAL	HGVST319	GWAS of hand osteoarthritis	GWAS of hand osteoarthritis	chr13	25301873	25301874	rs12871898	9.01e-05
D010003	Osteoarthritis	GWAS_CENTRAL	HGVST319	GWAS of hand osteoarthritis	GWAS of hand osteoarthritis	chr19	48703346	48703347	rs281377	9.55e-05
D010003	Osteoarthritis	GWAS_CENTRAL	HGVST319	GWAS of hand osteoarthritis	GWAS of hand osteoarthritis	chr9	132608334	132608335	rs445990	9.93e-05
D010003	Osteoarthritis	GWAS_CENTRAL	HGVST319	GWAS of hand osteoarthritis	GWAS of hand osteoarthritis	chr5	163955669	163955670	rs7720295	0.0001041
D010003	Osteoarthritis	GWAS_CENTRAL	HGVST319	GWAS of hand osteoarthritis	GWAS of hand osteoarthritis	chr8	71737605	71737606	rs11989824	0.0001067
D010003	Osteoarthritis	GWAS_CENTRAL	HGVST319	GWAS of hand osteoarthritis	GWAS of hand osteoarthritis	chr6	166670202	166670203	rs6921577	0.0001094
D010003	Osteoarthritis	GWAS_CENTRAL	HGVST319	GWAS of hand osteoarthritis	GWAS of hand osteoarthritis	chr3	87805127	87805128	rs959132	0.0001101
D010003	Osteoarthritis	GWAS_CENTRAL	HGVST319	GWAS of hand osteoarthritis	GWAS of hand osteoarthritis	chr3	6437262	6437263	rs2124811	0.0001114
D010003	Osteoarthritis	GWAS_CENTRAL	HGVST319	GWAS of hand osteoarthritis	GWAS of hand osteoarthritis	chr11	124540039	124540040	rs948725	0.0001166
D010003	Osteoarthritis	GWAS_CENTRAL	HGVST319	GWAS of hand osteoarthritis	GWAS of hand osteoarthritis	chr9	79762528	79762529	rs1888073	0.0001214
D010003	Osteoarthritis	GWAS_CENTRAL	HGVST319	GWAS of hand osteoarthritis	GWAS of hand osteoarthritis	chr19	29264774	29264775	rs879122	0.0001238
D010003	Osteoarthritis	GWAS_CENTRAL	HGVST319	GWAS of hand osteoarthritis	GWAS of hand osteoarthritis	chr2	80964085	80964086	rs4462808	0.0001311
D010003	Osteoarthritis	GWAS_CENTRAL	HGVST319	GWAS of hand osteoarthritis	GWAS of hand osteoarthritis	chr17	4636097	4636098	rs7217186	0.0001405
D010003	Osteoarthritis	GWAS_CENTRAL	HGVST319	GWAS of hand osteoarthritis	GWAS of hand osteoarthritis	chr14	71385195	71385196	rs41216	0.0001474
D010003	Osteoarthritis	GWAS_CENTRAL	HGVST319	GWAS of hand osteoarthritis	GWAS of hand osteoarthritis	chr6	72535226	72535227	rs9442813	0.0001581
D010003	Osteoarthritis	GWAS_CENTRAL	HGVST319	GWAS of hand osteoarthritis	GWAS of hand osteoarthritis	chr1	15220329	15220330	rs549	0.0001596
D010003	Osteoarthritis	GWAS_CENTRAL	HGVST319	GWAS of hand osteoarthritis	GWAS of hand osteoarthritis	chr7	116394790	116394791	rs11772856	0.0001597
D010003	Osteoarthritis	GWAS_CENTRAL	HGVST319	GWAS of hand osteoarthritis	GWAS of hand osteoarthritis	chr15	34904677	34904678	rs717941	0.0001632
D010003	Osteoarthritis	GWAS_CENTRAL	HGVST319	GWAS of hand osteoarthritis	GWAS of hand osteoarthritis	chr12	128307836	128307837	rs4882730	0.0001733
D010003	Osteoarthritis	GWAS_CENTRAL	HGVST319	GWAS of hand osteoarthritis	GWAS of hand osteoarthritis	chr7	99263684	99263685	rs6465748	0.0001845
D010003	Osteoarthritis	GWAS_CENTRAL	HGVST319	GWAS of hand osteoarthritis	GWAS of hand osteoarthritis	chr5	92027065	92027066	rs2112945	0.0001937
D010003	Osteoarthritis	GWAS_CENTRAL	HGVST319	GWAS of hand osteoarthritis	GWAS of hand osteoarthritis	chr2	210896854	210896855	rs13013804	0.0001942
D010003	Osteoarthritis	GWAS_CENTRAL	HGVST319	GWAS of hand osteoarthritis	GWAS of hand osteoarthritis	chr11	115047207	115047208	rs4146886	0.0001984
D010003	Osteoarthritis	GWAS_CENTRAL	HGVST319	GWAS of hand osteoarthritis	GWAS of hand osteoarthritis	chr13	85306989	85306990	rs1873288	0.0001991
D010003	Osteoarthritis	GWAS_CENTRAL	HGVST319	GWAS of hand osteoarthritis	GWAS of hand osteoarthritis	chr12	76211130	76211131	rs7311560	0.0002004
D010003	Osteoarthritis	GWAS_CENTRAL	HGVST319	GWAS of hand osteoarthritis	GWAS of hand osteoarthritis	chr17	77710257	77710258	rs1529964	0.000201
D010003	Osteoarthritis	GWAS_CENTRAL	HGVST319	GWAS of hand osteoarthritis	GWAS of hand osteoarthritis	chr11	27049571	27049572	rs7107938	0.0002024
D010003	Osteoarthritis	GWAS_CENTRAL	HGVST319	GWAS of hand osteoarthritis	GWAS of hand osteoarthritis	chr18	55966555	55966556	rs1985049	0.0002049
D010003	Osteoarthritis	GWAS_CENTRAL	HGVST319	GWAS of hand osteoarthritis	GWAS of hand osteoarthritis	chr11	60355384	60355385	rs4939346	0.000205
D010003	Osteoarthritis	GWAS_CENTRAL	HGVST319	GWAS of hand osteoarthritis	GWAS of hand osteoarthritis	chr22	47315065	47315066	rs5767675	0.0002075
D010003	Osteoarthritis	GWAS_CENTRAL	HGVST319	GWAS of hand osteoarthritis	GWAS of hand osteoarthritis	chr18	77800202	77800203	rs4890850	0.000221
D010003	Osteoarthritis	GWAS_CENTRAL	HGVST319	GWAS of hand osteoarthritis	GWAS of hand osteoarthritis	chr17	47731462	47731463	rs4794067	0.0002216
D010003	Osteoarthritis	GWAS_CENTRAL	HGVST319	GWAS of hand osteoarthritis	GWAS of hand osteoarthritis	chr1	70661378	70661379	rs1334995	0.0002291
D010003	Osteoarthritis	GWAS_CENTRAL	HGVST319	GWAS of hand osteoarthritis	GWAS of hand osteoarthritis	chr11	132885383	132885384	rs2063071	0.0002304
D010003	Osteoarthritis	GWAS_CENTRAL	HGVST319	GWAS of hand osteoarthritis	GWAS of hand osteoarthritis	chr4	78974169	78974170	rs10030550	0.0002307
D010003	Osteoarthritis	GWAS_CENTRAL	HGVST319	GWAS of hand osteoarthritis	GWAS of hand osteoarthritis	chr4	75177188	75177189	rs11940311	0.0002316
D010003	Osteoarthritis	GWAS_CENTRAL	HGVST319	GWAS of hand osteoarthritis	GWAS of hand osteoarthritis	chr9	79747252	79747253	rs10867419	0.000233
D010003	Osteoarthritis	GWAS_CENTRAL	HGVST319	GWAS of hand osteoarthritis	GWAS of hand osteoarthritis	chr1	30799204	30799205	rs12063364	0.0002371
D010003	Osteoarthritis	GWAS_CENTRAL	HGVST319	GWAS of hand osteoarthritis	GWAS of hand osteoarthritis	chr1	70676519	70676520	rs2782763	0.0002384
D010003	Osteoarthritis	GWAS_CENTRAL	HGVST319	GWAS of hand osteoarthritis	GWAS of hand osteoarthritis	chr14	53761799	53761800	rs1958654	0.0002462
D010003	Osteoarthritis	GWAS_CENTRAL	HGVST319	GWAS of hand osteoarthritis	GWAS of hand osteoarthritis	chr15	34925335	34925336	rs7169701	0.0002467
D010003	Osteoarthritis	GWAS_CENTRAL	HGVST319	GWAS of hand osteoarthritis	GWAS of hand osteoarthritis	chr11	124562427	124562428	rs2187149	0.0002574
D010003	Osteoarthritis	GWAS_CENTRAL	HGVST319	GWAS of hand osteoarthritis	GWAS of hand osteoarthritis	chr12	17949376	17949377	rs7970960	0.000259
D010003	Osteoarthritis	GWAS_CENTRAL	HGVST319	GWAS of hand osteoarthritis	GWAS of hand osteoarthritis	chr9	113701880	113701881	rs2170226	0.0002653
D010003	Osteoarthritis	GWAS_CENTRAL	HGVST319	GWAS of hand osteoarthritis	GWAS of hand osteoarthritis	chr4	6111832	6111833	rs11731332	0.0002671
D010003	Osteoarthritis	GWAS_CENTRAL	HGVST319	GWAS of hand osteoarthritis	GWAS of hand osteoarthritis	chr7	4513328	4513329	rs1447398	0.0002687
D010003	Osteoarthritis	GWAS_CENTRAL	HGVST319	GWAS of hand osteoarthritis	GWAS of hand osteoarthritis	chr5	65853987	65853988	rs10057505	0.000279
D010003	Osteoarthritis	GWAS_CENTRAL	HGVST319	GWAS of hand osteoarthritis	GWAS of hand osteoarthritis	chr9	78303504	78303505	rs3758201	0.0002795
D010003	Osteoarthritis	GWAS_CENTRAL	HGVST319	GWAS of hand osteoarthritis	GWAS of hand osteoarthritis	chr4	79410885	79410886	rs10049840	0.0002796
D010003	Osteoarthritis	GWAS_CENTRAL	HGVST319	GWAS of hand osteoarthritis	GWAS of hand osteoarthritis	chr2	77485481	77485482	rs1922817	0.0002798
D010003	Osteoarthritis	GWAS_CENTRAL	HGVST319	GWAS of hand osteoarthritis	GWAS of hand osteoarthritis	chr7	48320740	48320741	rs6949736	0.0002836
D010003	Osteoarthritis	GWAS_CENTRAL	HGVST319	GWAS of hand osteoarthritis	GWAS of hand osteoarthritis	chr18	77763190	77763191	rs2654179	0.0002891
D010003	Osteoarthritis	GWAS_CENTRAL	HGVST319	GWAS of hand osteoarthritis	GWAS of hand osteoarthritis	chr7	29106090	29106091	rs1522919	0.0002936
D010003	Osteoarthritis	GWAS_CENTRAL	HGVST319	GWAS of hand osteoarthritis	GWAS of hand osteoarthritis	chr5	124668711	124668712	rs13162151	0.0003037
D010003	Osteoarthritis	GWAS_CENTRAL	HGVST319	GWAS of hand osteoarthritis	GWAS of hand osteoarthritis	chr11	109994833	109994834	rs7947141	0.0003038
D010003	Osteoarthritis	GWAS_CENTRAL	HGVST319	GWAS of hand osteoarthritis	GWAS of hand osteoarthritis	chr17	66712748	66712749	rs8081512	0.0003065
D010003	Osteoarthritis	GWAS_CENTRAL	HGVST319	GWAS of hand osteoarthritis	GWAS of hand osteoarthritis	chr9	116810597	116810598	rs1465918	0.0003161
D010003	Osteoarthritis	GWAS_CENTRAL	HGVST319	GWAS of hand osteoarthritis	GWAS of hand osteoarthritis	chr10	3162369	3162370	rs7912487	0.0003204
D010003	Osteoarthritis	GWAS_CENTRAL	HGVST319	GWAS of hand osteoarthritis	GWAS of hand osteoarthritis	chr15	34860448	34860449	rs3858931	0.0003308
D010003	Osteoarthritis	GWAS_CENTRAL	HGVST319	GWAS of hand osteoarthritis	GWAS of hand osteoarthritis	chr5	18176474	18176475	rs442958	0.0003358
D010003	Osteoarthritis	GWAS_CENTRAL	HGVST319	GWAS of hand osteoarthritis	GWAS of hand osteoarthritis	chr2	80974559	80974560	rs4389353	0.0003366
D010003	Osteoarthritis	GWAS_CENTRAL	HGVST319	GWAS of hand osteoarthritis	GWAS of hand osteoarthritis	chr5	92007902	92007903	rs7356540	0.0003398
D010003	Osteoarthritis	GWAS_CENTRAL	HGVST319	GWAS of hand osteoarthritis	GWAS of hand osteoarthritis	chr3	175102405	175102406	rs6443283	0.0003444
D010003	Osteoarthritis	GWAS_CENTRAL	HGVST319	GWAS of hand osteoarthritis	GWAS of hand osteoarthritis	chr18	79596003	79596004	rs660749	0.0003452
D010003	Osteoarthritis	GWAS_CENTRAL	HGVST319	GWAS of hand osteoarthritis	GWAS of hand osteoarthritis	chr3	117627771	117627772	rs2904196	0.0003541
D010003	Osteoarthritis	GWAS_CENTRAL	HGVST319	GWAS of hand osteoarthritis	GWAS of hand osteoarthritis	chr5	65864237	65864238	rs11948927	0.0003557
D010003	Osteoarthritis	GWAS_CENTRAL	HGVST319	GWAS of hand osteoarthritis	GWAS of hand osteoarthritis	chr5	18173563	18173564	rs2443547	0.0003573
D010003	Osteoarthritis	GWAS_CENTRAL	HGVST319	GWAS of hand osteoarthritis	GWAS of hand osteoarthritis	chr20	13252364	13252365	rs6109781	0.0003596
D010003	Osteoarthritis	GWAS_CENTRAL	HGVST319	GWAS of hand osteoarthritis	GWAS of hand osteoarthritis	chr3	143592611	143592612	rs17582102	0.0003612
D010003	Osteoarthritis	GWAS_CENTRAL	HGVST319	GWAS of hand osteoarthritis	GWAS of hand osteoarthritis	chr15	33797295	33797296	rs12900756	0.0003624
D010003	Osteoarthritis	GWAS_CENTRAL	HGVST319	GWAS of hand osteoarthritis	GWAS of hand osteoarthritis	chr21	32069297	32069298	rs7277441	0.0003632
D010003	Osteoarthritis	GWAS_CENTRAL	HGVST319	GWAS of hand osteoarthritis	GWAS of hand osteoarthritis	chr12	44631613	44631614	rs7305652	0.0003659
D015207	Osteoarthritis, Hip	GWAS_CENTRAL	HGVST3714	GWAS of Osteoarthritis	GWAS of Osteoarthritis	chr12	27862037	27862038	rs10492367	1e-24
D020370	Osteoarthritis, Knee	GWAS_CENTRAL	HGVST3714	GWAS of Osteoarthritis	GWAS of Osteoarthritis	chr20	35437976	35437977	rs143384	5e-23
D010003	Osteoarthritis	GWAS_CENTRAL	HGVST3714	GWAS of Osteoarthritis	GWAS of Osteoarthritis	chr4	102267552	102267553	rs13107325	8e-19
D015207	Osteoarthritis, Hip	GWAS_CENTRAL	HGVST3714	GWAS of Osteoarthritis	GWAS of Osteoarthritis	chr20	35371344	35371345	rs547181612	1e-16
D010003	Osteoarthritis	GWAS_CENTRAL	HGVST3714	GWAS of Osteoarthritis	GWAS of Osteoarthritis	chr2	70490521	70490522	rs3771501	4e-16
D015207	Osteoarthritis, Hip	GWAS_CENTRAL	HGVST3714	GWAS of Osteoarthritis	GWAS of Osteoarthritis	chr6	75454873	75454874	rs12209223	4e-16
D010003	Osteoarthritis	GWAS_CENTRAL	HGVST3714	GWAS of Osteoarthritis	GWAS of Osteoarthritis	chr19	41327879	41327880	rs75621460	2e-15
D015207	Osteoarthritis, Hip	GWAS_CENTRAL	HGVST3714	GWAS of Osteoarthritis	GWAS of Osteoarthritis	chr1	103107371	103107372	rs4338381	4e-15
D010003	Osteoarthritis	GWAS_CENTRAL	HGVST3714	GWAS of Osteoarthritis	GWAS of Osteoarthritis	chr9	114148867	114148868	rs919642	9e-15
D015207	Osteoarthritis, Hip	GWAS_CENTRAL	HGVST3714	GWAS of Osteoarthritis	GWAS of Osteoarthritis	chr2	70487661	70487662	rs7571789	3e-14
D010003	Osteoarthritis	GWAS_CENTRAL	HGVST3714	GWAS of Osteoarthritis	GWAS of Osteoarthritis	chr20	35338300	35338301	rs2248393	4e-14
D015207	Osteoarthritis, Hip	GWAS_CENTRAL	HGVST3714	GWAS of Osteoarthritis	GWAS of Osteoarthritis	chr3	52783762	52783763	rs3774355	8e-14
D010003	Osteoarthritis	GWAS_CENTRAL	HGVST3714	GWAS of Osteoarthritis	GWAS of Osteoarthritis	chr19	10640062	10640063	rs1560707	1e-13
D015207	Osteoarthritis, Hip	GWAS_CENTRAL	HGVST3714	GWAS of Osteoarthritis	GWAS of Osteoarthritis	chr6	75531811	75531812	rs9350591	2e-13
D010003	Osteoarthritis	GWAS_CENTRAL	HGVST3714	GWAS of Osteoarthritis	GWAS of Osteoarthritis	chr2	33209269	33209270	rs2061027	3e-13
D015207	Osteoarthritis, Hip	GWAS_CENTRAL	HGVST3714	GWAS of Osteoarthritis	GWAS of Osteoarthritis	chr2	70493874	70493875	rs3821262	4e-13
D010003	Osteoarthritis	GWAS_CENTRAL	HGVST3714	GWAS of Osteoarthritis	GWAS of Osteoarthritis	chr15	74805439	74805440	rs35206230	1e-12
D015207	Osteoarthritis, Hip	GWAS_CENTRAL	HGVST3714	GWAS of Osteoarthritis	GWAS of Osteoarthritis	chr2	33236308	33236309	rs4630744	2e-12
D015207	Osteoarthritis, Hip	GWAS_CENTRAL	HGVST3714	GWAS of Osteoarthritis	GWAS of Osteoarthritis	chr6	45389962	45389963	rs2396502	2e-12
D015207	Osteoarthritis, Hip	GWAS_CENTRAL	HGVST3714	GWAS of Osteoarthritis	GWAS of Osteoarthritis	chr9	116721853	116721854	rs34687269	2e-12
D015207	Osteoarthritis, Hip	GWAS_CENTRAL	HGVST3714	GWAS of Osteoarthritis	GWAS of Osteoarthritis	chr19	55368304	55368305	rs4252548	2e-12
D020370	Osteoarthritis, Knee	GWAS_CENTRAL	HGVST3714	GWAS of Osteoarthritis	GWAS of Osteoarthritis	chr2	33205536	33205537	rs17567417	2e-12
D015207	Osteoarthritis, Hip	GWAS_CENTRAL	HGVST3714	GWAS of Osteoarthritis	GWAS of Osteoarthritis	chr9	114143263	114143264	rs4979341	3e-12
D015207	Osteoarthritis, Hip	GWAS_CENTRAL	HGVST3714	GWAS of Osteoarthritis	GWAS of Osteoarthritis	chr9	126624581	126624582	rs62578127	3e-12
D015207	Osteoarthritis, Hip	GWAS_CENTRAL	HGVST3714	GWAS of Osteoarthritis	GWAS of Osteoarthritis	chr17	45961419	45961420	rs62063281	5e-12
D010003	Osteoarthritis	GWAS_CENTRAL	HGVST3714	GWAS of Osteoarthritis	GWAS of Osteoarthritis	chr1	103000497	103000498	rs2622873	1e-11
D015207	Osteoarthritis, Hip	GWAS_CENTRAL	HGVST3714	GWAS of Osteoarthritis	GWAS of Osteoarthritis	chr3	52783659	52783660	rs3774354	1e-11
D010003	Osteoarthritis	GWAS_CENTRAL	HGVST3714	GWAS of Osteoarthritis	GWAS of Osteoarthritis	chr8	9230169	9230170	rs330050	2e-11
D015207	Osteoarthritis, Hip	GWAS_CENTRAL	HGVST3714	GWAS of Osteoarthritis	GWAS of Osteoarthritis	chr4	13037816	13037817	rs1913707	3e-11
D015207	Osteoarthritis, Hip	GWAS_CENTRAL	HGVST3714	GWAS of Osteoarthritis	GWAS of Osteoarthritis	chr15	67078168	67078169	rs12901372	3e-11
D015207	Osteoarthritis, Hip	GWAS_CENTRAL	HGVST3714	GWAS of Osteoarthritis	GWAS of Osteoarthritis	chr21	38676371	38676372	rs2836618	3e-11
D015207	Osteoarthritis, Hip	GWAS_CENTRAL	HGVST3714	GWAS of Osteoarthritis	GWAS of Osteoarthritis	chr9	116504416	116504417	rs4836732	4e-11
D015207	Osteoarthritis, Hip	GWAS_CENTRAL	HGVST3714	GWAS of Osteoarthritis	GWAS of Osteoarthritis	chr9	115078463	115078464	rs1330349	4e-11
D015207	Osteoarthritis, Hip	GWAS_CENTRAL	HGVST3714	GWAS of Osteoarthritis	GWAS of Osteoarthritis	chr17	61574921	61574922	rs7222178	4e-11
D020370	Osteoarthritis, Knee	GWAS_CENTRAL	HGVST3714	GWAS of Osteoarthritis	GWAS of Osteoarthritis	chr16	69701368	69701369	rs6499244	4e-11
D015207	Osteoarthritis, Hip	GWAS_CENTRAL	HGVST3714	GWAS of Osteoarthritis	GWAS of Osteoarthritis	chr1	219580167	219580168	rs2820443	6e-11
D015207	Osteoarthritis, Hip	GWAS_CENTRAL	HGVST3714	GWAS of Osteoarthritis	GWAS of Osteoarthritis	chr1	219570796	219570797	rs2785988	7e-11
D015207	Osteoarthritis, Hip	GWAS_CENTRAL	HGVST3714	GWAS of Osteoarthritis	GWAS of Osteoarthritis	chr12	122122290	122122291	rs11059094	7e-11
D010003	Osteoarthritis	GWAS_CENTRAL	HGVST3714	GWAS of Osteoarthritis	GWAS of Osteoarthritis	chr3	49984616	49984617	rs62262139	9e-11
D020370	Osteoarthritis, Knee	GWAS_CENTRAL	HGVST3714	GWAS of Osteoarthritis	GWAS of Osteoarthritis	chr9	114146866	114146867	rs1078301	1e-10
D010003	Osteoarthritis	GWAS_CENTRAL	HGVST3714	GWAS of Osteoarthritis	GWAS of Osteoarthritis	chr7	96090531	96090532	rs11409738	2e-10
D010003	Osteoarthritis	GWAS_CENTRAL	HGVST3714	GWAS of Osteoarthritis	GWAS of Osteoarthritis	chr16	89637957	89637958	rs1126464	2e-10
D015207	Osteoarthritis, Hip	GWAS_CENTRAL	HGVST3714	GWAS of Osteoarthritis	GWAS of Osteoarthritis	chr3	52694788	52694789	rs6976	2e-10
D015207	Osteoarthritis, Hip	GWAS_CENTRAL	HGVST3714	GWAS of Osteoarthritis	GWAS of Osteoarthritis	chr6	33087724	33087725	rs9277552	2e-10
D015207	Osteoarthritis, Hip	GWAS_CENTRAL	HGVST3714	GWAS of Osteoarthritis	GWAS of Osteoarthritis	chr11	28853450	28853451	rs17659798	2e-10
D015207	Osteoarthritis, Hip	GWAS_CENTRAL	HGVST3714	GWAS of Osteoarthritis	GWAS of Osteoarthritis	chr17	31169325	31169326	rs2953013	3e-10
D020370	Osteoarthritis, Knee	GWAS_CENTRAL	HGVST3714	GWAS of Osteoarthritis	GWAS of Osteoarthritis	chr12	123350686	123350687	rs56116847	3e-10
D015207	Osteoarthritis, Hip	GWAS_CENTRAL	HGVST3714	GWAS of Osteoarthritis	GWAS of Osteoarthritis	chr8	8666851	8666852	rs11997261	5e-10
D015207	Osteoarthritis, Hip	GWAS_CENTRAL	HGVST3714	GWAS of Osteoarthritis	GWAS of Osteoarthritis	chr1	183937111	183937112	rs11583641	6e-10
D010003	Osteoarthritis	GWAS_CENTRAL	HGVST3714	GWAS of Osteoarthritis	GWAS of Osteoarthritis	chr11	76795528	76795529	rs1149620	7e-10
D020370	Osteoarthritis, Knee	GWAS_CENTRAL	HGVST3714	GWAS of Osteoarthritis	GWAS of Osteoarthritis	chr15	57923529	57923530	rs4775006	8e-10
D010003	Osteoarthritis	GWAS_CENTRAL	HGVST3714	GWAS of Osteoarthritis	GWAS of Osteoarthritis	chr12	93773444	93773445	rs2171126	9e-10
D015207	Osteoarthritis, Hip	GWAS_CENTRAL	HGVST3714	GWAS of Osteoarthritis	GWAS of Osteoarthritis	chr4	1702517	1702518	rs11732213	9e-10
D015207	Osteoarthritis, Hip	GWAS_CENTRAL	HGVST3714	GWAS of Osteoarthritis	GWAS of Osteoarthritis	chr12	93787552	93787553	rs4144502	9e-10
D010003	Osteoarthritis	GWAS_CENTRAL	HGVST3714	GWAS of Osteoarthritis	GWAS of Osteoarthritis	chr6	33078965	33078966	rs2856821	1e-09
D015207	Osteoarthritis, Hip	GWAS_CENTRAL	HGVST3714	GWAS of Osteoarthritis	GWAS of Osteoarthritis	chr7	96089195	96089196	rs11456119	1e-09
D015207	Osteoarthritis, Hip	GWAS_CENTRAL	HGVST3714	GWAS of Osteoarthritis	GWAS of Osteoarthritis	chr12	58895817	58895818	rs79056043	1e-09
D020370	Osteoarthritis, Knee	GWAS_CENTRAL	HGVST3714	GWAS of Osteoarthritis	GWAS of Osteoarthritis	chr17	2155070	2155071	rs35087650	1e-09
D010003	Osteoarthritis	GWAS_CENTRAL	HGVST3714	GWAS of Osteoarthritis	GWAS of Osteoarthritis	chr2	203522759	203522760	rs62182810	2e-09
D010003	Osteoarthritis	GWAS_CENTRAL	HGVST3714	GWAS of Osteoarthritis	GWAS of Osteoarthritis	chr4	1683484	1683485	rs798726	2e-09
D010003	Osteoarthritis	GWAS_CENTRAL	HGVST3714	GWAS of Osteoarthritis	GWAS of Osteoarthritis	chr4	25407216	25407217	rs34811474	2e-09
D015207	Osteoarthritis, Hip	GWAS_CENTRAL	HGVST3714	GWAS of Osteoarthritis	GWAS of Osteoarthritis	chr16	53766065	53766066	rs9930333	2e-09
D020370	Osteoarthritis, Knee	GWAS_CENTRAL	HGVST3714	GWAS of Osteoarthritis	GWAS of Osteoarthritis	chr17	72016798	72016799	rs8067763	2e-09
D015207	Osteoarthritis, Hip	GWAS_CENTRAL	HGVST3714	GWAS of Osteoarthritis	GWAS of Osteoarthritis	chr21	38635298	38635299	rs9977881	3e-09
D015207	Osteoarthritis, Hip	GWAS_CENTRAL	HGVST3714	GWAS of Osteoarthritis	GWAS of Osteoarthritis	chr4	1715043	1715044	rs798748	3e-09
D015207	Osteoarthritis, Hip	GWAS_CENTRAL	HGVST3714	GWAS of Osteoarthritis	GWAS of Osteoarthritis	chr6	55772142	55772143	rs80287694	3e-09
D015207	Osteoarthritis, Hip	GWAS_CENTRAL	HGVST3714	GWAS of Osteoarthritis	GWAS of Osteoarthritis	chr8	9227785	9227786	rs2929451	3e-09
D015207	Osteoarthritis, Hip	GWAS_CENTRAL	HGVST3714	GWAS of Osteoarthritis	GWAS of Osteoarthritis	chr11	65556254	65556255	rs10896015	3e-09
D015207	Osteoarthritis, Hip	GWAS_CENTRAL	HGVST3714	GWAS of Osteoarthritis	GWAS of Osteoarthritis	chr8	129756264	129756265	rs60890741	5e-09
D010003	Osteoarthritis	GWAS_CENTRAL	HGVST3714	GWAS of Osteoarthritis	GWAS of Osteoarthritis	chr12	123218875	123218876	rs10654220	7e-09
D015207	Osteoarthritis, Hip	GWAS_CENTRAL	HGVST3714	GWAS of Osteoarthritis	GWAS of Osteoarthritis	chr5	171444070	171444071	rs3884606	8e-09
D010003	Osteoarthritis	GWAS_CENTRAL	HGVST3714	GWAS of Osteoarthritis	GWAS of Osteoarthritis	chr6	26123274	26123275	rs115740542	9e-09
D010003	Osteoarthritis	GWAS_CENTRAL	HGVST3714	GWAS of Osteoarthritis	GWAS of Osteoarthritis	chr9	4291928	4291929	rs10974438	1e-08
D010003	Osteoarthritis	GWAS_CENTRAL	HGVST3714	GWAS of Osteoarthritis	GWAS of Osteoarthritis	chr11	30752733	30752734	rs11031191	1e-08
D020370	Osteoarthritis, Knee	GWAS_CENTRAL	HGVST3714	GWAS of Osteoarthritis	GWAS of Osteoarthritis	chr5	60424434	60424435	rs35611929	1e-08
D010003	Osteoarthritis	GWAS_CENTRAL	HGVST3714	GWAS of Osteoarthritis	GWAS of Osteoarthritis	chr1	245587630	245587631	rs10218792	2e-08
D010003	Osteoarthritis	GWAS_CENTRAL	HGVST3714	GWAS of Osteoarthritis	GWAS of Osteoarthritis	chr12	69244067	69244068	rs317630	2e-08
D010003	Osteoarthritis	GWAS_CENTRAL	HGVST3714	GWAS of Osteoarthritis	GWAS of Osteoarthritis	chr17	45980520	45980521	rs547116051	2e-08
D010003	Osteoarthritis	GWAS_CENTRAL	HGVST3714	GWAS of Osteoarthritis	GWAS of Osteoarthritis	chr22	43266235	43266236	rs528981060	2e-08
D015207	Osteoarthritis, Hip	GWAS_CENTRAL	HGVST3714	GWAS of Osteoarthritis	GWAS of Osteoarthritis	chr2	191807255	191807256	rs12470967	2e-08
D015207	Osteoarthritis, Hip	GWAS_CENTRAL	HGVST3714	GWAS of Osteoarthritis	GWAS of Osteoarthritis	chr2	171645694	171645695	rs12193102	2e-08
D015207	Osteoarthritis, Hip	GWAS_CENTRAL	HGVST3714	GWAS of Osteoarthritis	GWAS of Osteoarthritis	chr9	4295583	4295584	rs10758594	2e-08
D015207	Osteoarthritis, Hip	GWAS_CENTRAL	HGVST3714	GWAS of Osteoarthritis	GWAS of Osteoarthritis	chr12	89933142	89933143	rs11105466	2e-08
D015207	Osteoarthritis, Hip	GWAS_CENTRAL	HGVST3714	GWAS of Osteoarthritis	GWAS of Osteoarthritis	chr15	74325253	74325254	rs200975846	2e-08
D015207	Osteoarthritis, Hip	GWAS_CENTRAL	HGVST3714	GWAS of Osteoarthritis	GWAS of Osteoarthritis	chr11	66734153	66734154	rs34419890	2e-08
D020370	Osteoarthritis, Knee	GWAS_CENTRAL	HGVST3714	GWAS of Osteoarthritis	GWAS of Osteoarthritis	chr15	50438934	50438935	rs35912128	2e-08
D010003	Osteoarthritis	GWAS_CENTRAL	HGVST3714	GWAS of Osteoarthritis	GWAS of Osteoarthritis	chr6	44481960	44481961	rs12154055	3e-08
D010003	Osteoarthritis	GWAS_CENTRAL	HGVST3714	GWAS of Osteoarthritis	GWAS of Osteoarthritis	chr18	23390742	23390743	rs10502437	3e-08
D015207	Osteoarthritis, Hip	GWAS_CENTRAL	HGVST3714	GWAS of Osteoarthritis	GWAS of Osteoarthritis	chr1	150474986	150474987	rs12040949	3e-08
D015207	Osteoarthritis, Hip	GWAS_CENTRAL	HGVST3714	GWAS of Osteoarthritis	GWAS of Osteoarthritis	chr6	44809954	44809955	rs10948172	3e-07
D020370	Osteoarthritis, Knee	GWAS_CENTRAL	HGVST3714	GWAS of Osteoarthritis	GWAS of Osteoarthritis	chr20	35438203	35438204	rs143383	5e-07
D010003	Osteoarthritis	GWAS_CENTRAL	HGVST3714	GWAS of Osteoarthritis	GWAS of Osteoarthritis	chr1	219467338	219467339	rs2820436	1e-06
D015207	Osteoarthritis, Hip	GWAS_CENTRAL	HGVST3714	GWAS of Osteoarthritis	GWAS of Osteoarthritis	chr15	67078051	67078052	rs12901071	2e-06
D050398	Adamantinoma	GWAS_CATALOG	GCST001407	Common variants near TARDBP and EGR2 are associated with susceptibility to Ewing sarcoma.	Ewing sarcoma	chr1	10986798	10986799	rs9430161	0
D050398	Adamantinoma	GWAS_CATALOG	GCST001407	Common variants near TARDBP and EGR2 are associated with susceptibility to Ewing sarcoma.	Ewing sarcoma	chr15	40047293	40047294	rs4924410	0
D050398	Adamantinoma	GWAS_CATALOG	GCST001407	Common variants near TARDBP and EGR2 are associated with susceptibility to Ewing sarcoma.	Ewing sarcoma	chr10	62820815	62820816	rs224278	0
D050398	Adamantinoma	GWAS_CATALOG	GCST006467	Genome-wide association study identifies multiple new loci associated with Ewing sarcoma susceptibility.	Ewing sarcoma	chr6	6854256	6854257	rs7744366	0
D050398	Adamantinoma	GWAS_CATALOG	GCST006467	Genome-wide association study identifies multiple new loci associated with Ewing sarcoma susceptibility.	Ewing sarcoma	chr20	21560389	21560390	rs12106193	0
D050398	Adamantinoma	GWAS_CATALOG	GCST006467	Genome-wide association study identifies multiple new loci associated with Ewing sarcoma susceptibility.	Ewing sarcoma	chr20	21114954	21114955	rs6106336	0
D050398	Adamantinoma	GWAS_CATALOG	GCST006467	Genome-wide association study identifies multiple new loci associated with Ewing sarcoma susceptibility.	Ewing sarcoma	chr8	137565943	137565944	rs7832583	0
D055959	Intervertebral Disc Degeneration	GWAS_CATALOG	GCST002225	Lumbar disc degeneration is linked to a carbohydrate sulfotransferase 3 variant.	Disc degeneration (lumbar)	chr10	72018509	72018510	rs1245582	0
D055959	Intervertebral Disc Degeneration	GWAS_CATALOG	GCST001687	Novel genetic variants associated with lumbar disc degeneration in northern Europeans: a meta-analysis of 4600 subjects.	Disc degeneration (lumbar)	chr3	3638168	3638169	rs17034687	0
D055959	Intervertebral Disc Degeneration	GWAS_CATALOG	GCST001687	Novel genetic variants associated with lumbar disc degeneration in northern Europeans: a meta-analysis of 4600 subjects.	Disc degeneration (lumbar)	chr6	32884870	32884871	rs2187689	0
D055959	Intervertebral Disc Degeneration	GWAS_CATALOG	GCST001687	Novel genetic variants associated with lumbar disc degeneration in northern Europeans: a meta-analysis of 4600 subjects.	Disc degeneration (lumbar)	chr6	161740587	161740588	rs926849	0
D055959	Intervertebral Disc Degeneration	GWAS_CATALOG	GCST001687	Novel genetic variants associated with lumbar disc degeneration in northern Europeans: a meta-analysis of 4600 subjects.	Disc degeneration (lumbar)	chr6	32891935	32891936	rs7744666	0
D055959	Intervertebral Disc Degeneration	GWAS_CATALOG	GCST001687	Novel genetic variants associated with lumbar disc degeneration in northern Europeans: a meta-analysis of 4600 subjects.	Disc degeneration (lumbar)	chr6	32891971	32891972	rs11969002	0
D055959	Intervertebral Disc Degeneration	GWAS_CATALOG	GCST001687	Novel genetic variants associated with lumbar disc degeneration in northern Europeans: a meta-analysis of 4600 subjects.	Disc degeneration (lumbar)	chr19	50217817	50217818	rs4802666	0
D055959	Intervertebral Disc Degeneration	GWAS_CATALOG	GCST001687	Novel genetic variants associated with lumbar disc degeneration in northern Europeans: a meta-analysis of 4600 subjects.	Disc degeneration (lumbar)	chr10	3112981	3112982	rs7896691	0
D055959	Intervertebral Disc Degeneration	GWAS_CATALOG	GCST001687	Novel genetic variants associated with lumbar disc degeneration in northern Europeans: a meta-analysis of 4600 subjects.	Disc degeneration (lumbar)	chr10	68866673	68866674	rs10998466	0
D055959	Intervertebral Disc Degeneration	GWAS_CATALOG	GCST001687	Novel genetic variants associated with lumbar disc degeneration in northern Europeans: a meta-analysis of 4600 subjects.	Disc degeneration (lumbar)	chr16	580665	580666	rs1981483	0
D055959	Intervertebral Disc Degeneration	GWAS_CATALOG	GCST001687	Novel genetic variants associated with lumbar disc degeneration in northern Europeans: a meta-analysis of 4600 subjects.	Disc degeneration (lumbar)	chr8	4427868	4427869	rs1154053	0
D055959	Intervertebral Disc Degeneration	GWAS_CATALOG	GCST001687	Novel genetic variants associated with lumbar disc degeneration in northern Europeans: a meta-analysis of 4600 subjects.	Disc degeneration (lumbar)	chr10	31226203	31226204	rs2484990	0
D055959	Intervertebral Disc Degeneration	GWAS_CATALOG	GCST001687	Novel genetic variants associated with lumbar disc degeneration in northern Europeans: a meta-analysis of 4600 subjects.	Disc degeneration (lumbar)	chr10	31207045	31207046	rs1250307	0
D055959	Intervertebral Disc Degeneration	GWAS_CATALOG	GCST001687	Novel genetic variants associated with lumbar disc degeneration in northern Europeans: a meta-analysis of 4600 subjects.	Disc degeneration (lumbar)	chr16	611335	611336	rs7204439	0
D055959	Intervertebral Disc Degeneration	GWAS_CATALOG	GCST001687	Novel genetic variants associated with lumbar disc degeneration in northern Europeans: a meta-analysis of 4600 subjects.	Disc degeneration (lumbar)	chr10	31223169	31223170	rs2484992	0
D055959	Intervertebral Disc Degeneration	GWAS_CATALOG	GCST001687	Novel genetic variants associated with lumbar disc degeneration in northern Europeans: a meta-analysis of 4600 subjects.	Disc degeneration (lumbar)	chr6	113695931	113695932	rs9488238	0
D055959	Intervertebral Disc Degeneration	GWAS_CATALOG	GCST001687	Novel genetic variants associated with lumbar disc degeneration in northern Europeans: a meta-analysis of 4600 subjects.	Disc degeneration (lumbar)	chr6	11943293	11943294	rs1205863	0
D055959	Intervertebral Disc Degeneration	GWAS_CATALOG	GCST001687	Novel genetic variants associated with lumbar disc degeneration in northern Europeans: a meta-analysis of 4600 subjects.	Disc degeneration (lumbar)	chr3	5146561	5146562	rs11918654	0
D055959	Intervertebral Disc Degeneration	GWAS_CATALOG	GCST001687	Novel genetic variants associated with lumbar disc degeneration in northern Europeans: a meta-analysis of 4600 subjects.	Disc degeneration (lumbar)	chr8	91547687	91547688	rs2657195	0
D055959	Intervertebral Disc Degeneration	GWAS_CATALOG	GCST001687	Novel genetic variants associated with lumbar disc degeneration in northern Europeans: a meta-analysis of 4600 subjects.	Disc degeneration (lumbar)	chr6	64926030	64926031	rs11754641	0
D055959	Intervertebral Disc Degeneration	GWAS_CATALOG	GCST001687	Novel genetic variants associated with lumbar disc degeneration in northern Europeans: a meta-analysis of 4600 subjects.	Disc degeneration (lumbar)	chr11	103658904	103658905	rs12805875	0
D055959	Intervertebral Disc Degeneration	GWAS_CATALOG	GCST001687	Novel genetic variants associated with lumbar disc degeneration in northern Europeans: a meta-analysis of 4600 subjects.	Disc degeneration (lumbar)	chr8	4425096	4425097	rs980238	0
D055959	Intervertebral Disc Degeneration	GWAS_CATALOG	GCST001687	Novel genetic variants associated with lumbar disc degeneration in northern Europeans: a meta-analysis of 4600 subjects.	Disc degeneration (lumbar)	chr11	103655296	103655297	rs7103004	0
D055959	Intervertebral Disc Degeneration	GWAS_CATALOG	GCST001687	Novel genetic variants associated with lumbar disc degeneration in northern Europeans: a meta-analysis of 4600 subjects.	Disc degeneration (lumbar)	chr11	103659638	103659639	rs4554859	0
D055959	Intervertebral Disc Degeneration	GWAS_CATALOG	GCST001687	Novel genetic variants associated with lumbar disc degeneration in northern Europeans: a meta-analysis of 4600 subjects.	Disc degeneration (lumbar)	chr11	103655026	103655027	rs7118412	0
D055959	Intervertebral Disc Degeneration	GWAS_CATALOG	GCST001687	Novel genetic variants associated with lumbar disc degeneration in northern Europeans: a meta-analysis of 4600 subjects.	Disc degeneration (lumbar)	chr16	587212	587213	rs2017567	0
D055959	Intervertebral Disc Degeneration	GWAS_CATALOG	GCST001687	Novel genetic variants associated with lumbar disc degeneration in northern Europeans: a meta-analysis of 4600 subjects.	Disc degeneration (lumbar)	chr6	32887940	32887941	rs6457690	0
D055959	Intervertebral Disc Degeneration	GWAS_CATALOG	GCST001687	Novel genetic variants associated with lumbar disc degeneration in northern Europeans: a meta-analysis of 4600 subjects.	Disc degeneration (lumbar)	chr6	32888604	32888605	rs1029296	0
D055959	Intervertebral Disc Degeneration	GWAS_CATALOG	GCST001687	Novel genetic variants associated with lumbar disc degeneration in northern Europeans: a meta-analysis of 4600 subjects.	Disc degeneration (lumbar)	chr6	32889157	32889158	rs6936004	0
D055959	Intervertebral Disc Degeneration	GWAS_CATALOG	GCST001687	Novel genetic variants associated with lumbar disc degeneration in northern Europeans: a meta-analysis of 4600 subjects.	Disc degeneration (lumbar)	chr6	32894830	32894831	rs3749982	0
D055959	Intervertebral Disc Degeneration	GWAS_CATALOG	GCST001687	Novel genetic variants associated with lumbar disc degeneration in northern Europeans: a meta-analysis of 4600 subjects.	Disc degeneration (lumbar)	chr6	32892975	32892976	rs9469300	0
D055959	Intervertebral Disc Degeneration	GWAS_CATALOG	GCST001687	Novel genetic variants associated with lumbar disc degeneration in northern Europeans: a meta-analysis of 4600 subjects.	Disc degeneration (lumbar)	chr6	32889642	32889643	rs10214886	0
D055959	Intervertebral Disc Degeneration	GWAS_CATALOG	GCST001687	Novel genetic variants associated with lumbar disc degeneration in northern Europeans: a meta-analysis of 4600 subjects.	Disc degeneration (lumbar)	chr6	32886920	32886921	rs10046257	0
D055959	Intervertebral Disc Degeneration	GWAS_CATALOG	GCST001687	Novel genetic variants associated with lumbar disc degeneration in northern Europeans: a meta-analysis of 4600 subjects.	Disc degeneration (lumbar)	chr8	4427170	4427171	rs4875102	0
D055959	Intervertebral Disc Degeneration	GWAS_CATALOG	GCST001687	Novel genetic variants associated with lumbar disc degeneration in northern Europeans: a meta-analysis of 4600 subjects.	Disc degeneration (lumbar)	chr6	32888705	32888706	rs1029295	0
D055959	Intervertebral Disc Degeneration	GWAS_CATALOG	GCST001687	Novel genetic variants associated with lumbar disc degeneration in northern Europeans: a meta-analysis of 4600 subjects.	Disc degeneration (lumbar)	chr13	94300578	94300579	rs9301951	0
D013705	Temporomandibular Joint Disorders	GWAS_CATALOG	GCST002029	Genome-wide association study of degenerative bony changes of the temporomandibular joint.	Temporomandibular joint disorder	chr12	3178113	3178114	rs878962	0
D013705	Temporomandibular Joint Disorders	GWAS_CATALOG	GCST007619	Genome-wide association reveals contribution of MRAS to painful temporomandibular disorder in males.	Temporomandibular joint disorder	chr8	41266213	41266214	rs10092633	0
D013705	Temporomandibular Joint Disorders	GWAS_CATALOG	GCST004034	GWAS Identifies New Loci for Painful Temporomandibular Disorder: Hispanic Community Health Study/Study of Latinos.	Temporomandibular joint disorder	chrX	32265375	32265376	rs73460075	0
D013705	Temporomandibular Joint Disorders	GWAS_CATALOG	GCST004034	GWAS Identifies New Loci for Painful Temporomandibular Disorder: Hispanic Community Health Study/Study of Latinos.	Temporomandibular joint disorder	chr17	50160933	50160934	rs4794106	0
D013705	Temporomandibular Joint Disorders	GWAS_CATALOG	GCST004034	GWAS Identifies New Loci for Painful Temporomandibular Disorder: Hispanic Community Health Study/Study of Latinos.	Temporomandibular joint disorder	chr7	21359709	21359710	rs73271865	0
D013705	Temporomandibular Joint Disorders	GWAS_CATALOG	GCST004034	GWAS Identifies New Loci for Painful Temporomandibular Disorder: Hispanic Community Health Study/Study of Latinos.	Temporomandibular joint disorder	chr13	31510764	31510765	rs60249166	0
D013705	Temporomandibular Joint Disorders	GWAS_CATALOG	GCST004034	GWAS Identifies New Loci for Painful Temporomandibular Disorder: Hispanic Community Health Study/Study of Latinos.	Temporomandibular joint disorder	chr17	81406747	81406748	rs1531554	0
D017887	Ossification of Posterior Longitudinal Ligament	GWAS_CATALOG	GCST002545	A genome-wide association study identifies susceptibility loci for ossification of the posterior longitudinal ligament of the spine.	Ossification of the posterior longitudinal ligament of the spine	chr20	7839121	7839122	rs2423294	0
D017887	Ossification of Posterior Longitudinal Ligament	GWAS_CATALOG	GCST002545	A genome-wide association study identifies susceptibility loci for ossification of the posterior longitudinal ligament of the spine.	Ossification of the posterior longitudinal ligament of the spine	chr8	108083801	108083802	rs374810	0
D017887	Ossification of Posterior Longitudinal Ligament	GWAS_CATALOG	GCST002545	A genome-wide association study identifies susceptibility loci for ossification of the posterior longitudinal ligament of the spine.	Ossification of the posterior longitudinal ligament of the spine	chr12	20031212	20031213	rs11045000	0
D017887	Ossification of Posterior Longitudinal Ligament	GWAS_CATALOG	GCST002545	A genome-wide association study identifies susceptibility loci for ossification of the posterior longitudinal ligament of the spine.	Ossification of the posterior longitudinal ligament of the spine	chr8	116529369	116529370	rs13279799	0
D017887	Ossification of Posterior Longitudinal Ligament	GWAS_CATALOG	GCST002545	A genome-wide association study identifies susceptibility loci for ossification of the posterior longitudinal ligament of the spine.	Ossification of the posterior longitudinal ligament of the spine	chr12	28253582	28253583	rs1979679	0
D017887	Ossification of Posterior Longitudinal Ligament	GWAS_CATALOG	GCST002545	A genome-wide association study identifies susceptibility loci for ossification of the posterior longitudinal ligament of the spine.	Ossification of the posterior longitudinal ligament of the spine	chr6	44570402	44570403	rs927485	0
D017887	Ossification of Posterior Longitudinal Ligament	GWAS_CATALOG	GCST002545	A genome-wide association study identifies susceptibility loci for ossification of the posterior longitudinal ligament of the spine.	Ossification of the posterior longitudinal ligament of the spine	chr2	25316488	25316489	rs6722613	0
D017887	Ossification of Posterior Longitudinal Ligament	GWAS_CATALOG	GCST002545	A genome-wide association study identifies susceptibility loci for ossification of the posterior longitudinal ligament of the spine.	Ossification of the posterior longitudinal ligament of the spine	chr7	96969514	96969515	rs10486860	0
D057767	Kashin-Beck Disease	GWAS_CATALOG	GCST002634	Genome-wide association study identifies ITPR2 as a susceptibility gene for Kashin-Beck disease in Han Chinese.	Kashin-Beck disease	chr12	26537632	26537633	rs10842750	0
D015207	Osteoarthritis, Hip	GWAS_CATALOG	GCST005571	A novel variant in GLIS3 is associated with osteoarthritis.	Osteoarthritis of the hip or knee (with total joint replacement)	chr9	4290541	4290542	rs10116772	0
D015207	Osteoarthritis, Hip	GWAS_CENTRAL	HGVST1994	GWAS of Osteoarthritis	GWAS of Osteoarthritis	chr22	41238083	41238084	rs532464664	5e-18
D015207	Osteoarthritis, Hip	GWAS_CATALOG	GCST005572	A novel variant in GLIS3 is associated with osteoarthritis.	Osteoarthritis of the hip (with total joint replacement)	chr2	128215259	128215260	rs6725404	0
D015207	Osteoarthritis, Hip	GWAS_CATALOG	GCST005572	A novel variant in GLIS3 is associated with osteoarthritis.	Osteoarthritis of the hip (with total joint replacement)	chr12	27842114	27842115	rs11049193	0
D015207	Osteoarthritis, Hip	GWAS_CATALOG	GCST005572	A novel variant in GLIS3 is associated with osteoarthritis.	Osteoarthritis of the hip (with total joint replacement)	chr12	27851953	27851954	rs258394	0
D015207	Osteoarthritis, Hip	GWAS_CATALOG	GCST005572	A novel variant in GLIS3 is associated with osteoarthritis.	Osteoarthritis of the hip (with total joint replacement)	chr12	27872263	27872264	rs10843013	0
D015207	Osteoarthritis, Hip	GWAS_CATALOG	GCST005572	A novel variant in GLIS3 is associated with osteoarthritis.	Osteoarthritis of the hip (with total joint replacement)	chr15	28130268	28130269	rs138063419	0
D015207	Osteoarthritis, Hip	GWAS_CATALOG	GCST005572	A novel variant in GLIS3 is associated with osteoarthritis.	Osteoarthritis of the hip (with total joint replacement)	chr21	38687368	38687369	rs2836627	0
D015207	Osteoarthritis, Hip	GWAS_CATALOG	GCST005573	A novel variant in GLIS3 is associated with osteoarthritis.	Osteoarthritis of the hip or knee	chr9	4290541	4290542	rs10116772	0
D015207	Osteoarthritis, Hip	GWAS_CATALOG	GCST005573	A novel variant in GLIS3 is associated with osteoarthritis.	Osteoarthritis of the hip or knee	chr11	60568491	60568492	rs2847212	0
D015207	Osteoarthritis, Hip	GWAS_CATALOG	GCST005810	Genome-wide analyses using UK Biobank data provide insights into the genetic architecture of osteoarthritis.	Osteoarthritis of the hip (hospital diagnosed)	chr17	69507360	69507361	rs2521349	0
D015207	Osteoarthritis, Hip	GWAS_CATALOG	GCST005810	Genome-wide analyses using UK Biobank data provide insights into the genetic architecture of osteoarthritis.	Osteoarthritis of the hip (hospital diagnosed)	chr8	143960684	143960685	rs11780978	0
D015207	Osteoarthritis, Hip	GWAS_CATALOG	GCST005810	Genome-wide analyses using UK Biobank data provide insights into the genetic architecture of osteoarthritis.	Osteoarthritis of the hip (hospital diagnosed)	chr7	18224045	18224046	rs302152	0
D015207	Osteoarthritis, Hip	GWAS_CATALOG	GCST005810	Genome-wide analyses using UK Biobank data provide insights into the genetic architecture of osteoarthritis.	Osteoarthritis of the hip (hospital diagnosed)	chr9	114167047	114167048	rs737142	0
D015207	Osteoarthritis, Hip	GWAS_CATALOG	GCST005810	Genome-wide analyses using UK Biobank data provide insights into the genetic architecture of osteoarthritis.	Osteoarthritis of the hip (hospital diagnosed)	chr1	219467338	219467339	rs2820436	0
D015207	Osteoarthritis, Hip	GWAS_CATALOG	GCST005812	Genome-wide analyses using UK Biobank data provide insights into the genetic architecture of osteoarthritis.	Osteoarthritis of the hip or knee (hospital diagnosed)	chr9	27313559	27313560	rs116882138	0
D015207	Osteoarthritis, Hip	GWAS_CATALOG	GCST005812	Genome-wide analyses using UK Biobank data provide insights into the genetic architecture of osteoarthritis.	Osteoarthritis of the hip or knee (hospital diagnosed)	chr15	50495229	50495230	rs147661253	0
D015207	Osteoarthritis, Hip	GWAS_CATALOG	GCST005812	Genome-wide analyses using UK Biobank data provide insights into the genetic architecture of osteoarthritis.	Osteoarthritis of the hip or knee (hospital diagnosed)	chr1	91714361	91714362	rs17887218	0
D015207	Osteoarthritis, Hip	GWAS_CATALOG	GCST005812	Genome-wide analyses using UK Biobank data provide insights into the genetic architecture of osteoarthritis.	Osteoarthritis of the hip or knee (hospital diagnosed)	chr17	69507360	69507361	rs2521349	0
D015207	Osteoarthritis, Hip	GWAS_CATALOG	GCST005812	Genome-wide analyses using UK Biobank data provide insights into the genetic architecture of osteoarthritis.	Osteoarthritis of the hip or knee (hospital diagnosed)	chr1	219467338	219467339	rs2820436	0
D015207	Osteoarthritis, Hip	GWAS_CATALOG	GCST005812	Genome-wide analyses using UK Biobank data provide insights into the genetic architecture of osteoarthritis.	Osteoarthritis of the hip or knee (hospital diagnosed)	chr2	136740482	136740483	rs5834501	0
D015207	Osteoarthritis, Hip	GWAS_CATALOG	GCST005812	Genome-wide analyses using UK Biobank data provide insights into the genetic architecture of osteoarthritis.	Osteoarthritis of the hip or knee (hospital diagnosed)	chr5	180923167	180923168	rs62406718	0
D015207	Osteoarthritis, Hip	GWAS_CATALOG	GCST005812	Genome-wide analyses using UK Biobank data provide insights into the genetic architecture of osteoarthritis.	Osteoarthritis of the hip or knee (hospital diagnosed)	chr21	29021343	29021344	rs6516886	0
D015207	Osteoarthritis, Hip	GWAS_CATALOG	GCST006926	Meta-analysis of Icelandic and UK data sets identifies missense variants in SMO, IL11, COL11A1 and 13 more new loci associated with osteoarthritis.	Osteoarthritis (hip)	chr8	129711482	129711483	rs4733724	0
D015207	Osteoarthritis, Hip	GWAS_CATALOG	GCST006926	Meta-analysis of Icelandic and UK data sets identifies missense variants in SMO, IL11, COL11A1 and 13 more new loci associated with osteoarthritis.	Osteoarthritis (hip)	chr9	115080028	115080029	rs2480930	0
D015207	Osteoarthritis, Hip	GWAS_CATALOG	GCST006926	Meta-analysis of Icelandic and UK data sets identifies missense variants in SMO, IL11, COL11A1 and 13 more new loci associated with osteoarthritis.	Osteoarthritis (hip)	chr9	126621621	126621622	rs10760442	0
D015207	Osteoarthritis, Hip	GWAS_CATALOG	GCST006926	Meta-analysis of Icelandic and UK data sets identifies missense variants in SMO, IL11, COL11A1 and 13 more new loci associated with osteoarthritis.	Osteoarthritis (hip)	chr11	65556254	65556255	rs10896015	0
D015207	Osteoarthritis, Hip	GWAS_CATALOG	GCST006926	Meta-analysis of Icelandic and UK data sets identifies missense variants in SMO, IL11, COL11A1 and 13 more new loci associated with osteoarthritis.	Osteoarthritis (hip)	chr12	124315096	124315097	rs4765540	0
D015207	Osteoarthritis, Hip	GWAS_CATALOG	GCST006926	Meta-analysis of Icelandic and UK data sets identifies missense variants in SMO, IL11, COL11A1 and 13 more new loci associated with osteoarthritis.	Osteoarthritis (hip)	chr17	61574921	61574922	rs7222178	0
D015207	Osteoarthritis, Hip	GWAS_CATALOG	GCST006926	Meta-analysis of Icelandic and UK data sets identifies missense variants in SMO, IL11, COL11A1 and 13 more new loci associated with osteoarthritis.	Osteoarthritis (hip)	chr7	129203569	129203570	rs143083812	0
D015207	Osteoarthritis, Hip	GWAS_CATALOG	GCST006926	Meta-analysis of Icelandic and UK data sets identifies missense variants in SMO, IL11, COL11A1 and 13 more new loci associated with osteoarthritis.	Osteoarthritis (hip)	chr1	102938828	102938829	rs2126643	0
D015207	Osteoarthritis, Hip	GWAS_CATALOG	GCST006926	Meta-analysis of Icelandic and UK data sets identifies missense variants in SMO, IL11, COL11A1 and 13 more new loci associated with osteoarthritis.	Osteoarthritis (hip)	chr1	219570796	219570797	rs2785988	0
D015207	Osteoarthritis, Hip	GWAS_CATALOG	GCST006926	Meta-analysis of Icelandic and UK data sets identifies missense variants in SMO, IL11, COL11A1 and 13 more new loci associated with osteoarthritis.	Osteoarthritis (hip)	chr7	18370370	18370371	rs11764536	0
D015207	Osteoarthritis, Hip	GWAS_CATALOG	GCST006926	Meta-analysis of Icelandic and UK data sets identifies missense variants in SMO, IL11, COL11A1 and 13 more new loci associated with osteoarthritis.	Osteoarthritis (hip)	chr19	55368304	55368305	rs4252548	0
D015207	Osteoarthritis, Hip	GWAS_CATALOG	GCST006926	Meta-analysis of Icelandic and UK data sets identifies missense variants in SMO, IL11, COL11A1 and 13 more new loci associated with osteoarthritis.	Osteoarthritis (hip)	chr3	52786965	52786966	rs678	0
D015207	Osteoarthritis, Hip	GWAS_CATALOG	GCST006926	Meta-analysis of Icelandic and UK data sets identifies missense variants in SMO, IL11, COL11A1 and 13 more new loci associated with osteoarthritis.	Osteoarthritis (hip)	chr6	75454873	75454874	rs12209223	0
D015207	Osteoarthritis, Hip	GWAS_CATALOG	GCST006926	Meta-analysis of Icelandic and UK data sets identifies missense variants in SMO, IL11, COL11A1 and 13 more new loci associated with osteoarthritis.	Osteoarthritis (hip)	chr6	45406446	45406447	rs1997995	0
D015207	Osteoarthritis, Hip	GWAS_CATALOG	GCST006926	Meta-analysis of Icelandic and UK data sets identifies missense variants in SMO, IL11, COL11A1 and 13 more new loci associated with osteoarthritis.	Osteoarthritis (hip)	chr9	116539328	116539329	rs13283416	0
D015207	Osteoarthritis, Hip	GWAS_CATALOG	GCST006926	Meta-analysis of Icelandic and UK data sets identifies missense variants in SMO, IL11, COL11A1 and 13 more new loci associated with osteoarthritis.	Osteoarthritis (hip)	chr12	27872263	27872264	rs10843013	0
D015207	Osteoarthritis, Hip	GWAS_CATALOG	GCST006926	Meta-analysis of Icelandic and UK data sets identifies missense variants in SMO, IL11, COL11A1 and 13 more new loci associated with osteoarthritis.	Osteoarthritis (hip)	chr15	67078168	67078169	rs12901372	0
D015207	Osteoarthritis, Hip	GWAS_CATALOG	GCST006926	Meta-analysis of Icelandic and UK data sets identifies missense variants in SMO, IL11, COL11A1 and 13 more new loci associated with osteoarthritis.	Osteoarthritis (hip)	chr6	26092913	26092914	rs1800562	0
D015207	Osteoarthritis, Hip	GWAS_CATALOG	GCST006926	Meta-analysis of Icelandic and UK data sets identifies missense variants in SMO, IL11, COL11A1 and 13 more new loci associated with osteoarthritis.	Osteoarthritis (hip)	chr22	41157913	41157914	rs117018441	0
D015207	Osteoarthritis, Hip	GWAS_CATALOG	GCST006926	Meta-analysis of Icelandic and UK data sets identifies missense variants in SMO, IL11, COL11A1 and 13 more new loci associated with osteoarthritis.	Osteoarthritis (hip)	chr22	41238084	41238085	rs532464664	0
D015207	Osteoarthritis, Hip	GWAS_CATALOG	GCST006926	Meta-analysis of Icelandic and UK data sets identifies missense variants in SMO, IL11, COL11A1 and 13 more new loci associated with osteoarthritis.	Osteoarthritis (hip)	chr12	27862037	27862038	rs10492367	0
D015207	Osteoarthritis, Hip	GWAS_CATALOG	GCST006926	Meta-analysis of Icelandic and UK data sets identifies missense variants in SMO, IL11, COL11A1 and 13 more new loci associated with osteoarthritis.	Osteoarthritis (hip)	chr9	116504416	116504417	rs4836732	0
D015207	Osteoarthritis, Hip	GWAS_CATALOG	GCST006926	Meta-analysis of Icelandic and UK data sets identifies missense variants in SMO, IL11, COL11A1 and 13 more new loci associated with osteoarthritis.	Osteoarthritis (hip)	chr6	75531811	75531812	rs9350591	0
D015207	Osteoarthritis, Hip	GWAS_CATALOG	GCST006926	Meta-analysis of Icelandic and UK data sets identifies missense variants in SMO, IL11, COL11A1 and 13 more new loci associated with osteoarthritis.	Osteoarthritis (hip)	chr6	44809954	44809955	rs10948172	0
D015207	Osteoarthritis, Hip	GWAS_CATALOG	GCST006926	Meta-analysis of Icelandic and UK data sets identifies missense variants in SMO, IL11, COL11A1 and 13 more new loci associated with osteoarthritis.	Osteoarthritis (hip)	chr1	219467338	219467339	rs2820436	0
D015207	Osteoarthritis, Hip	GWAS_CATALOG	GCST006926	Meta-analysis of Icelandic and UK data sets identifies missense variants in SMO, IL11, COL11A1 and 13 more new loci associated with osteoarthritis.	Osteoarthritis (hip)	chr2	70490521	70490522	rs3771501	0
D015207	Osteoarthritis, Hip	GWAS_CATALOG	GCST006926	Meta-analysis of Icelandic and UK data sets identifies missense variants in SMO, IL11, COL11A1 and 13 more new loci associated with osteoarthritis.	Osteoarthritis (hip)	chr15	67078051	67078052	rs12901071	0
D015207	Osteoarthritis, Hip	GWAS_CATALOG	GCST006926	Meta-analysis of Icelandic and UK data sets identifies missense variants in SMO, IL11, COL11A1 and 13 more new loci associated with osteoarthritis.	Osteoarthritis (hip)	chr3	52694788	52694789	rs6976	0
D015207	Osteoarthritis, Hip	GWAS_CATALOG	GCST006926	Meta-analysis of Icelandic and UK data sets identifies missense variants in SMO, IL11, COL11A1 and 13 more new loci associated with osteoarthritis.	Osteoarthritis (hip)	chr3	52687289	52687290	rs11177	0
D015207	Osteoarthritis, Hip	GWAS_CATALOG	GCST006926	Meta-analysis of Icelandic and UK data sets identifies missense variants in SMO, IL11, COL11A1 and 13 more new loci associated with osteoarthritis.	Osteoarthritis (hip)	chr17	69507360	69507361	rs2521349	0
D015207	Osteoarthritis, Hip	GWAS_CATALOG	GCST006926	Meta-analysis of Icelandic and UK data sets identifies missense variants in SMO, IL11, COL11A1 and 13 more new loci associated with osteoarthritis.	Osteoarthritis (hip)	chr8	143960684	143960685	rs11780978	0
D015207	Osteoarthritis, Hip	GWAS_CATALOG	GCST007091	Identification of new therapeutic targets for osteoarthritis through genome-wide analyses of UK Biobank data.	Osteoarthritis (hip)	chr1	103107371	103107372	rs4338381	0
D015207	Osteoarthritis, Hip	GWAS_CATALOG	GCST007091	Identification of new therapeutic targets for osteoarthritis through genome-wide analyses of UK Biobank data.	Osteoarthritis (hip)	chr1	150474986	150474987	rs12040949	0
D015207	Osteoarthritis, Hip	GWAS_CATALOG	GCST007091	Identification of new therapeutic targets for osteoarthritis through genome-wide analyses of UK Biobank data.	Osteoarthritis (hip)	chr1	183937111	183937112	rs11583641	0
D015207	Osteoarthritis, Hip	GWAS_CATALOG	GCST007091	Identification of new therapeutic targets for osteoarthritis through genome-wide analyses of UK Biobank data.	Osteoarthritis (hip)	chr1	219570796	219570797	rs2785988	0
D015207	Osteoarthritis, Hip	GWAS_CATALOG	GCST007091	Identification of new therapeutic targets for osteoarthritis through genome-wide analyses of UK Biobank data.	Osteoarthritis (hip)	chr11	65556254	65556255	rs10896015	0
D015207	Osteoarthritis, Hip	GWAS_CATALOG	GCST007091	Identification of new therapeutic targets for osteoarthritis through genome-wide analyses of UK Biobank data.	Osteoarthritis (hip)	chr11	66734153	66734154	rs34419890	0
D015207	Osteoarthritis, Hip	GWAS_CATALOG	GCST007091	Identification of new therapeutic targets for osteoarthritis through genome-wide analyses of UK Biobank data.	Osteoarthritis (hip)	chr12	122122290	122122291	rs11059094	0
D015207	Osteoarthritis, Hip	GWAS_CATALOG	GCST007091	Identification of new therapeutic targets for osteoarthritis through genome-wide analyses of UK Biobank data.	Osteoarthritis (hip)	chr12	27862037	27862038	rs10492367	0
D015207	Osteoarthritis, Hip	GWAS_CATALOG	GCST007091	Identification of new therapeutic targets for osteoarthritis through genome-wide analyses of UK Biobank data.	Osteoarthritis (hip)	chr12	58895817	58895818	rs79056043	0
D015207	Osteoarthritis, Hip	GWAS_CATALOG	GCST007091	Identification of new therapeutic targets for osteoarthritis through genome-wide analyses of UK Biobank data.	Osteoarthritis (hip)	chr15	67078168	67078169	rs12901372	0
D015207	Osteoarthritis, Hip	GWAS_CATALOG	GCST007091	Identification of new therapeutic targets for osteoarthritis through genome-wide analyses of UK Biobank data.	Osteoarthritis (hip)	chr17	45961419	45961420	rs62063281	0
D015207	Osteoarthritis, Hip	GWAS_CATALOG	GCST007091	Identification of new therapeutic targets for osteoarthritis through genome-wide analyses of UK Biobank data.	Osteoarthritis (hip)	chr17	61574921	61574922	rs7222178	0
D015207	Osteoarthritis, Hip	GWAS_CATALOG	GCST007091	Identification of new therapeutic targets for osteoarthritis through genome-wide analyses of UK Biobank data.	Osteoarthritis (hip)	chr19	55368304	55368305	rs4252548	0
D015207	Osteoarthritis, Hip	GWAS_CATALOG	GCST007091	Identification of new therapeutic targets for osteoarthritis through genome-wide analyses of UK Biobank data.	Osteoarthritis (hip)	chr2	70487661	70487662	rs7571789	0
D015207	Osteoarthritis, Hip	GWAS_CATALOG	GCST007091	Identification of new therapeutic targets for osteoarthritis through genome-wide analyses of UK Biobank data.	Osteoarthritis (hip)	chr21	38676371	38676372	rs2836618	0
D015207	Osteoarthritis, Hip	GWAS_CATALOG	GCST007091	Identification of new therapeutic targets for osteoarthritis through genome-wide analyses of UK Biobank data.	Osteoarthritis (hip)	chr3	52783762	52783763	rs3774355	0
D015207	Osteoarthritis, Hip	GWAS_CATALOG	GCST007091	Identification of new therapeutic targets for osteoarthritis through genome-wide analyses of UK Biobank data.	Osteoarthritis (hip)	chr4	13037816	13037817	rs1913707	0
D015207	Osteoarthritis, Hip	GWAS_CATALOG	GCST007091	Identification of new therapeutic targets for osteoarthritis through genome-wide analyses of UK Biobank data.	Osteoarthritis (hip)	chr4	1715043	1715044	rs798748	0
D015207	Osteoarthritis, Hip	GWAS_CATALOG	GCST007091	Identification of new therapeutic targets for osteoarthritis through genome-wide analyses of UK Biobank data.	Osteoarthritis (hip)	chr6	26123274	26123275	rs115740542	0
D015207	Osteoarthritis, Hip	GWAS_CATALOG	GCST007091	Identification of new therapeutic targets for osteoarthritis through genome-wide analyses of UK Biobank data.	Osteoarthritis (hip)	chr6	45389962	45389963	rs2396502	0
D015207	Osteoarthritis, Hip	GWAS_CATALOG	GCST007091	Identification of new therapeutic targets for osteoarthritis through genome-wide analyses of UK Biobank data.	Osteoarthritis (hip)	chr6	55772142	55772143	rs80287694	0
D015207	Osteoarthritis, Hip	GWAS_CATALOG	GCST007091	Identification of new therapeutic targets for osteoarthritis through genome-wide analyses of UK Biobank data.	Osteoarthritis (hip)	chr6	75454873	75454874	rs12209223	0
D015207	Osteoarthritis, Hip	GWAS_CATALOG	GCST007091	Identification of new therapeutic targets for osteoarthritis through genome-wide analyses of UK Biobank data.	Osteoarthritis (hip)	chr8	129756258	129756259	rs60890741	0
D015207	Osteoarthritis, Hip	GWAS_CATALOG	GCST007091	Identification of new therapeutic targets for osteoarthritis through genome-wide analyses of UK Biobank data.	Osteoarthritis (hip)	chr8	9227785	9227786	rs2929451	0
D015207	Osteoarthritis, Hip	GWAS_CATALOG	GCST007091	Identification of new therapeutic targets for osteoarthritis through genome-wide analyses of UK Biobank data.	Osteoarthritis (hip)	chr9	115078463	115078464	rs1330349	0
D015207	Osteoarthritis, Hip	GWAS_CATALOG	GCST007091	Identification of new therapeutic targets for osteoarthritis through genome-wide analyses of UK Biobank data.	Osteoarthritis (hip)	chr9	116721853	116721854	rs34687269	0
D015207	Osteoarthritis, Hip	GWAS_CATALOG	GCST007091	Identification of new therapeutic targets for osteoarthritis through genome-wide analyses of UK Biobank data.	Osteoarthritis (hip)	chr9	126624581	126624582	rs62578127	0
D015207	Osteoarthritis, Hip	GWAS_CATALOG	GCST007091	Identification of new therapeutic targets for osteoarthritis through genome-wide analyses of UK Biobank data.	Osteoarthritis (hip)	chr6	75531811	75531812	rs9350591	0
D015207	Osteoarthritis, Hip	GWAS_CATALOG	GCST007091	Identification of new therapeutic targets for osteoarthritis through genome-wide analyses of UK Biobank data.	Osteoarthritis (hip)	chr9	116504416	116504417	rs4836732	0
D015207	Osteoarthritis, Hip	GWAS_CATALOG	GCST007092	Identification of new therapeutic targets for osteoarthritis through genome-wide analyses of UK Biobank data.	Osteoarthritis of the hip or knee	chr1	103000497	103000498	rs2622873	0
D015207	Osteoarthritis, Hip	GWAS_CATALOG	GCST007092	Identification of new therapeutic targets for osteoarthritis through genome-wide analyses of UK Biobank data.	Osteoarthritis of the hip or knee	chr1	219580167	219580168	rs2820443	0
D015207	Osteoarthritis, Hip	GWAS_CATALOG	GCST007092	Identification of new therapeutic targets for osteoarthritis through genome-wide analyses of UK Biobank data.	Osteoarthritis of the hip or knee	chr11	28853450	28853451	rs17659798	0
D015207	Osteoarthritis, Hip	GWAS_CATALOG	GCST007092	Identification of new therapeutic targets for osteoarthritis through genome-wide analyses of UK Biobank data.	Osteoarthritis of the hip or knee	chr12	27862037	27862038	rs10492367	0
D015207	Osteoarthritis, Hip	GWAS_CATALOG	GCST007092	Identification of new therapeutic targets for osteoarthritis through genome-wide analyses of UK Biobank data.	Osteoarthritis of the hip or knee	chr12	89933142	89933143	rs11105466	0
D015207	Osteoarthritis, Hip	GWAS_CATALOG	GCST007092	Identification of new therapeutic targets for osteoarthritis through genome-wide analyses of UK Biobank data.	Osteoarthritis of the hip or knee	chr12	93787552	93787553	rs4144502	0
D015207	Osteoarthritis, Hip	GWAS_CATALOG	GCST007092	Identification of new therapeutic targets for osteoarthritis through genome-wide analyses of UK Biobank data.	Osteoarthritis of the hip or knee	chr15	74325252	74325253	rs200975846	0
D015207	Osteoarthritis, Hip	GWAS_CATALOG	GCST007092	Identification of new therapeutic targets for osteoarthritis through genome-wide analyses of UK Biobank data.	Osteoarthritis of the hip or knee	chr16	53766065	53766066	rs9930333	0
D015207	Osteoarthritis, Hip	GWAS_CATALOG	GCST007092	Identification of new therapeutic targets for osteoarthritis through genome-wide analyses of UK Biobank data.	Osteoarthritis of the hip or knee	chr17	31169325	31169326	rs2953013	0
D015207	Osteoarthritis, Hip	GWAS_CATALOG	GCST007092	Identification of new therapeutic targets for osteoarthritis through genome-wide analyses of UK Biobank data.	Osteoarthritis of the hip or knee	chr19	41327879	41327880	rs75621460	0
D015207	Osteoarthritis, Hip	GWAS_CATALOG	GCST007092	Identification of new therapeutic targets for osteoarthritis through genome-wide analyses of UK Biobank data.	Osteoarthritis of the hip or knee	chr2	191807255	191807256	rs12470967	0
D015207	Osteoarthritis, Hip	GWAS_CATALOG	GCST007092	Identification of new therapeutic targets for osteoarthritis through genome-wide analyses of UK Biobank data.	Osteoarthritis of the hip or knee	chr2	33236308	33236309	rs4630744	0
D015207	Osteoarthritis, Hip	GWAS_CATALOG	GCST007092	Identification of new therapeutic targets for osteoarthritis through genome-wide analyses of UK Biobank data.	Osteoarthritis of the hip or knee	chr2	70493874	70493875	rs3821262	0
D015207	Osteoarthritis, Hip	GWAS_CATALOG	GCST007092	Identification of new therapeutic targets for osteoarthritis through genome-wide analyses of UK Biobank data.	Osteoarthritis of the hip or knee	chr21	38635298	38635299	rs9977881	0
D015207	Osteoarthritis, Hip	GWAS_CATALOG	GCST007092	Identification of new therapeutic targets for osteoarthritis through genome-wide analyses of UK Biobank data.	Osteoarthritis of the hip or knee	chr3	52783659	52783660	rs3774354	0
D015207	Osteoarthritis, Hip	GWAS_CATALOG	GCST007092	Identification of new therapeutic targets for osteoarthritis through genome-wide analyses of UK Biobank data.	Osteoarthritis of the hip or knee	chr4	1702517	1702518	rs11732213	0
D015207	Osteoarthritis, Hip	GWAS_CATALOG	GCST007092	Identification of new therapeutic targets for osteoarthritis through genome-wide analyses of UK Biobank data.	Osteoarthritis of the hip or knee	chr5	171444070	171444071	rs3884606	0
D015207	Osteoarthritis, Hip	GWAS_CATALOG	GCST007092	Identification of new therapeutic targets for osteoarthritis through genome-wide analyses of UK Biobank data.	Osteoarthritis of the hip or knee	chr6	33087724	33087725	rs9277552	0
D015207	Osteoarthritis, Hip	GWAS_CATALOG	GCST007092	Identification of new therapeutic targets for osteoarthritis through genome-wide analyses of UK Biobank data.	Osteoarthritis of the hip or knee	chr6	45177665	45177666	rs12193102	0
D015207	Osteoarthritis, Hip	GWAS_CATALOG	GCST007092	Identification of new therapeutic targets for osteoarthritis through genome-wide analyses of UK Biobank data.	Osteoarthritis of the hip or knee	chr7	96089185	96089186	rs11456119	0
D015207	Osteoarthritis, Hip	GWAS_CATALOG	GCST007092	Identification of new therapeutic targets for osteoarthritis through genome-wide analyses of UK Biobank data.	Osteoarthritis of the hip or knee	chr8	8666851	8666852	rs11997261	0
D015207	Osteoarthritis, Hip	GWAS_CATALOG	GCST007092	Identification of new therapeutic targets for osteoarthritis through genome-wide analyses of UK Biobank data.	Osteoarthritis of the hip or knee	chr9	114143263	114143264	rs4979341	0
D015207	Osteoarthritis, Hip	GWAS_CATALOG	GCST007092	Identification of new therapeutic targets for osteoarthritis through genome-wide analyses of UK Biobank data.	Osteoarthritis of the hip or knee	chr9	4295583	4295584	rs10758594	0
D015207	Osteoarthritis, Hip	GWAS_CATALOG	GCST007092	Identification of new therapeutic targets for osteoarthritis through genome-wide analyses of UK Biobank data.	Osteoarthritis of the hip or knee	chr3	52694788	52694789	rs6976	0
D015207	Osteoarthritis, Hip	GWAS_CATALOG	GCST007092	Identification of new therapeutic targets for osteoarthritis through genome-wide analyses of UK Biobank data.	Osteoarthritis of the hip or knee	chr6	44809954	44809955	rs10948172	0
D015207	Osteoarthritis, Hip	GWAS_CATALOG	GCST007092	Identification of new therapeutic targets for osteoarthritis through genome-wide analyses of UK Biobank data.	Osteoarthritis of the hip or knee	chr15	67078051	67078052	rs12901071	0
D015207	Osteoarthritis, Hip	GWAS_CENTRAL	HGVST3008	GWAS of Osteoarthritis	GWAS of Osteoarthritis	chr9	4290541	4290542	rs10116772	3e-08
D015207	Osteoarthritis, Hip	GWAS_CENTRAL	HGVST3008	GWAS of Osteoarthritis	GWAS of Osteoarthritis	chr12	27872263	27872264	rs10843013	4e-08
D015207	Osteoarthritis, Hip	GWAS_CENTRAL	HGVST3008	GWAS of Osteoarthritis	GWAS of Osteoarthritis	chr12	27842114	27842115	rs11049193	9e-07
D015207	Osteoarthritis, Hip	GWAS_CENTRAL	HGVST3008	GWAS of Osteoarthritis	GWAS of Osteoarthritis	chr11	60568491	60568492	rs2847212	1e-06
D020370	Osteoarthritis, Knee	GWAS_CENTRAL	HGVST3008	GWAS of Osteoarthritis	GWAS of Osteoarthritis	chr4	115123255	115123256	rs7682531	1e-06
D015207	Osteoarthritis, Hip	GWAS_CENTRAL	HGVST3008	GWAS of Osteoarthritis	GWAS of Osteoarthritis	chr12	27851953	27851954	rs258394	2e-06
D015207	Osteoarthritis, Hip	GWAS_CENTRAL	HGVST3008	GWAS of Osteoarthritis	GWAS of Osteoarthritis	chr15	28130268	28130269	rs138063419	5e-06
D020370	Osteoarthritis, Knee	GWAS_CENTRAL	HGVST3008	GWAS of Osteoarthritis	GWAS of Osteoarthritis	chr1	166805760	166805761	rs858818	5e-06
D020370	Osteoarthritis, Knee	GWAS_CENTRAL	HGVST3008	GWAS of Osteoarthritis	GWAS of Osteoarthritis	chr5	171482406	171482407	rs11745375	5e-06
D015207	Osteoarthritis, Hip	GWAS_CENTRAL	HGVST3008	GWAS of Osteoarthritis	GWAS of Osteoarthritis	chr21	38687368	38687369	rs2836627	7e-06
D020370	Osteoarthritis, Knee	GWAS_CENTRAL	HGVST3008	GWAS of Osteoarthritis	GWAS of Osteoarthritis	chr12	62764382	62764383	rs342153	8e-06
D015207	Osteoarthritis, Hip	GWAS_CENTRAL	HGVST3008	GWAS of Osteoarthritis	GWAS of Osteoarthritis	chr2	128215259	128215260	rs6725404	9e-06
D020370	Osteoarthritis, Knee	GWAS_CENTRAL	HGVST3008	GWAS of Osteoarthritis	GWAS of Osteoarthritis	chr1	55039974	55039975	rs11591147	9e-06
D015207	Osteoarthritis, Hip	GWAS_CENTRAL	HGVST3788	GWAS of Knee osteoarthritis	GWAS of Knee osteoarthritis	chr22	41157913	41157914	rs117018441	2e-25
D015207	Osteoarthritis, Hip	GWAS_CENTRAL	HGVST3788	GWAS of Knee osteoarthritis	GWAS of Knee osteoarthritis	chr22	41238083	41238084	rs532464664	2e-25
D020370	Osteoarthritis, Knee	GWAS_CENTRAL	HGVST3788	GWAS of Knee osteoarthritis	GWAS of Knee osteoarthritis	chr20	35437976	35437977	rs143384	1e-19
D015207	Osteoarthritis, Hip	GWAS_CENTRAL	HGVST3788	GWAS of Knee osteoarthritis	GWAS of Knee osteoarthritis	chr12	27872263	27872264	rs10843013	5e-19
D015207	Osteoarthritis, Hip	GWAS_CENTRAL	HGVST3788	GWAS of Knee osteoarthritis	GWAS of Knee osteoarthritis	chr12	27862037	27862038	rs10492367	7e-19
D020370	Osteoarthritis, Knee	GWAS_CENTRAL	HGVST3788	GWAS of Knee osteoarthritis	GWAS of Knee osteoarthritis	chr20	35438203	35438204	rs143383	8e-18
D015207	Osteoarthritis, Hip	GWAS_CENTRAL	HGVST3788	GWAS of Knee osteoarthritis	GWAS of Knee osteoarthritis	chr6	75454873	75454874	rs12209223	3e-15
D015207	Osteoarthritis, Hip	GWAS_CENTRAL	HGVST3788	GWAS of Knee osteoarthritis	GWAS of Knee osteoarthritis	chr1	102938828	102938829	rs2126643	2e-14
D015207	Osteoarthritis, Hip	GWAS_CENTRAL	HGVST3788	GWAS of Knee osteoarthritis	GWAS of Knee osteoarthritis	chr6	26092913	26092914	rs1800562	5e-14
D015207	Osteoarthritis, Hip	GWAS_CENTRAL	HGVST3788	GWAS of Knee osteoarthritis	GWAS of Knee osteoarthritis	chr9	116539328	116539329	rs13283416	5e-14
D015207	Osteoarthritis, Hip	GWAS_CENTRAL	HGVST3788	GWAS of Knee osteoarthritis	GWAS of Knee osteoarthritis	chr9	116504416	116504417	rs4836732	4e-12
D015207	Osteoarthritis, Hip	GWAS_CENTRAL	HGVST3788	GWAS of Knee osteoarthritis	GWAS of Knee osteoarthritis	chr8	129711482	129711483	rs4733724	7e-12
D015207	Osteoarthritis, Hip	GWAS_CENTRAL	HGVST3788	GWAS of Knee osteoarthritis	GWAS of Knee osteoarthritis	chr9	115080028	115080029	rs2480930	7e-12
D015207	Osteoarthritis, Hip	GWAS_CENTRAL	HGVST3788	GWAS of Knee osteoarthritis	GWAS of Knee osteoarthritis	chr6	75531811	75531812	rs9350591	8e-12
D015207	Osteoarthritis, Hip	GWAS_CENTRAL	HGVST3788	GWAS of Knee osteoarthritis	GWAS of Knee osteoarthritis	chr7	129203569	129203570	rs143083812	8e-12
D015207	Osteoarthritis, Hip	GWAS_CENTRAL	HGVST3788	GWAS of Knee osteoarthritis	GWAS of Knee osteoarthritis	chr9	126621621	126621622	rs10760442	8e-12
D015207	Osteoarthritis, Hip	GWAS_CENTRAL	HGVST3788	GWAS of Knee osteoarthritis	GWAS of Knee osteoarthritis	chr6	45406446	45406447	rs1997995	1e-11
D020370	Osteoarthritis, Knee	GWAS_CENTRAL	HGVST3788	GWAS of Knee osteoarthritis	GWAS of Knee osteoarthritis	chr2	33210282	33210283	rs2061026	1e-11
D015207	Osteoarthritis, Hip	GWAS_CENTRAL	HGVST3788	GWAS of Knee osteoarthritis	GWAS of Knee osteoarthritis	chr19	55368304	55368305	rs4252548	2e-11
D020370	Osteoarthritis, Knee	GWAS_CENTRAL	HGVST3788	GWAS of Knee osteoarthritis	GWAS of Knee osteoarthritis	chr16	69921787	69921788	rs34195470	3e-11
D015207	Osteoarthritis, Hip	GWAS_CENTRAL	HGVST3788	GWAS of Knee osteoarthritis	GWAS of Knee osteoarthritis	chr15	67078168	67078169	rs12901372	6e-11
D015207	Osteoarthritis, Hip	GWAS_CENTRAL	HGVST3788	GWAS of Knee osteoarthritis	GWAS of Knee osteoarthritis	chr6	44809954	44809955	rs10948172	9e-11
D020370	Osteoarthritis, Knee	GWAS_CENTRAL	HGVST3788	GWAS of Knee osteoarthritis	GWAS of Knee osteoarthritis	chr9	114146866	114146867	rs1078301	1e-10
D015207	Osteoarthritis, Hip	GWAS_CENTRAL	HGVST3788	GWAS of Knee osteoarthritis	GWAS of Knee osteoarthritis	chr1	219570796	219570797	rs2785988	4e-10
D015207	Osteoarthritis, Hip	GWAS_CENTRAL	HGVST3788	GWAS of Knee osteoarthritis	GWAS of Knee osteoarthritis	chr11	65556254	65556255	rs10896015	8e-10
D015207	Osteoarthritis, Hip	GWAS_CENTRAL	HGVST3788	GWAS of Knee osteoarthritis	GWAS of Knee osteoarthritis	chr3	52786965	52786966	rs678	2e-09
D015207	Osteoarthritis, Hip	GWAS_CENTRAL	HGVST3788	GWAS of Knee osteoarthritis	GWAS of Knee osteoarthritis	chr7	18370370	18370371	rs11764536	2e-09
D015207	Osteoarthritis, Hip	GWAS_CENTRAL	HGVST3788	GWAS of Knee osteoarthritis	GWAS of Knee osteoarthritis	chr17	61574921	61574922	rs7222178	2e-09
D015207	Osteoarthritis, Hip	GWAS_CENTRAL	HGVST3788	GWAS of Knee osteoarthritis	GWAS of Knee osteoarthritis	chr12	124315096	124315097	rs4765540	3e-09
D015207	Osteoarthritis, Hip	GWAS_CENTRAL	HGVST3788	GWAS of Knee osteoarthritis	GWAS of Knee osteoarthritis	chr1	219467338	219467339	rs2820436	9e-09
D015207	Osteoarthritis, Hip	GWAS_CENTRAL	HGVST3788	GWAS of Knee osteoarthritis	GWAS of Knee osteoarthritis	chr2	70490521	70490522	rs3771501	2e-08
D020370	Osteoarthritis, Knee	GWAS_CENTRAL	HGVST3788	GWAS of Knee osteoarthritis	GWAS of Knee osteoarthritis	chr12	123321672	123321673	rs1060105	2e-08
D015207	Osteoarthritis, Hip	GWAS_CENTRAL	HGVST3788	GWAS of Knee osteoarthritis	GWAS of Knee osteoarthritis	chr15	67078051	67078052	rs12901071	3e-08
D015207	Osteoarthritis, Hip	GWAS_CENTRAL	HGVST3788	GWAS of Knee osteoarthritis	GWAS of Knee osteoarthritis	chr3	52694788	52694789	rs6976	4e-08
D015207	Osteoarthritis, Hip	GWAS_CENTRAL	HGVST3788	GWAS of Knee osteoarthritis	GWAS of Knee osteoarthritis	chr3	52687289	52687290	rs11177	7e-08
D015207	Osteoarthritis, Hip	GWAS_CENTRAL	HGVST3788	GWAS of Knee osteoarthritis	GWAS of Knee osteoarthritis	chr17	69507360	69507361	rs2521349	2e-07
D015207	Osteoarthritis, Hip	GWAS_CENTRAL	HGVST3788	GWAS of Knee osteoarthritis	GWAS of Knee osteoarthritis	chr8	143960684	143960685	rs11780978	7e-06
D015207	Osteoarthritis, Hip	GWAS_CATALOG	GCST005571	A novel variant in GLIS3 is associated with osteoarthritis.	Osteoarthritis of the hip or knee (with total joint replacement)	chr9	4290541	4290542	rs10116772	0
D015207	Osteoarthritis, Hip	GWAS_CENTRAL	HGVST1994	GWAS of Osteoarthritis	GWAS of Osteoarthritis	chr22	41238083	41238084	rs532464664	5e-18
D005272	Femur Neck	GWAS_CENTRAL	HGVST3384	GWAS of Hip bone geometry	GWAS of Hip bone geometry	chr12	28443132	28443133	rs11049605	5e-12
D005272	Femur Neck	GWAS_CENTRAL	HGVST3384	GWAS of Hip bone geometry	GWAS of Hip bone geometry	chr11	68618111	68618112	rs7102273	4e-11
D005272	Femur Neck	GWAS_CENTRAL	HGVST3384	GWAS of Hip bone geometry	GWAS of Hip bone geometry	chr5	177100576	177100577	rs6556301	2e-08
D005272	Femur Neck	GWAS_CENTRAL	HGVST3384	GWAS of Hip bone geometry	GWAS of Hip bone geometry	chr5	4327740	4327741	rs261179	2e-08
D005272	Femur Neck	GWAS_CENTRAL	HGVST3384	GWAS of Hip bone geometry	GWAS of Hip bone geometry	chr21	35340290	35340291	rs8129030	2e-06
D005272	Femur Neck	GWAS_CENTRAL	HGVST971	GWAS of femoral neck bone geometry	GWAS of femoral neck bone geometry	chr16	20339909	20339910	rs11859916	2e-06
D005272	Femur Neck	GWAS_CENTRAL	HGVST971	GWAS of femoral neck bone geometry	GWAS of femoral neck bone geometry	chr2	74847840	74847841	rs681900	3e-06

## Sheet: Per-locus-Disease-assoc
Gene	Number of GWAS Variants	Number of Unique GWAS Variants	Number of Unique MESH IDs	MESH IDs	MESH IDs (label)
GLT8D1	5	5	2	D010003@D015207	Osteoarthritis@Osteoarthritis, Hip
ITIH1	5	5	2	D010003@D015207	Osteoarthritis@Osteoarthritis, Hip
NEK4	5	5	2	D010003@D015207	Osteoarthritis@Osteoarthritis, Hip
SNORD136	5	5	2	D010003@D015207	Osteoarthritis@Osteoarthritis, Hip
SNORD19	5	5	2	D010003@D015207	Osteoarthritis@Osteoarthritis, Hip
SNORD19B	5	5	2	D010003@D015207	Osteoarthritis@Osteoarthritis, Hip
SNORD19C	5	5	2	D010003@D015207	Osteoarthritis@Osteoarthritis, Hip
SNORD69	5	5	2	D010003@D015207	Osteoarthritis@Osteoarthritis, Hip
SPCS1	5	5	2	D010003@D015207	Osteoarthritis@Osteoarthritis, Hip
UQCC1	5	5	5	D006617@D010384@D020370@D010003@D015207	Hip Dislocation@Pelvic Bones@Osteoarthritis, Knee@Osteoarthritis@Osteoarthritis, Hip
AMBP	4	4	3	D020370@D010003@D015207	Osteoarthritis, Knee@Osteoarthritis@Osteoarthritis, Hip
COL27A1	4	4	3	D020370@D010003@D015207	Osteoarthritis, Knee@Osteoarthritis@Osteoarthritis, Hip
GDF5OS	4	4	4	D010384@D020370@D010003@D015207	Pelvic Bones@Osteoarthritis, Knee@Osteoarthritis@Osteoarthritis, Hip
GNL3	4	4	2	D010003@D015207	Osteoarthritis@Osteoarthritis, Hip
ITIH3	4	4	1	D015207	Osteoarthritis, Hip
KIF12	4	4	3	D020370@D010003@D015207	Osteoarthritis, Knee@Osteoarthritis@Osteoarthritis, Hip
KLHL42	4	4	1	D015207	Osteoarthritis, Hip
LOC102723886	4	4	2	D010003@D015207	Osteoarthritis@Osteoarthritis, Hip
MIR455	4	4	3	D020370@D010003@D015207	Osteoarthritis, Knee@Osteoarthritis@Osteoarthritis, Hip
PBRM1	4	4	2	D010003@D015207	Osteoarthritis@Osteoarthritis, Hip
TGFA	4	4	2	D010003@D015207	Osteoarthritis@Osteoarthritis, Hip
TGFA-IT1	4	4	2	D010003@D015207	Osteoarthritis@Osteoarthritis, Hip
CAPN15	3	3	1	D055959	Intervertebral Disc Degeneration
CDK2AP1	4	3	2	D020370@D010003	Osteoarthritis, Knee@Osteoarthritis
CEP250	3	3	3	D010384@D020370@D015207	Pelvic Bones@Osteoarthritis, Knee@Osteoarthritis, Hip
EIF6	3	3	3	D006617@D010003@D015207	Hip Dislocation@Osteoarthritis@Osteoarthritis, Hip
ERG	3	3	1	D015207	Osteoarthritis, Hip
FAM53A	3	3	2	D010003@D015207	Osteoarthritis@Osteoarthritis, Hip
FAM83C	3	3	3	D006617@D010003@D015207	Hip Dislocation@Osteoarthritis@Osteoarthritis, Hip
FAM83C-AS1	3	3	3	D006617@D010003@D015207	Hip Dislocation@Osteoarthritis@Osteoarthritis, Hip
GDF5	3	3	3	D010384@D020370@D015207	Pelvic Bones@Osteoarthritis, Knee@Osteoarthritis, Hip
GLIS3	3	3	2	D010003@D015207	Osteoarthritis@Osteoarthritis, Hip
ITIH4	3	3	1	D015207	Osteoarthritis, Hip
ITIH4-AS1	3	3	1	D015207	Osteoarthritis, Hip
LINC00235	3	3	1	D055959	Intervertebral Disc Degeneration
LINC01094	3	3	1	D010003	Osteoarthritis
LINC01152	3	3	2	D005269@D020370	Femur@Osteoarthritis, Knee
LOC100287175	3	3	1	D055959	Intervertebral Disc Degeneration
LOC101929128	3	3	2	D010003@D015207	Osteoarthritis@Osteoarthritis, Hip
LOC101929352	3	3	1	D055959	Intervertebral Disc Degeneration
LOC102723517	3	3	2	D005269@D020370	Femur@Osteoarthritis, Knee
LOC105371038	3	3	1	D055959	Intervertebral Disc Degeneration
LOC105371184	3	3	1	D055959	Intervertebral Disc Degeneration
MANSC4	3	3	1	D015207	Osteoarthritis, Hip
MCRIP2	3	3	1	D055959	Intervertebral Disc Degeneration
METTL26	3	3	1	D055959	Intervertebral Disc Degeneration
MIR1289-1	3	3	3	D010384@D020370@D015207	Pelvic Bones@Osteoarthritis, Knee@Osteoarthritis, Hip
MIR3176	3	3	1	D055959	Intervertebral Disc Degeneration
MIR5587	3	3	1	D055959	Intervertebral Disc Degeneration
MIR8064	3	3	1	D015207	Osteoarthritis, Hip
MMP24-AS1-EDEM2	3	3	3	D006617@D010003@D015207	Hip Dislocation@Osteoarthritis@Osteoarthritis, Hip
MMP24OS	3	3	3	D006617@D010003@D015207	Hip Dislocation@Osteoarthritis@Osteoarthritis, Hip
MUSTN1	3	3	1	D015207	Osteoarthritis, Hip
NHLRC4	3	3	1	D055959	Intervertebral Disc Degeneration
OR8A1	3	3	1	D010003	Osteoarthritis
OR8B12	3	3	1	D010003	Osteoarthritis
PANX3	3	3	1	D010003	Osteoarthritis
PIGQ	3	3	1	D055959	Intervertebral Disc Degeneration
PPP1R3B	3	3	2	D010003@D015207	Osteoarthritis@Osteoarthritis, Hip
PRR35	3	3	1	D055959	Intervertebral Disc Degeneration
RAB40C	3	3	1	D055959	Intervertebral Disc Degeneration
RHBDL1	3	3	1	D055959	Intervertebral Disc Degeneration
RHOT2	3	3	1	D055959	Intervertebral Disc Degeneration
ROCR	3	3	2	D005269@D020370	Femur@Osteoarthritis, Knee
SLBP	3	3	2	D010003@D015207	Osteoarthritis@Osteoarthritis, Hip
STUB1	3	3	1	D055959	Intervertebral Disc Degeneration
TACC3	3	3	2	D010003@D015207	Osteoarthritis@Osteoarthritis, Hip
TBRG1	3	3	1	D010003	Osteoarthritis
TMEM129	3	3	2	D010003@D015207	Osteoarthritis@Osteoarthritis, Hip
WDR90	3	3	1	D055959	Intervertebral Disc Degeneration
WFIKKN1	3	3	1	D055959	Intervertebral Disc Degeneration
ACTC1	2	2	1	D010003	Osteoarthritis
ADPRH	2	2	1	D001171	Arthritis, Juvenile
ANXA3	2	2	1	D010003	Osteoarthritis
AQR	2	2	1	D010003	Osteoarthritis
ASTN2-AS1	2	2	1	D015207	Osteoarthritis, Hip
C12orf65	3	2	2	D010003@D020370	Osteoarthritis@Osteoarthritis, Knee
C20orf173	2	2	2	D010384@D020370	Pelvic Bones@Osteoarthritis, Knee
CCDC26	3	2	1	D015207	Osteoarthritis, Hip
CD80	2	2	1	D001171	Arthritis, Juvenile
CHADL	3	2	2	D010003@D015207	Osteoarthritis@Osteoarthritis, Hip
DEC1	2	2	1	D015207	Osteoarthritis, Hip
EP300-AS1	3	2	2	D010003@D015207	Osteoarthritis@Osteoarthritis, Hip
EPPK1	2	2	2	D020370@D015207	Osteoarthritis, Knee@Osteoarthritis, Hip
ERBIN	2	2	1	D010003	Osteoarthritis
FAM209A	2	2	1	D010003	Osteoarthritis
FAM209B	2	2	1	D010003	Osteoarthritis
FGF18	2	2	2	D020370@D015207	Osteoarthritis, Knee@Osteoarthritis, Hip
FGFR3	2	2	1	D015207	Osteoarthritis, Hip
FILIP1	2	2	1	D015207	Osteoarthritis, Hip
GCNT7	2	2	1	D010003	Osteoarthritis
GRINA	2	2	2	D020370@D015207	Osteoarthritis, Knee@Osteoarthritis, Hip
GSDMC	3	2	1	D015207	Osteoarthritis, Hip
HFE	2	2	2	D010003@D015207	Osteoarthritis@Osteoarthritis, Hip
HIST1H1C	2	2	2	D010003@D015207	Osteoarthritis@Osteoarthritis, Hip
HIST1H1E	2	2	2	D010003@D015207	Osteoarthritis@Osteoarthritis, Hip
HIST1H1T	2	2	2	D010003@D015207	Osteoarthritis@Osteoarthritis, Hip
HIST1H2AB	2	2	2	D010003@D015207	Osteoarthritis@Osteoarthritis, Hip
HIST1H2AC	2	2	2	D010003@D015207	Osteoarthritis@Osteoarthritis, Hip
HIST1H2BB	2	2	2	D010003@D015207	Osteoarthritis@Osteoarthritis, Hip
HIST1H2BC	2	2	2	D010003@D015207	Osteoarthritis@Osteoarthritis, Hip
HIST1H2BD	2	2	2	D010003@D015207	Osteoarthritis@Osteoarthritis, Hip
HIST1H2BE	2	2	2	D010003@D015207	Osteoarthritis@Osteoarthritis, Hip
HIST1H3B	2	2	2	D010003@D015207	Osteoarthritis@Osteoarthritis, Hip
HIST1H3C	2	2	2	D010003@D015207	Osteoarthritis@Osteoarthritis, Hip
HIST1H4B	2	2	2	D010003@D015207	Osteoarthritis@Osteoarthritis, Hip
HIST1H4C	2	2	2	D010003@D015207	Osteoarthritis@Osteoarthritis, Hip
HIST1H4D	2	2	2	D010003@D015207	Osteoarthritis@Osteoarthritis, Hip
IL15RA	2	2	1	D001171	Arthritis, Juvenile
IL2RA	2	2	1	D001171	Arthritis, Juvenile
JMJD8	2	2	1	D055959	Intervertebral Disc Degeneration
JPH3	2	2	2	D001171@D010003	Arthritis, Juvenile@Osteoarthritis
KMT5A	2	2	1	D020370	Osteoarthritis, Knee
L3MBTL2	3	2	2	D010003@D015207	Osteoarthritis@Osteoarthritis, Hip
LINC00114	2	2	1	D015207	Osteoarthritis, Hip
LINC01507	2	2	1	D010003	Osteoarthritis
LINC01716	2	2	1	D010003	Osteoarthritis
LINC01788	2	2	1	D010003	Osteoarthritis
LINC02097	2	2	2	D005269@D020370	Femur@Osteoarthritis, Knee
LMX1B	2	2	1	D015207	Osteoarthritis, Hip
LOC100303749	2	2	1	D010003	Osteoarthritis
LOC100506544	3	2	2	D010003@D015207	Osteoarthritis@Osteoarthritis, Hip
LOC101928731	2	2	2	D010003@D015207	Osteoarthritis@Osteoarthritis, Hip
LOC101928748	2	2	1	D015207	Osteoarthritis, Hip
LOC102723493	2	2	1	D015207	Osteoarthritis, Hip
LOC105373805	2	2	1	D001171	Arthritis, Juvenile
LOC105375075	2	2	2	D010003@D017887	Osteoarthritis@Ossification of Posterior Longitudinal Ligament
LOC108783645	2	2	2	D010003@D015207	Osteoarthritis@Osteoarthritis, Hip
LOC157273	2	2	2	D010003@D015207	Osteoarthritis@Osteoarthritis, Hip
LOC286178	2	2	1	D010003	Osteoarthritis
MAP3K9	2	2	1	D010003	Osteoarthritis
MAPT	3	2	2	D010003@D015207	Osteoarthritis@Osteoarthritis, Hip
MAPT-AS1	3	2	2	D010003@D015207	Osteoarthritis@Osteoarthritis, Hip
MAPT-IT1	3	2	2	D010003@D015207	Osteoarthritis@Osteoarthritis, Hip
MIR3912	2	2	2	D020370@D015207	Osteoarthritis, Knee@Osteoarthritis, Hip
MIR661	2	2	2	D020370@D015207	Osteoarthritis, Knee@Osteoarthritis, Hip
MIR6889	3	2	2	D010003@D015207	Osteoarthritis@Osteoarthritis, Hip
MIR8072	2	2	1	D020370	Osteoarthritis, Knee
MPHOSPH9	3	2	2	D010003@D020370	Osteoarthritis@Osteoarthritis, Knee
NACA2	2	2	2	D010003@D015207	Osteoarthritis@Osteoarthritis, Hip
NPM1	2	2	2	D020370@D015207	Osteoarthritis, Knee@Osteoarthritis, Hip
PARP10	2	2	2	D020370@D015207	Osteoarthritis, Knee@Osteoarthritis, Hip
PCNX1	2	2	1	D010003	Osteoarthritis
PFKFB3	2	2	1	D001171	Arthritis, Juvenile
PFKP	2	2	2	D010003@D055959	Osteoarthritis@Intervertebral Disc Degeneration
PITRM1	2	2	2	D010003@D055959	Osteoarthritis@Intervertebral Disc Degeneration
PITRM1-AS1	2	2	2	D010003@D055959	Osteoarthritis@Intervertebral Disc Degeneration
PLA1A	2	2	1	D001171	Arthritis, Juvenile
PLEC	2	2	2	D020370@D015207	Osteoarthritis, Knee@Osteoarthritis, Hip
POGLUT1	2	2	1	D001171	Arthritis, Juvenile
RBM17	2	2	1	D001171	Arthritis, Juvenile
RTFDC1	2	2	1	D010003	Osteoarthritis
RUNX2	2	2	1	D015207	Osteoarthritis, Hip
SBNO1	2	2	1	D020370	Osteoarthritis, Knee
SIPA1L1	2	2	1	D010003	Osteoarthritis
SMAD3	2	2	1	D015207	Osteoarthritis, Hip
SNORD142	2	2	2	D010003@D055959	Osteoarthritis@Intervertebral Disc Degeneration
STAT1	2	2	1	D001171	Arthritis, Juvenile
STH	3	2	2	D010003@D015207	Osteoarthritis@Osteoarthritis, Hip
SUPT3H	2	2	1	D015207	Osteoarthritis, Hip
TFAP2C	2	2	1	D010003	Osteoarthritis
TIMMDC1	2	2	1	D001171	Arthritis, Juvenile
TMEM39A	2	2	1	D001171	Arthritis, Juvenile
TNC	2	2	1	D015207	Osteoarthritis, Hip
TRIM32	2	2	2	D005271@D015207	Femur Head Necrosis@Osteoarthritis, Hip
USP8	4	2	2	D020370@D015207	Osteoarthritis, Knee@Osteoarthritis, Hip
ZC3H11B	2	2	2	D010003@D015207	Osteoarthritis@Osteoarthritis, Hip
ZEB1	2	2	1	D055959	Intervertebral Disc Degeneration
ZEB1-AS1	2	2	1	D055959	Intervertebral Disc Degeneration
ZNF770	2	2	1	D010003	Osteoarthritis
AARD	1	1	1	D008382	Marfan Syndrome
ABCG1	1	1	1	D005271	Femur Head Necrosis
ACER3	1	1	1	D010003	Osteoarthritis
ACSM5	1	1	1	D005272	Femur Neck
ACTA2	1	1	1	D001171	Arthritis, Juvenile
ACTA2-AS1	1	1	1	D001171	Arthritis, Juvenile
ACTG1	1	1	1	D013705	Temporomandibular Joint Disorders
ADAD1	1	1	1	D001171	Arthritis, Juvenile
ADAMTSL4	1	1	1	D015207	Osteoarthritis, Hip
ADAMTSL4-AS1	1	1	1	D015207	Osteoarthritis, Hip
ADD1	1	1	1	D010003	Osteoarthritis
ADGRB2	1	1	1	D008382	Marfan Syndrome
ADO	1	1	1	D050398	Adamantinoma
AFF3	1	1	1	D001171	Arthritis, Juvenile
AHCYL2	1	1	1	D015207	Osteoarthritis, Hip
ALDH7A1	1	1	1	D010024	Osteoporosis
ALOX15	1	1	1	D010003	Osteoarthritis
AMH	1	1	1	D010003	Osteoarthritis
AMOTL1	1	1	1	D010003	Osteoarthritis
ANAPC4	1	1	1	D010003	Osteoarthritis
ANKRD55	1	1	1	D001171	Arthritis, Juvenile
ANKRD6	1	1	1	D020370	Osteoarthritis, Knee
AP1M2	1	1	1	D010003	Osteoarthritis
AP3D1	1	1	1	D010003	Osteoarthritis
AP4B1-AS1	1	1	1	D001171	Arthritis, Juvenile
AQP10	1	1	1	D001171	Arthritis, Juvenile
ARL8B	1	1	1	D055959	Intervertebral Disc Degeneration
ARPC1A	1	1	1	D010003	Osteoarthritis
ARRB2	1	1	1	D010003	Osteoarthritis
ATG4D	1	1	1	D010003	Osteoarthritis
ATP23	1	1	1	D005269	Femur
ATP5J2	1	1	1	D010003	Osteoarthritis
ATP5J2-PTCD1	1	1	1	D010003	Osteoarthritis
ATP8A2	1	1	1	D010003	Osteoarthritis
ATP8B2	1	1	1	D001171	Arthritis, Juvenile
AVIL	1	1	1	D005269	Femur
B3GNT4	1	1	1	D015207	Osteoarthritis, Hip
B9D2	1	1	2	D010003@D015207	Osteoarthritis@Osteoarthritis, Hip
BACH1-IT3	1	1	1	D005271	Femur Head Necrosis
BAHCC1	1	1	1	D013705	Temporomandibular Joint Disorders
BARHL1	1	1	1	D010003	Osteoarthritis
BBOX1	1	1	1	D010003	Osteoarthritis
BCAP29	1	1	1	D010003	Osteoarthritis
BCKDHA	1	1	2	D010003@D015207	Osteoarthritis@Osteoarthritis, Hip
BMF	1	1	1	D050398	Adamantinoma
BMP2K	1	1	1	D010003	Osteoarthritis
BPHL	1	1	1	D005271	Femur Head Necrosis
BPI	1	1	1	D010003	Osteoarthritis
BRSK1	1	1	1	D015207	Osteoarthritis, Hip
BSND	1	1	1	D020370	Osteoarthritis, Knee
BTNL3	1	1	1	D015207	Osteoarthritis, Hip
BTNL8	1	1	1	D015207	Osteoarthritis, Hip
BUD31	1	1	1	D010003	Osteoarthritis
C10orf91	1	1	1	D010014	Osteolysis
C11orf80	1	1	1	D015207	Osteoarthritis, Hip
C17orf62	1	1	1	D005271	Femur Head Necrosis
C17orf82	1	1	1	D010384	Pelvic Bones
C1orf127	1	1	1	D050398	Adamantinoma
C1orf195	1	1	1	D010003	Osteoarthritis
C1QL3	1	1	1	D010024	Osteoporosis
C1QTNF6	1	1	1	D001171	Arthritis, Juvenile
C2	1	1	1	D005271	Femur Head Necrosis
C2orf69	1	1	1	D010024	Osteoporosis
C5orf56	1	1	1	D001171	Arthritis, Juvenile
C6orf48	1	1	1	D005271	Femur Head Necrosis
C7orf13	1	1	1	D020370	Osteoarthritis, Knee
C9orf153	1	1	1	D002111	Calcaneus
CA11	1	1	1	D010003	Osteoarthritis
CAMK2B	1	1	1	D010003	Osteoarthritis
CASC20	1	1	1	D010014	Osteolysis
CAVIN2	1	1	2	D020370@D015207	Osteoarthritis, Knee@Osteoarthritis, Hip
CBX2	1	1	1	D005271	Femur Head Necrosis
CBX4	1	1	1	D005271	Femur Head Necrosis
CBX8	1	1	1	D005271	Femur Head Necrosis
CCDC116	1	1	1	D001171	Arthritis, Juvenile
CCDC33	2	1	1	D015207	Osteoarthritis, Hip
CCDC91	1	1	1	D017887	Ossification of Posterior Longitudinal Ligament
CCDC92	1	1	1	D010003	Osteoarthritis
CCDC97	1	1	2	D010003@D015207	Osteoarthritis@Osteoarthritis, Hip
CCND2	1	1	1	D005271	Femur Head Necrosis
CCND2-AS1	1	1	1	D005271	Femur Head Necrosis
CCNYL2	1	1	1	D001171	Arthritis, Juvenile
CCR1	1	1	1	D001171	Arthritis, Juvenile
CCR3	1	1	1	D001171	Arthritis, Juvenile
CCT8	1	1	1	D015207	Osteoarthritis, Hip
CD27	1	1	1	D001171	Arthritis, Juvenile
CD27-AS1	1	1	1	D001171	Arthritis, Juvenile
CDC37	1	1	1	D001171	Arthritis, Juvenile
CDC5L	1	1	1	D010003	Osteoarthritis
CDK10	1	1	1	D010003	Osteoarthritis
CDK4	1	1	1	D005269	Femur
CDKN2D	1	1	1	D010003	Osteoarthritis
CELSR3	1	1	1	D010024	Osteoporosis
CELSR3-AS1	1	1	1	D010024	Osteoporosis
CEP76	1	1	1	D001171	Arthritis, Juvenile
CEP78	1	1	1	D010003	Osteoarthritis
CFB	1	1	1	D005271	Femur Head Necrosis
CHMP1A	1	1	1	D010003	Osteoarthritis
CHN2	1	1	1	D010003	Osteoarthritis
CHRM2	1	1	1	D010003	Osteoarthritis
CHST3	1	1	1	D055959	Intervertebral Disc Degeneration
CLDN23	1	1	1	D015207	Osteoarthritis, Hip
CLEC18A	1	1	1	D020370	Osteoarthritis, Knee
COG5	1	1	1	D010003	Osteoarthritis
COL11A1	1	1	1	D015207	Osteoarthritis, Hip
COL16A1	1	1	1	D008382	Marfan Syndrome
COL1A1	1	1	1	D013705	Temporomandibular Joint Disorders
COL7A1	1	1	1	D010024	Osteoporosis
COLEC10	1	1	1	D010024	Osteoporosis
COMMD9	1	1	1	D001171	Arthritis, Juvenile
COMP	1	1	1	D010003	Osteoarthritis
COPG2	1	1	1	D005271	Femur Head Necrosis
COX6B2	1	1	1	D015207	Osteoarthritis, Hip
CPLX3	1	1	1	D010003	Osteoarthritis
CPNE7	1	1	1	D010003	Osteoarthritis
CPSF4	1	1	1	D010003	Osteoarthritis
CPSF6	1	1	1	D010003	Osteoarthritis
CPVL	1	1	1	D010003	Osteoarthritis
CRADD	1	1	1	D010003	Osteoarthritis
CRTC1	1	1	1	D010003	Osteoarthritis
CSGALNACT1	1	1	1	D005271	Femur Head Necrosis
CSK	1	1	1	D010003	Osteoarthritis
CTDP1	1	1	1	D010003	Osteoarthritis
CTDSP2	1	1	1	D005269	Femur
CTTNBP2	1	1	1	D005271	Femur Head Necrosis
CWC27	1	1	1	D005271	Femur Head Necrosis
CXCR4	1	1	1	D001171	Arthritis, Juvenile
CYP11A1	2	1	1	D015207	Osteoarthritis, Hip
CYP1A1	1	1	1	D010003	Osteoarthritis
CYP1A2	1	1	1	D010003	Osteoarthritis
CYP27B1	1	1	1	D005269	Femur
CYP2C8	1	1	1	D005271	Femur Head Necrosis
CYSLTR2	1	1	1	D001171	Arthritis, Juvenile
DBP	1	1	1	D010003	Osteoarthritis
DDX21	1	1	1	D055959	Intervertebral Disc Degeneration
DDX31	1	1	1	D010003	Osteoarthritis
DDX50	1	1	1	D055959	Intervertebral Disc Degeneration
DGAT2	1	1	1	D010024	Osteoporosis
DHX9	1	1	1	D010024	Osteoporosis
DLX5	1	1	1	D017887	Ossification of Posterior Longitudinal Ligament
DLX6	1	1	1	D017887	Ossification of Posterior Longitudinal Ligament
DLX6-AS1	1	1	1	D017887	Ossification of Posterior Longitudinal Ligament
DNAJC6	1	1	1	D005271	Femur Head Necrosis
DNM2	1	1	1	D010003	Osteoarthritis
DNMT3A	1	1	1	D017887	Ossification of Posterior Longitudinal Ligament
DOK6	1	1	1	D010024	Osteoporosis
DOT1L	1	1	1	D010003	Osteoarthritis
DPEP1	1	1	1	D010003	Osteoarthritis
DPY19L2P3	1	1	1	D010014	Osteolysis
DUBR	1	1	1	D020370	Osteoarthritis, Knee
DUS4L	1	1	1	D010003	Osteoarthritis
DYNC1I2	1	1	1	D015207	Osteoarthritis, Hip
ECM1	1	1	1	D015207	Osteoarthritis, Hip
EDEM1	1	1	1	D055959	Intervertebral Disc Degeneration
EEF1AKMT3	1	1	1	D005269	Femur
EGR2	1	1	1	D050398	Adamantinoma
EHBP1L1	1	1	1	D015207	Osteoarthritis, Hip
ELL	1	1	1	D010003	Osteoarthritis
EP300	1	1	1	D015207	Osteoarthritis, Hip
EQTN	1	1	2	D010003@D015207	Osteoarthritis@Osteoarthritis, Hip
EXOSC4	1	1	1	D015207	Osteoarthritis, Hip
EXOSC5	1	1	2	D010003@D015207	Osteoarthritis@Osteoarthritis, Hip
F10	1	1	1	D010003	Osteoarthritis
F10-AS1	1	1	1	D010003	Osteoarthritis
F7	1	1	1	D010003	Osteoarthritis
FALEC	1	1	1	D015207	Osteoarthritis, Hip
FAM169B	1	1	1	D001171	Arthritis, Juvenile
FAM200A	1	1	1	D010003	Osteoarthritis
FAM212B-AS1	1	1	1	D010024	Osteoporosis
FAM71E2	1	1	1	D015207	Osteoarthritis, Hip
FAM83E	1	1	1	D010003	Osteoarthritis
FAM89B	1	1	1	D015207	Osteoarthritis, Hip
FAS	1	1	1	D001171	Arthritis, Juvenile
FAS-AS1	1	1	1	D001171	Arthritis, Juvenile
FBLN7	1	1	1	D001171	Arthritis, Juvenile
FBXL16	1	1	1	D055959	Intervertebral Disc Degeneration
FDX1L	1	1	1	D001171	Arthritis, Juvenile
FENDRR	1	1	1	D001171	Arthritis, Juvenile
FGF21	1	1	1	D010003	Osteoarthritis
FGFR4	1	1	1	D005272	Femur Neck
FHAD1	1	1	1	D010003	Osteoarthritis
FIBIN	1	1	1	D010003	Osteoarthritis
FKBP8	1	1	1	D010003	Osteoarthritis
FLJ30679	1	1	1	D001171	Arthritis, Juvenile
FLJ30901	1	1	1	D010003	Osteoarthritis
FOXC2	1	1	1	D001171	Arthritis, Juvenile
FOXC2-AS1	1	1	1	D001171	Arthritis, Juvenile
FOXF1	1	1	1	D001171	Arthritis, Juvenile
FOXK2	1	1	1	D005271	Femur Head Necrosis
FOXL1	1	1	1	D001171	Arthritis, Juvenile
FSTL5	1	1	1	D010003	Osteoarthritis
FTCDNL1	1	1	1	D010024	Osteoporosis
FTO	1	1	1	D015207	Osteoarthritis, Hip
FUT1	1	1	1	D010003	Osteoarthritis
FUT2	1	1	1	D010003	Osteoarthritis
GABPB1	2	1	1	D020370	Osteoarthritis, Knee
GABPB1-AS1	2	1	1	D020370	Osteoarthritis, Knee
GABPB1-IT1	2	1	1	D020370	Osteoarthritis, Knee
GAL	1	1	1	D005272	Femur Neck
GCK	1	1	1	D010003	Osteoarthritis
GDF15	1	1	1	D010003	Osteoarthritis
GGCT	1	1	1	D020370	Osteoarthritis, Knee
GGT6	1	1	1	D010003	Osteoarthritis
GK2	1	1	1	D010003	Osteoarthritis
GLIS3-AS1	1	1	1	D010014	Osteolysis
GP2	1	1	1	D005272	Femur Neck
GPD2	1	1	1	D010003	Osteoarthritis
GPR22	1	1	1	D010003	Osteoarthritis
GRIK1-AS2	1	1	1	D005271	Femur Head Necrosis
GTF3C4	1	1	1	D010003	Osteoarthritis
GUCY2EP	1	1	1	D010003	Osteoarthritis
HCRTR1	1	1	1	D008382	Marfan Syndrome
HECW1	1	1	1	D010003	Osteoarthritis
HECW1-IT1	1	1	1	D010003	Osteoarthritis
HEIH	1	1	1	D015207	Osteoarthritis, Hip
HEXDC	1	1	1	D005271	Femur Head Necrosis
HHIP	1	1	1	D005272	Femur Neck
HHIP-AS1	1	1	1	D005272	Femur Neck
HIC1	2	1	1	D020370	Osteoarthritis, Knee
HILS1	1	1	1	D013705	Temporomandibular Joint Disorders
HIST1H1A	1	1	1	D015207	Osteoarthritis, Hip
HIST1H2AD	1	1	2	D010003@D015207	Osteoarthritis@Osteoarthritis, Hip
HIST1H2AE	1	1	2	D010003@D015207	Osteoarthritis@Osteoarthritis, Hip
HIST1H2BF	1	1	2	D010003@D015207	Osteoarthritis@Osteoarthritis, Hip
HIST1H2BG	1	1	2	D010003@D015207	Osteoarthritis@Osteoarthritis, Hip
HIST1H3A	1	1	1	D015207	Osteoarthritis, Hip
HIST1H3D	1	1	2	D010003@D015207	Osteoarthritis@Osteoarthritis, Hip
HIST1H4A	1	1	1	D015207	Osteoarthritis, Hip
HIST1H4E	1	1	2	D010003@D015207	Osteoarthritis@Osteoarthritis, Hip
HIVEP1	1	1	1	D055959	Intervertebral Disc Degeneration
HK2	1	1	1	D005272	Femur Neck
HLA-DQA1	1	1	1	D001171	Arthritis, Juvenile
HLA-DRB5	1	1	1	D001171	Arthritis, Juvenile
HNRNPUL1	1	1	2	D010003@D015207	Osteoarthritis@Osteoarthritis, Hip
HSPA1A	1	1	1	D005271	Femur Head Necrosis
HSPA1B	1	1	1	D005271	Femur Head Necrosis
HSPBP1	1	1	1	D015207	Osteoarthritis, Hip
HTATSF1P2	1	1	1	D005271	Femur Head Necrosis
HTR1F	1	1	1	D010003	Osteoarthritis
ICAM1	1	1	1	D001171	Arthritis, Juvenile
ICAM3	1	1	1	D001171	Arthritis, Juvenile
ICAM4	1	1	1	D001171	Arthritis, Juvenile
ICAM5	1	1	1	D001171	Arthritis, Juvenile
IFRD1	1	1	1	D010003	Osteoarthritis
IL11	1	1	1	D015207	Osteoarthritis, Hip
IL2	1	1	1	D001171	Arthritis, Juvenile
IL2RB	1	1	1	D001171	Arthritis, Juvenile
IL31	1	1	1	D015207	Osteoarthritis, Hip
IL5	1	1	1	D001171	Arthritis, Juvenile
IL6	1	1	1	D001171	Arthritis, Juvenile
IL6R	1	1	1	D001171	Arthritis, Juvenile
ILF3	1	1	1	D010003	Osteoarthritis
ILF3-AS1	1	1	1	D010003	Osteoarthritis
IMPACT	1	1	1	D010024	Osteoporosis
INPP5A	1	1	1	D010014	Osteolysis
INTS10	1	1	1	D005271	Femur Head Necrosis
IP6K2	1	1	1	D010024	Osteoporosis
IRF1	1	1	1	D001171	Arthritis, Juvenile
ISCA1	1	1	1	D002111	Calcaneus
ISM1	1	1	1	D010003	Osteoarthritis
ISM1-AS1	1	1	1	D010003	Osteoarthritis
ISOC2	1	1	1	D015207	Osteoarthritis, Hip
ISYNA1	1	1	1	D010003	Osteoarthritis
IZUMO1	1	1	1	D010003	Osteoarthritis
IZUMO2	1	1	1	D055959	Intervertebral Disc Degeneration
IZUMO4	1	1	1	D010003	Osteoarthritis
JAKMIP1	1	1	1	D010003	Osteoarthritis
JAZF1	1	1	1	D001171	Arthritis, Juvenile
JAZF1-AS1	1	1	1	D001171	Arthritis, Juvenile
JMJD1C	1	1	1	D001171	Arthritis, Juvenile
JMJD1C-AS1	1	1	1	D001171	Arthritis, Juvenile
JSRP1	1	1	1	D010003	Osteoarthritis
KCNIP4	1	1	1	D020370	Osteoarthritis, Knee
KCNIP4-IT1	1	1	1	D020370	Osteoarthritis, Knee
KCNK7	1	1	1	D015207	Osteoarthritis, Hip
KCNQ5	1	1	1	D010003	Osteoarthritis
KCNQ5-IT1	1	1	1	D010003	Osteoarthritis
KCTD17	1	1	1	D001171	Arthritis, Juvenile
KIAA1024	1	1	1	D010003	Osteoarthritis
KIAA1755	1	1	1	D010003	Osteoarthritis
KIZ	1	1	1	D050398	Adamantinoma
KLF14	1	1	1	D005271	Femur Head Necrosis
KLF17	1	1	1	D001171	Arthritis, Juvenile
KMT5C	1	1	1	D015207	Osteoarthritis, Hip
KPNA7	1	1	1	D010003	Osteoarthritis
KPNB1	1	1	1	D010003	Osteoarthritis
KRI1	1	1	1	D010003	Osteoarthritis
LAPTM5	1	1	1	D010003	Osteoarthritis
LBP	1	1	1	D010003	Osteoarthritis
LCT	1	1	1	D010003	Osteoarthritis
LEPR	1	1	1	D005271	Femur Head Necrosis
LEPROT	1	1	1	D005271	Femur Head Necrosis
LINC00032	1	1	2	D010003@D015207	Osteoarthritis@Osteoarthritis, Hip
LINC00159	1	1	1	D010003	Osteoarthritis
LINC00237	1	1	1	D050398	Adamantinoma
LINC00244	1	1	1	D020370	Osteoarthritis, Knee
LINC00301	1	1	1	D015207	Osteoarthritis, Hip
LINC00320	1	1	1	D010003	Osteoarthritis
LINC00347	1	1	1	D005271	Femur Head Necrosis
LINC00351	1	1	1	D010003	Osteoarthritis
LINC00482	1	1	1	D013705	Temporomandibular Joint Disorders
LINC00536	1	1	1	D001171	Arthritis, Juvenile
LINC00575	1	1	1	D010008	Osteochondritis Dissecans
LINC00839	1	1	1	D001171	Arthritis, Juvenile
LINC00847	1	1	1	D015207	Osteoarthritis, Hip
LINC00882	1	1	1	D020370	Osteoarthritis, Knee
LINC00989	1	1	1	D010003	Osteoarthritis
LINC01006	1	1	1	D020370	Osteoarthritis, Knee
LINC01020	1	1	1	D001171	Arthritis, Juvenile
LINC01088	1	1	1	D010003	Osteoarthritis
LINC01104	1	1	1	D001171	Arthritis, Juvenile
LINC01160	1	1	1	D010024	Osteoporosis
LINC01176	1	1	1	D020370	Osteoarthritis, Knee
LINC01291	1	1	1	D005272	Femur Neck
LINC01333	1	1	1	D001171	Arthritis, Juvenile
LINC01335	1	1	1	D001171	Arthritis, Juvenile
LINC01338	1	1	1	D010003	Osteoarthritis
LINC01370	1	1	1	D005271	Femur Head Necrosis
LINC01416	1	1	1	D010003	Osteoarthritis
LINC01483	1	1	1	D015207	Osteoarthritis, Hip
LINC01525	1	1	1	D001171	Arthritis, Juvenile
LINC01574	1	1	1	D010003	Osteoarthritis
LINC01688	1	1	1	D010024	Osteoporosis
LINC01727	1	1	1	D050398	Adamantinoma
LINC01754	1	1	1	D010003	Osteoarthritis
LINC01777	1	1	1	D001171	Arthritis, Juvenile
LINC01778	1	1	1	D010003	Osteoarthritis
LINC01882	1	1	1	D001171	Arthritis, Juvenile
LINC01905	1	1	1	D010003	Osteoarthritis
LINC01969	1	1	1	D013705	Temporomandibular Joint Disorders
LINC01977	1	1	1	D005271	Femur Head Necrosis
LINC01978	1	1	1	D005271	Femur Head Necrosis
LINC01979	1	1	1	D005271	Femur Head Necrosis
LINC01987	1	1	1	D010003	Osteoarthritis
LINC01996	1	1	1	D010003	Osteoarthritis
LINC02024	1	1	1	D010003	Osteoarthritis
LINC02121	1	1	1	D001171	Arthritis, Juvenile
LINC02181	1	1	1	D010003	Osteoarthritis
LINC02234	1	1	1	D010003	Osteoarthritis
LINC02255	2	1	1	D015207	Osteoarthritis, Hip
LINC02341	1	1	1	D001171	Arthritis, Juvenile
LINC02346	1	1	1	D010003	Osteoarthritis
LINC02398	1	1	1	D017887	Ossification of Posterior Longitudinal Ligament
LINC02399	1	1	1	D015207	Osteoarthritis, Hip
LINC02407	1	1	1	D010003	Osteoarthritis
LINC02468	1	1	1	D017887	Ossification of Posterior Longitudinal Ligament
LINC02495	1	1	1	D010003	Osteoarthritis
LINC02525	1	1	1	D005271	Femur Head Necrosis
LINC02541	1	1	1	D055959	Intervertebral Disc Degeneration
LINC02562	1	1	1	D010003	Osteoarthritis
LMAN1L	1	1	1	D010003	Osteoarthritis
LNPEP	1	1	1	D001171	Arthritis, Juvenile
LOC100130370	1	1	1	D013705	Temporomandibular Joint Disorders
LOC100506113	1	1	1	D010024	Osteoporosis
LOC100506844	1	1	1	D005269	Femur
LOC100507600	1	1	1	D010003	Osteoarthritis
LOC100996249	1	1	1	D010003	Osteoarthritis
LOC101559451	1	1	1	D010003	Osteoarthritis
LOC101927131	1	1	1	D001171	Arthritis, Juvenile
LOC101927142	1	1	1	D010024	Osteoporosis
LOC101927447	1	1	1	D010003	Osteoarthritis
LOC101927759	1	1	1	D005271	Femur Head Necrosis
LOC101927839	2	1	1	D020370	Osteoarthritis, Knee
LOC101928052	1	1	1	D010003	Osteoarthritis
LOC101928101	1	1	1	D001171	Arthritis, Juvenile
LOC101928168	1	1	1	D010003	Osteoarthritis
LOC101928253	1	1	1	D055959	Intervertebral Disc Degeneration
LOC101928404	1	1	1	D010014	Osteolysis
LOC101928540	1	1	1	D015207	Osteoarthritis, Hip
LOC101928708	1	1	1	D010003	Osteoarthritis
LOC101928737	1	1	1	D001171	Arthritis, Juvenile
LOC101928837	1	1	1	D010003	Osteoarthritis
LOC104054148	1	1	1	D010014	Osteolysis
LOC105369438	1	1	1	D010003	Osteoarthritis
LOC105371083	1	1	1	D001171	Arthritis, Juvenile
LOC105371880	1	1	1	D015207	Osteoarthritis, Hip
LOC105372179	1	1	1	D010024	Osteoporosis
LOC105373051	1	1	1	D010003	Osteoarthritis
LOC105447645	1	1	1	D010003	Osteoarthritis
LOC149684	1	1	1	D010003	Osteoarthritis
LOC257396	1	1	1	D001171	Arthritis, Juvenile
LOC283214	1	1	1	D010024	Osteoporosis
LOC283387	1	1	1	D005269	Femur
LOC284240	1	1	1	D010003	Osteoarthritis
LOC284241	1	1	1	D010003	Osteoarthritis
LOC286083	1	1	1	D010003	Osteoarthritis
LOC339685	1	1	1	D010003	Osteoarthritis
LOC407835	1	1	1	D015207	Osteoarthritis, Hip
LOC541472	1	1	1	D001171	Arthritis, Juvenile
LOC646762	1	1	1	D010014	Osteolysis
LOC647070	1	1	1	D010024	Osteoporosis
LOC728485	1	1	1	D010003	Osteoarthritis
LOC729291	1	1	1	D017887	Ossification of Posterior Longitudinal Ligament
LRIG3	1	1	1	D015207	Osteoarthritis, Hip
LRRC25	1	1	1	D010003	Osteoarthritis
LRRC43	1	1	1	D015207	Osteoarthritis, Hip
LRRTM4	1	1	1	D010003	Osteoarthritis
LSMEM1	1	1	1	D010003	Osteoarthritis
LTBP3	1	1	1	D015207	Osteoarthritis, Hip
LTBR	1	1	1	D001171	Arthritis, Juvenile
LTN1	1	1	1	D015207	Osteoarthritis, Hip
LURAP1L	1	1	1	D010003	Osteoarthritis
LURAP1L-AS1	1	1	1	D010003	Osteoarthritis
MAGI1-AS1	1	1	1	D020370	Osteoarthritis, Knee
MALAT1	1	1	1	D015207	Osteoarthritis, Hip
MAMSTR	1	1	1	D010003	Osteoarthritis
MAP2K6	1	1	1	D015207	Osteoarthritis, Hip
MAP3K11	1	1	1	D015207	Osteoarthritis, Hip
MAP3K7CL	1	1	1	D015207	Osteoarthritis, Hip
MAP6	1	1	1	D010024	Osteoporosis
MARCH9	1	1	1	D005269	Femur
MASCRNA	1	1	1	D015207	Osteoarthritis, Hip
MASP2	1	1	1	D050398	Adamantinoma
MATN1	1	1	1	D010003	Osteoarthritis
MATN1-AS1	1	1	1	D010003	Osteoarthritis
MCF2L	1	1	1	D010003	Osteoarthritis
MCF2L-AS1	1	1	1	D010003	Osteoarthritis
MCM6	1	1	1	D010003	Osteoarthritis
MED11	1	1	1	D010003	Osteoarthritis
MESD	1	1	1	D010014	Osteolysis
METAP2	1	1	1	D010014	Osteolysis
METTL1	1	1	1	D005269	Femur
MIR1181	1	1	1	D001171	Arthritis, Juvenile
MIR1227	1	1	1	D010003	Osteoarthritis
MIR1238	1	1	1	D010003	Osteoarthritis
MIR1279	1	1	1	D010003	Osteoarthritis
MIR1281	1	1	1	D015207	Osteoarthritis, Hip
MIR1301	1	1	1	D017887	Ossification of Posterior Longitudinal Ligament
MIR1302-6	1	1	1	D015207	Osteoarthritis, Hip
MIR130B	1	1	1	D001171	Arthritis, Juvenile
MIR140	1	1	1	D020370	Osteoarthritis, Knee
MIR148A	1	1	1	D010008	Osteochondritis Dissecans
MIR26A2	1	1	1	D005269	Femur
MIR301B	1	1	1	D001171	Arthritis, Juvenile
MIR3155A	1	1	1	D001171	Arthritis, Juvenile
MIR3155B	1	1	1	D001171	Arthritis, Juvenile
MIR3163	1	1	1	D002111	Calcaneus
MIR3186	1	1	1	D013705	Temporomandibular Joint Disorders
MIR3189	1	1	1	D010003	Osteoarthritis
MIR320C2	1	1	1	D010024	Osteoporosis
MIR331	1	1	1	D010014	Osteolysis
MIR3610	1	1	1	D008382	Marfan Syndrome
MIR3612	1	1	1	D010003	Osteoarthritis
MIR3685	1	1	1	D010014	Osteolysis
MIR3936	1	1	1	D001171	Arthritis, Juvenile
MIR3936HG	1	1	1	D001171	Arthritis, Juvenile
MIR3943	1	1	1	D010003	Osteoarthritis
MIR3977	1	1	1	D010003	Osteoarthritis
MIR4254	1	1	1	D008382	Marfan Syndrome
MIR4257	1	1	1	D015207	Osteoarthritis, Hip
MIR4264	1	1	1	D010014	Osteolysis
MIR4321	1	1	1	D010003	Osteoarthritis
MIR4419B	1	1	1	D010003	Osteoarthritis
MIR4420	1	1	1	D010003	Osteoarthritis
MIR4426	1	1	1	D020370	Osteoarthritis, Knee
MIR4463	1	1	1	D015207	Osteoarthritis, Hip
MIR4489	1	1	1	D015207	Osteoarthritis, Hip
MIR4513	1	1	1	D010003	Osteoarthritis
MIR4514	1	1	1	D010014	Osteolysis
MIR4642	1	1	1	D010003	Osteoarthritis
MIR4679-1	1	1	1	D001171	Arthritis, Juvenile
MIR4679-2	1	1	1	D001171	Arthritis, Juvenile
MIR4690	1	1	1	D015207	Osteoarthritis, Hip
MIR4712	2	1	1	D020370	Osteoarthritis, Knee
MIR4733	1	1	1	D015207	Osteoarthritis, Hip
MIR4740	1	1	1	D013705	Temporomandibular Joint Disorders
MIR4793	1	1	1	D010024	Osteoporosis
MIR490	1	1	1	D010003	Osteoarthritis
MIR548AO	1	1	1	D013705	Temporomandibular Joint Disorders
MIR548T	1	1	1	D002111	Calcaneus
MIR549A	1	1	1	D010014	Osteolysis
MIR550A3	1	1	1	D010014	Osteolysis
MIR5680	1	1	1	D010014	Osteolysis
MIR575	1	1	1	D010008	Osteochondritis Dissecans
MIR586	1	1	1	D015207	Osteoarthritis, Hip
MIR603	1	1	1	D020370	Osteoarthritis, Knee
MIR604	1	1	1	D010024	Osteoporosis
MIR634	1	1	1	D010003	Osteoarthritis
MIR638	1	1	1	D010003	Osteoarthritis
MIR6731	1	1	1	D001171	Arthritis, Juvenile
MIR6760	1	1	1	D005271	Femur Head Necrosis
MIR6789	1	1	1	D010003	Osteoarthritis
MIR6805	1	1	1	D015207	Osteoarthritis, Hip
MIR6823	1	1	1	D010024	Osteoporosis
MIR6824	1	1	1	D010024	Osteoporosis
MIR6845	1	1	1	D020370	Osteoarthritis, Knee
MIR6846	1	1	1	D015207	Osteoarthritis, Hip
MIR6847	1	1	1	D015207	Osteoarthritis, Hip
MIR6878	1	1	1	D015207	Osteoarthritis, Hip
MIR6880	1	1	1	D015207	Osteoarthritis, Hip
MIR6881	2	1	1	D015207	Osteoarthritis, Hip
MIR6882	1	1	1	D010003	Osteoarthritis
MIR711	1	1	1	D010024	Osteoporosis
MIR920	1	1	1	D010008	Osteochondritis Dissecans
MIR937	1	1	1	D020370	Osteoarthritis, Knee
MIR938	1	1	1	D010024	Osteoporosis
MKRN2	1	1	1	D005271	Femur Head Necrosis
MKRN2OS	1	1	1	D005271	Femur Head Necrosis
MLXIP	1	1	1	D015207	Osteoarthritis, Hip
MMP24	1	1	1	D006617	Hip Dislocation
MOB3A	1	1	1	D010003	Osteoarthritis
MOCS2	1	1	1	D001171	Arthritis, Juvenile
MOGAT2	1	1	1	D010024	Osteoporosis
MON1A	1	1	1	D010003	Osteoarthritis
MPI	1	1	1	D010003	Osteoarthritis
MS4A12	1	1	1	D015207	Osteoarthritis, Hip
MS4A13	1	1	1	D015207	Osteoarthritis, Hip
MS4A14	1	1	1	D010003	Osteoarthritis
MS4A4A	1	1	1	D010003	Osteoarthritis
MS4A5	1	1	1	D010003	Osteoarthritis
MS4A6E	1	1	1	D010003	Osteoarthritis
MS4A7	1	1	1	D010003	Osteoarthritis
MST1R	1	1	1	D010003	Osteoarthritis
MTHFSD	1	1	1	D001171	Arthritis, Juvenile
MTMR6	1	1	1	D010003	Osteoarthritis
MYBBP1A	1	1	1	D010003	Osteoarthritis
MYH14	1	1	1	D055959	Intervertebral Disc Degeneration
MYH16	1	1	1	D010003	Osteoarthritis
MYL7	1	1	1	D010003	Osteoarthritis
NAA11	1	1	1	D010003	Osteoarthritis
NAALADL2-AS3	1	1	1	D010003	Osteoarthritis
NARF	1	1	1	D005271	Femur Head Necrosis
NCALD	1	1	1	D010014	Osteolysis
NCKIPSD	1	1	1	D010024	Osteoporosis
NCOA3	1	1	1	D010003	Osteoarthritis
NDST4	1	1	1	D020370	Osteoarthritis, Knee
NF1	1	1	1	D015207	Osteoarthritis, Hip
NISCH	1	1	1	D020370	Osteoarthritis, Knee
NKAIN1	1	1	1	D010003	Osteoarthritis
NKX2-2	1	1	1	D050398	Adamantinoma
NOB1	1	1	1	D020370	Osteoarthritis, Knee
NOD1	1	1	1	D020370	Osteoarthritis, Knee
NPL	1	1	1	D010024	Osteoporosis
NQO1	1	1	1	D020370	Osteoarthritis, Knee
NRBP2	1	1	1	D020370	Osteoarthritis, Knee
NSD1	1	1	1	D005272	Femur Neck
NT5DC2	1	1	1	D020370	Osteoarthritis, Knee
NTM	1	1	1	D005271	Femur Head Necrosis
NTN5	1	1	1	D010003	Osteoarthritis
NUP58	1	1	1	D010003	Osteoarthritis
OAZ1	1	1	1	D010003	Osteoarthritis
OCA2	1	1	1	D015207	Osteoarthritis, Hip
OGFOD3	1	1	1	D005271	Femur Head Necrosis
OPLAH	1	1	1	D015207	Osteoarthritis, Hip
OR11L1	1	1	1	D001171	Arthritis, Juvenile
OR14A16	1	1	1	D001171	Arthritis, Juvenile
OR14A2	1	1	1	D001171	Arthritis, Juvenile
OR1C1	1	1	1	D001171	Arthritis, Juvenile
OR6F1	1	1	1	D001171	Arthritis, Juvenile
OR8B8	1	1	1	D010003	Osteoarthritis
OSBPL1A	1	1	1	D010024	Osteoporosis
OSBPL7	1	1	1	D010003	Osteoarthritis
PACERR	1	1	1	D020370	Osteoarthritis, Knee
PAQR3	1	1	1	D010003	Osteoarthritis
PART1	1	1	1	D020370	Osteoarthritis, Knee
PCNX3	1	1	1	D015207	Osteoarthritis, Hip
PCSK9	1	1	1	D020370	Osteoarthritis, Knee
PDAP1	1	1	1	D010003	Osteoarthritis
PDE4A	1	1	1	D001171	Arthritis, Juvenile
PDE4D	1	1	1	D020370	Osteoarthritis, Knee
PDILT	1	1	1	D005272	Femur Neck
PDK2	1	1	1	D013705	Temporomandibular Joint Disorders
PEF1	1	1	1	D008382	Marfan Syndrome
PELP1	1	1	1	D010003	Osteoarthritis
PFKFB4	1	1	1	D010024	Osteoporosis
PHAX	1	1	1	D010024	Osteoporosis
PHTF1	1	1	1	D001171	Arthritis, Juvenile
PI4KAP2	1	1	1	D001171	Arthritis, Juvenile
PLA2G4A	1	1	1	D020370	Osteoarthritis, Knee
PLEKHA7	1	1	1	D010003	Osteoarthritis
PLEKHG6	1	1	1	D001171	Arthritis, Juvenile
PLEKHJ1	1	1	1	D010003	Osteoarthritis
POGK	1	1	1	D020370	Osteoarthritis, Knee
PPIAP46	2	1	1	D015207	Osteoarthritis, Hip
PPIL2	1	1	1	D001171	Arthritis, Juvenile
PPP1R9B	1	1	1	D013705	Temporomandibular Joint Disorders
PRICKLE2	1	1	1	D001171	Arthritis, Juvenile
PRICKLE2-AS3	1	1	1	D001171	Arthritis, Juvenile
PRM1	1	1	1	D001171	Arthritis, Juvenile
PRR5L	1	1	1	D001171	Arthritis, Juvenile
PSAT1	1	1	1	D010003	Osteoarthritis
PTCD1	1	1	1	D010003	Osteoarthritis
PTER	1	1	1	D010024	Osteoporosis
PTGS2	1	1	1	D020370	Osteoarthritis, Knee
PTHLH	1	1	1	D015207	Osteoarthritis, Hip
PTPN2	1	1	1	D001171	Arthritis, Juvenile
PTPRG	1	1	1	D010003	Osteoarthritis
PUF60	1	1	1	D020370	Osteoarthritis, Knee
QTRT1	1	1	1	D010003	Osteoarthritis
RAB18	1	1	1	D010003	Osteoarthritis
RAD21	1	1	1	D008382	Marfan Syndrome
RAD21-AS1	1	1	1	D008382	Marfan Syndrome
RAD50	1	1	1	D001171	Arthritis, Juvenile
RANGAP1	2	1	2	D010003@D015207	Osteoarthritis@Osteoarthritis, Hip
RAP1A	1	1	1	D010024	Osteoporosis
RAPH1	1	1	1	D010003	Osteoarthritis
RASIP1	1	1	1	D010003	Osteoarthritis
RAVER1	1	1	1	D001171	Arthritis, Juvenile
RBM4	1	1	1	D015207	Osteoarthritis, Hip
RBM4B	1	1	1	D015207	Osteoarthritis, Hip
RBM6	1	1	1	D010003	Osteoarthritis
REEP3	1	1	1	D001171	Arthritis, Juvenile
RFLNA	1	1	1	D015207	Osteoarthritis, Hip
RGS8	1	1	1	D010024	Osteoporosis
RILPL2	1	1	1	D020370	Osteoarthritis, Knee
RIMBP3B	1	1	1	D001171	Arthritis, Juvenile
RIMBP3C	1	1	1	D001171	Arthritis, Juvenile
RIN3	1	1	1	D001171	Arthritis, Juvenile
RIOK3	1	1	1	D010003	Osteoarthritis
RIPK1	1	1	1	D005271	Femur Head Necrosis
RMI2	1	1	1	D001171	Arthritis, Juvenile
RNF32	1	1	1	D020370	Osteoarthritis, Knee
RPGRIP1L	1	1	1	D015207	Osteoarthritis, Hip
RPL13	1	1	1	D010003	Osteoarthritis
RPL18	1	1	1	D010003	Osteoarthritis
RPL28	1	1	1	D015207	Osteoarthritis, Hip
RPL31	1	1	1	D010024	Osteoporosis
RSBN1	1	1	1	D001171	Arthritis, Juvenile
RSPO2	1	1	1	D017887	Ossification of Posterior Longitudinal Ligament
RUNX3	1	1	1	D001171	Arthritis, Juvenile
RWDD2B	1	1	1	D015207	Osteoarthritis, Hip
SAMD14	1	1	1	D013705	Temporomandibular Joint Disorders
SAPCD1	1	1	1	D005271	Femur Head Necrosis
SCAMP2	1	1	1	D010003	Osteoarthritis
SCNN1A	1	1	1	D001171	Arthritis, Juvenile
SCRIB	1	1	1	D020370	Osteoarthritis, Knee
SCUBE1	1	1	1	D010003	Osteoarthritis
SCYL1	1	1	1	D015207	Osteoarthritis, Hip
SDF2L1	1	1	1	D001171	Arthritis, Juvenile
SEC1P	1	1	1	D010003	Osteoarthritis
SEH1L	1	1	1	D001171	Arthritis, Juvenile
SEMA3G	1	1	1	D020370	Osteoarthritis, Knee
SENP6	1	1	1	D015207	Osteoarthritis, Hip
SF3A2	1	1	1	D010003	Osteoarthritis
SFRP1	1	1	1	D013705	Temporomandibular Joint Disorders
SGCA	1	1	1	D013705	Temporomandibular Joint Disorders
SH2B3	1	1	1	D001171	Arthritis, Juvenile
SH3BP2	1	1	1	D010003	Osteoarthritis
SHE	1	1	1	D001171	Arthritis, Juvenile
SHISA7	1	1	1	D015207	Osteoarthritis, Hip
SIPA1	1	1	1	D015207	Osteoarthritis, Hip
SKIV2L	1	1	1	D005271	Femur Head Necrosis
SLC22A5	1	1	1	D001171	Arthritis, Juvenile
SLC26A4	1	1	1	D010003	Osteoarthritis
SLC26A4-AS1	1	1	1	D010003	Osteoarthritis
SLC26A6	1	1	1	D010024	Osteoporosis
SLC30A8	1	1	1	D008382	Marfan Syndrome
SLC36A4	1	1	1	D010003	Osteoarthritis
SLC39A8	1	1	1	D010003	Osteoarthritis
SLC40A1	1	1	1	D010024	Osteoporosis
SLC44A2	1	1	1	D010003	Osteoarthritis
SLC6A9	1	1	1	D001171	Arthritis, Juvenile
SMAD6	1	1	1	D008382	Marfan Syndrome
SMIM4	1	1	1	D020370	Osteoarthritis, Knee
SMO	1	1	1	D015207	Osteoarthritis, Hip
SMTNL2	1	1	1	D010003	Osteoarthritis
SNAR-A10	1	1	1	D055959	Intervertebral Disc Degeneration
SNAR-A11	1	1	1	D055959	Intervertebral Disc Degeneration
SNAR-A14	1	1	1	D055959	Intervertebral Disc Degeneration
SNAR-A3	1	1	1	D055959	Intervertebral Disc Degeneration
SNAR-A4	1	1	1	D055959	Intervertebral Disc Degeneration
SNAR-A5	1	1	1	D055959	Intervertebral Disc Degeneration
SNAR-A6	1	1	1	D055959	Intervertebral Disc Degeneration
SNAR-A7	1	1	1	D055959	Intervertebral Disc Degeneration
SNAR-A8	1	1	1	D055959	Intervertebral Disc Degeneration
SNAR-A9	1	1	1	D055959	Intervertebral Disc Degeneration
SNAR-B1	1	1	1	D055959	Intervertebral Disc Degeneration
SNAR-B2	1	1	1	D055959	Intervertebral Disc Degeneration
SNAR-D	1	1	1	D055959	Intervertebral Disc Degeneration
SNHG26	1	1	1	D001171	Arthritis, Juvenile
SNORA70J	1	1	1	D015207	Osteoarthritis, Hip
SNORA94	1	1	1	D010024	Osteoporosis
SNORD129	1	1	1	D010014	Osteolysis
SNORD13H	1	1	1	D020370	Osteoarthritis, Knee
SNORD140	1	1	1	D015207	Osteoarthritis, Hip
SNORD147	1	1	1	D010003	Osteoarthritis
SNORD157	1	1	1	D015207	Osteoarthritis, Hip
SNORD48	1	1	1	D005271	Femur Head Necrosis
SNORD52	1	1	1	D005271	Femur Head Necrosis
SNORD56B	1	1	1	D010003	Osteoarthritis
SNORD68	1	1	1	D010003	Osteoarthritis
SNORD93	1	1	1	D001171	Arthritis, Juvenile
SNRNP40	1	1	1	D010003	Osteoarthritis
SOX5-AS1	1	1	1	D010008	Osteochondritis Dissecans
SOX6	1	1	1	D010024	Osteoporosis
SP4	1	1	1	D013705	Temporomandibular Joint Disorders
SPACA4	1	1	1	D010003	Osteoarthritis
SPATA2L	1	1	1	D010003	Osteoarthritis
SPATA33	1	1	1	D010003	Osteoarthritis
SPATC1	1	1	1	D015207	Osteoarthritis, Hip
SPHK2	1	1	1	D010003	Osteoarthritis
SPOCK2	1	1	1	D055959	Intervertebral Disc Degeneration
SPTBN2	1	1	1	D015207	Osteoarthritis, Hip
SRBD1	1	1	1	D010003	Osteoarthritis
SRCIN1	1	1	1	D010014	Osteolysis
SREK1IP1	1	1	1	D005271	Femur Head Necrosis
SRM	1	1	1	D050398	Adamantinoma
SRP14	1	1	1	D050398	Adamantinoma
SRP14-AS1	1	1	1	D050398	Adamantinoma
SSBP4	1	1	1	D010003	Osteoarthritis
SSSCA1	1	1	1	D015207	Osteoarthritis, Hip
SSSCA1-AS1	1	1	1	D015207	Osteoarthritis, Hip
SSTR3	1	1	1	D001171	Arthritis, Juvenile
STAB1	1	1	1	D020370	Osteoarthritis, Knee
STAT4	1	1	1	D001171	Arthritis, Juvenile
STOX1	1	1	1	D055959	Intervertebral Disc Degeneration
TADA1	1	1	1	D020370	Osteoarthritis, Knee
TALAM1	1	1	1	D015207	Osteoarthritis, Hip
TAPBPL	1	1	1	D001171	Arthritis, Juvenile
TARDBP	1	1	1	D050398	Adamantinoma
TARS2	1	1	1	D015207	Osteoarthritis, Hip
TAS1R2	1	1	1	D020370	Osteoarthritis, Knee
TBC1D8	1	1	1	D010024	Osteoporosis
TBC1D8-AS1	1	1	1	D010024	Osteoporosis
TBKBP1	1	1	1	D010003	Osteoarthritis
TBX2	1	1	1	D010384	Pelvic Bones
TBX2-AS1	1	1	1	D010384	Pelvic Bones
TBX21	1	1	1	D010003	Osteoarthritis
TBX3	1	1	1	D010014	Osteolysis
TBX4	1	1	1	D010384	Pelvic Bones
TCP10	1	1	1	D010003	Osteoarthritis
TDRD10	1	1	1	D001171	Arthritis, Juvenile
TEX43	1	1	1	D010024	Osteoporosis
TGFB1	1	1	2	D010003@D015207	Osteoarthritis@Osteoarthritis, Hip
TGM2	1	1	1	D010003	Osteoarthritis
THSD7B	1	1	2	D010003@D015207	Osteoarthritis@Osteoarthritis, Hip
TLNRD1	1	1	1	D010014	Osteolysis
TMEM105	1	1	1	D013705	Temporomandibular Joint Disorders
TMEM132C	1	1	1	D010003	Osteoarthritis
TMEM150B	1	1	1	D015207	Osteoarthritis, Hip
TMEM190	1	1	1	D015207	Osteoarthritis, Hip
TMEM238	1	1	1	D015207	Osteoarthritis, Hip
TMEM241	1	1	1	D010003	Osteoarthritis
TMEM51	1	1	1	D010003	Osteoarthritis
TMEM51-AS1	1	1	1	D010003	Osteoarthritis
TMEM61	1	1	1	D020370	Osteoarthritis, Knee
TMEM87B	1	1	1	D001171	Arthritis, Juvenile
TMEM89	1	1	1	D010024	Osteoporosis
TMEM91	1	1	2	D010003@D015207	Osteoarthritis@Osteoarthritis, Hip
TMIGD3	1	1	1	D010024	Osteoporosis
TMPRSS6	1	1	1	D001171	Arthritis, Juvenile
TNFRSF11B	1	1	1	D010024	Osteoporosis
TNFRSF1A	1	1	1	D001171	Arthritis, Juvenile
TNFSF11	1	1	1	D001171	Arthritis, Juvenile
TNIP2	1	1	1	D010003	Osteoarthritis
TNNC1	1	1	1	D020370	Osteoarthritis, Knee
TOMM7	1	1	1	D001171	Arthritis, Juvenile
TRIM45	1	1	1	D001171	Arthritis, Juvenile
TRIM58	1	1	1	D001171	Arthritis, Juvenile
TSEN2	1	1	1	D005271	Femur Head Necrosis
TSFM	1	1	1	D005269	Femur
TSGA13	1	1	1	D005271	Femur Head Necrosis
TSKU	1	1	1	D010003	Osteoarthritis
TSPAN17	1	1	1	D010003	Osteoarthritis
TSPAN33	1	1	1	D015207	Osteoarthritis, Hip
TTLL12	1	1	1	D010003	Osteoarthritis
TTLL2	1	1	1	D010003	Osteoarthritis
TUBB2A	1	1	1	D005271	Femur Head Necrosis
TXNDC2	1	1	1	D010024	Osteoporosis
TYK2	1	1	1	D001171	Arthritis, Juvenile
UBE2L3	1	1	1	D001171	Arthritis, Juvenile
UBE2S	1	1	1	D015207	Osteoarthritis, Hip
UBXN4	1	1	1	D010003	Osteoarthritis
UCN2	1	1	1	D010024	Osteoporosis
UIMC1	1	1	1	D005272	Femur Neck
ULK3	1	1	1	D010003	Osteoarthritis
UMOD	1	1	1	D005272	Femur Neck
UMODL1-AS1	1	1	1	D005271	Femur Head Necrosis
UNC5A	1	1	1	D010003	Osteoarthritis
UNC93A	1	1	1	D010003	Osteoarthritis
UPF1	1	1	1	D010003	Osteoarthritis
UQCRC1	1	1	1	D010024	Osteoporosis
UQCRFS1	1	1	1	D010003	Osteoarthritis
USP16	1	1	1	D015207	Osteoarthritis, Hip
USP50	2	1	1	D015207	Osteoarthritis, Hip
UTS2R	1	1	1	D005271	Femur Head Necrosis
UVRAG	1	1	1	D010024	Osteoporosis
VAMP1	1	1	1	D001171	Arthritis, Juvenile
VAPA	1	1	1	D010024	Osteoporosis
VPS9D1	1	1	1	D010003	Osteoarthritis
VPS9D1-AS1	1	1	1	D010003	Osteoarthritis
VTCN1	1	1	1	D001171	Arthritis, Juvenile
WDR24	1	1	1	D055959	Intervertebral Disc Degeneration
WDR75	1	1	1	D010024	Osteoporosis
WIPF3	1	1	1	D010014	Osteolysis
WSCD2	1	1	1	D010014	Osteolysis
WWP2	1	1	1	D020370	Osteoarthritis, Knee
YDJC	1	1	1	D001171	Arthritis, Juvenile
YKT6	1	1	1	D010003	Osteoarthritis
ZC3H12C	1	1	1	D010003	Osteoarthritis
ZC3H7B	2	1	2	D010003@D015207	Osteoarthritis@Osteoarthritis, Hip
ZCCHC14	1	1	1	D001171	Arthritis, Juvenile
ZCCHC17	1	1	1	D010003	Osteoarthritis
ZCCHC4	1	1	1	D010003	Osteoarthritis
ZCCHC6	1	1	1	D002111	Calcaneus
ZFP36L1	1	1	1	D001171	Arthritis, Juvenile
ZFP62	1	1	1	D015207	Osteoarthritis, Hip
ZGLP1	1	1	1	D001171	Arthritis, Juvenile
ZKSCAN5	1	1	1	D010003	Osteoarthritis
ZNF276	1	1	1	D010003	Osteoarthritis
ZNF345	1	1	1	D010003	Osteoarthritis
ZNF346	1	1	1	D005272	Femur Neck
ZNF37BP	1	1	1	D001171	Arthritis, Juvenile
ZNF394	1	1	1	D010003	Osteoarthritis
ZNF568	1	1	1	D010003	Osteoarthritis
ZNF608	1	1	1	D010003	Osteoarthritis
ZNF655	1	1	1	D010003	Osteoarthritis
ZNF664	1	1	1	D010003	Osteoarthritis
ZNF664-RFLNA	1	1	1	D010003	Osteoarthritis
ZNF704	1	1	1	D005271	Femur Head Necrosis
ZNF789	1	1	1	D010003	Osteoarthritis
ZNF790	1	1	1	D010003	Osteoarthritis
ZNF790-AS1	1	1	1	D010003	Osteoarthritis
ZNF829	1	1	1	D010003	Osteoarthritis
ZNF850	1	1	1	D010003	Osteoarthritis
ZNRF2P2	1	1	1	D010014	Osteolysis

## Sheet: Per-locus-ATAC_Modularity
Gene	Number of ATAC-seq Peaks	Number of Singleton Peaks	Number of multi-tissue peaks	Number of pleiotropic peaks	Gene Classification
SEMA3B-AS1	24	1	23	10	MODULAR
SEMA3B	24	1	23	10	MODULAR
CSRP1	23	1	22	14	MODULAR
CCDC142	23	1	22	6	MODULAR
LBX2-AS1	23	0	23	7	MODULAR
LBX2	23	0	23	7	MODULAR
PCGF1	23	0	23	7	MODULAR
TLX2	23	0	23	7	MODULAR
MIR6872	23	1	22	9	MODULAR
LSMEM2	23	1	22	9	MODULAR
IFRD2	23	1	22	9	MODULAR
RNF5P1	23	2	21	10	MODULAR
PHLDA3	22	1	21	15	MODULAR
RPS10P7	22	1	21	14	MODULAR
MRPL53	22	0	22	5	MODULAR
TTC31	22	0	22	6	MODULAR
DQX1	22	1	21	6	MODULAR
NAT6	22	1	21	9	MODULAR
HYAL3	22	1	21	9	MODULAR
COL9A1	22	2	20	15	MODULAR
LOC100130880	22	2	20	16	MODULAR
PLCB3	22	3	19	5	MODULAR
SLC44A3-AS1	21	6	15	10	MODULAR
SLC44A3	21	6	15	10	MODULAR
FAM72C	21	0	21	18	MODULAR
MOGS	21	0	21	4	MODULAR
HTRA2	21	0	21	6	MODULAR
AUP1	21	0	21	6	MODULAR
LOXL3	21	2	19	6	MODULAR
LINC02037	21	3	18	10	MODULAR
LINC02036	21	3	18	10	MODULAR
HYAL1	21	1	20	8	MODULAR
LINC02044	21	2	19	8	MODULAR
TRAM2	21	0	21	15	MODULAR
TRAM2-AS1	21	0	21	15	MODULAR
SNORD151	21	2	19	12	MODULAR
MIR455	21	2	19	12	MODULAR
TMEM72	21	2	19	5	MODULAR
FKBP2	21	1	20	4	MODULAR
LOC105369340	21	1	20	5	MODULAR
PPP1R14B	21	1	20	5	MODULAR
LOC100996724	20	3	17	7	MODULAR
NAV1	20	2	18	10	MODULAR
MIR10B	20	4	16	10	MODULAR
HOXD4	20	4	16	10	MODULAR
HOXD3	20	4	16	10	MODULAR
HAGLROS	20	4	16	10	MODULAR
DOK1	20	2	18	6	MODULAR
GLI2	20	3	17	12	MODULAR
LINC00887	20	2	18	10	MODULAR
MIR26A1	20	4	16	9	MODULAR
RBM22	20	2	18	10	MODULAR
CREB3L2	20	2	18	15	MODULAR
HOXA5	20	2	18	11	MODULAR
HOXA6	20	2	18	12	MODULAR
HOXA7	20	2	18	12	MODULAR
HOXA9	20	2	18	12	MODULAR
HOXA10-AS	20	2	18	12	MODULAR
MIR196B	20	2	18	12	MODULAR
HOXA10	20	2	18	12	MODULAR
HOXA10-HOXA9	20	2	18	12	MODULAR
HOXA11	20	2	18	12	MODULAR
HOXA11-AS	20	2	18	12	MODULAR
TNS3	20	2	18	14	MODULAR
LINC00269	20	3	17	5	MODULAR
SH3PXD2A-AS1	20	1	19	15	MODULAR
VEGFB	20	1	19	4	MODULAR
LOC102724050	20	1	19	10	MODULAR
AVIL	20	0	20	8	MODULAR
MIR26A2	20	0	20	8	MODULAR
FLJ22447	20	2	18	8	MODULAR
LINC01303	20	2	18	8	MODULAR
CUEDC1	20	3	17	11	MODULAR
MIR3675	19	2	17	8	MODULAR
NBPF25P	19	0	19	3	MODULAR
KRTCAP2	19	0	19	8	MODULAR
TRIM46	19	0	19	8	MODULAR
MUC1	19	0	19	7	MODULAR
GBAP1	19	0	19	6	MODULAR
HS1BP3-IT1	19	1	18	9	MODULAR
HOXD13	19	3	16	10	MODULAR
HOXD12	19	3	16	10	MODULAR
INO80B	19	0	19	3	MODULAR
INO80B-WBP1	19	0	19	3	MODULAR
WBP1	19	0	19	3	MODULAR
GMPPA	19	2	17	11	MODULAR
VILL	19	4	15	9	MODULAR
GNAI2	19	2	17	8	MODULAR
MIR5787	19	2	17	8	MODULAR
HYAL2	19	0	19	7	MODULAR
TUSC2	19	0	19	7	MODULAR
BOC	19	2	17	8	MODULAR
MAGEF1	19	1	18	10	MODULAR
MIR548AQ	19	3	16	7	MODULAR
GLRX	19	2	17	4	MODULAR
MYOZ3	19	1	18	10	MODULAR
HOXA-AS3	19	2	17	11	MODULAR
HOXA13	19	2	17	12	MODULAR
HOTTIP	19	2	17	12	MODULAR
ERLIN2	19	1	18	12	MODULAR
LOC102723701	19	1	18	12	MODULAR
MSMP	19	2	17	7	MODULAR
MIR6853	19	2	17	5	MODULAR
GBA2	19	2	17	7	MODULAR
RGP1	19	2	17	7	MODULAR
FAM221B	19	2	17	9	MODULAR
TMEM8B	19	2	17	9	MODULAR
LOC101929583	19	4	15	10	MODULAR
LOC101928195	19	4	15	10	MODULAR
COL27A1	19	2	17	13	MODULAR
SSSCA1-AS1	19	0	19	12	MODULAR
SSSCA1	19	0	19	12	MODULAR
FAM89B	19	0	19	12	MODULAR
MACROD1	19	2	17	7	MODULAR
STIP1	19	1	18	6	MODULAR
FERMT3	19	0	19	5	MODULAR
TRPT1	19	0	19	4	MODULAR
NUDT22	19	0	19	4	MODULAR
DNAJC4	19	0	19	4	MODULAR
PLEKHG6	19	1	18	11	MODULAR
TPI1	19	1	18	5	MODULAR
SPSB2	19	1	18	5	MODULAR
MIR148B	19	1	18	9	MODULAR
GPR84	19	1	18	10	MODULAR
CTDSP2	19	0	19	8	MODULAR
FARSA	19	3	16	9	MODULAR
CALR	19	3	16	9	MODULAR
MIR6515	19	3	16	9	MODULAR
RAD23A	19	3	16	9	MODULAR
GADD45GIP1	19	3	16	10	MODULAR
LOC440570	18	1	17	9	MODULAR
NOTCH2NL	18	0	18	4	MODULAR
MIR92B	18	0	18	7	MODULAR
THBS3	18	0	18	6	MODULAR
MTX1	18	0	18	6	MODULAR
DEDD	18	0	18	2	MODULAR
PPOX	18	0	18	1	MODULAR
B4GALT3	18	0	18	1	MODULAR
FCER1G	18	0	18	1	MODULAR
EVX2	18	3	15	10	MODULAR
HOXD11	18	3	15	10	MODULAR
HOXD10	18	3	15	10	MODULAR
HOXD9	18	3	15	10	MODULAR
HOXD8	18	3	15	10	MODULAR
LOC401021	18	3	15	10	MODULAR
HOXD-AS2	18	3	15	10	MODULAR
HOXD1	18	3	15	9	MODULAR
MIR7704	18	3	15	9	MODULAR
HAGLR	18	3	15	8	MODULAR
LOC100996693	18	2	16	11	MODULAR
CPN2	18	2	16	9	MODULAR
SLC38A3	18	2	16	8	MODULAR
RASSF1-AS1	18	0	18	6	MODULAR
SYNPO	18	2	16	10	MODULAR
LINC01447	18	1	17	12	MODULAR
MIR593	18	3	15	4	MODULAR
SLC13A4	18	1	17	8	MODULAR
FAM180A	18	1	17	8	MODULAR
ZNF703	18	3	15	8	MODULAR
LOC728024	18	1	17	11	MODULAR
PLPBP	18	1	17	11	MODULAR
ADGRA2	18	1	17	10	MODULAR
TACC1	18	0	18	9	MODULAR
CREB3	18	2	16	5	MODULAR
TLN1	18	2	16	5	MODULAR
LOC101928119	18	3	15	8	MODULAR
COL15A1	18	3	15	9	MODULAR
AMBP	18	3	15	11	MODULAR
MIR4672	18	2	16	8	MODULAR
AK1	18	2	16	8	MODULAR
PJA1	18	3	15	4	MODULAR
SNORA87	18	3	15	7	MODULAR
TMEM72-AS1	18	2	16	4	MODULAR
RASSF4	18	2	16	4	MODULAR
MMS19	18	3	15	5	MODULAR
UBTD1	18	3	15	5	MODULAR
PI4K2A	18	3	15	6	MODULAR
SH3PXD2A	18	2	16	9	MODULAR
LTBP3	18	0	18	11	MODULAR
EHBP1L1	18	0	18	12	MODULAR
TUT1	18	2	16	7	MODULAR
MTA2	18	2	16	7	MODULAR
GANAB	18	1	17	7	MODULAR
INTS5	18	2	16	6	MODULAR
GPR137	18	1	17	4	MODULAR
BAD	18	1	17	4	MODULAR
MIR6090	18	5	13	7	MODULAR
CDCA3	18	1	17	3	MODULAR
USP5	18	1	17	3	MODULAR
ZNF385A	18	1	17	10	MODULAR
MDP1	18	0	18	2	MODULAR
NEDD8	18	0	18	3	MODULAR
NEDD8-MDP1	18	0	18	3	MODULAR
GMPR2	18	0	18	3	MODULAR
LINC01629	18	2	16	4	MODULAR
YBX2	18	1	17	11	MODULAR
EIF5A	18	1	17	11	MODULAR
GPS2	18	1	17	11	MODULAR
MRPS23	18	4	14	10	MODULAR
FARSA-AS1	18	3	15	8	MODULAR
DAND5	18	3	15	10	MODULAR
NFIX	18	3	15	9	MODULAR
CC2D1A	18	1	17	13	MODULAR
C19orf57	18	1	17	13	MODULAR
ZNF446	18	0	18	9	MODULAR
HM13	18	0	18	11	MODULAR
HM13-AS1	18	0	18	11	MODULAR
FAAP20	17	2	15	9	MODULAR
DDAH1	17	1	16	9	MODULAR
CYR61	17	1	16	9	MODULAR
PDE4DIP	17	2	15	6	MODULAR
SEC22B	17	2	15	5	MODULAR
ADAM15	17	0	17	11	MODULAR
SLC50A1	17	0	17	9	MODULAR
DPM3	17	0	17	9	MODULAR
NIT1	17	0	17	2	MODULAR
PFDN2	17	0	17	2	MODULAR
USP21	17	0	17	1	MODULAR
ADAMTS4	17	0	17	1	MODULAR
NDUFS2	17	0	17	1	MODULAR
FMOD	17	1	16	10	MODULAR
IKBKE	17	4	13	7	MODULAR
MIR6769B	17	4	13	7	MODULAR
IRF2BP2	17	0	17	8	MODULAR
LAPTM4A	17	2	15	6	MODULAR
TTC7A	17	2	15	10	MODULAR
MCFD2	17	2	15	10	MODULAR
RTKN	17	0	17	3	MODULAR
EVA1A	17	3	14	3	MODULAR
GNLY	17	1	16	5	MODULAR
ABCB6	17	1	16	5	MODULAR
ASIC4	17	1	16	11	MODULAR
TMEM198	17	2	15	8	MODULAR
MIR566	17	2	15	9	MODULAR
GNAT1	17	2	15	8	MODULAR
RASSF1	17	0	17	6	MODULAR
ZMYND10	17	0	17	6	MODULAR
LRRC15	17	2	15	8	MODULAR
LOC102467080	17	4	13	8	MODULAR
LINC01554	17	2	15	2	MODULAR
PSD2-AS1	17	2	15	9	MODULAR
HIST1H2BG	17	0	17	7	MODULAR
HIST1H2AE	17	0	17	7	MODULAR
HIST1H3E	17	0	17	8	MODULAR
HIST1H4G	17	0	17	9	MODULAR
HIST1H3F	17	0	17	9	MODULAR
HIST1H2BH	17	0	17	9	MODULAR
HIST1H3G	17	0	17	9	MODULAR
HIST1H2BI	17	0	17	9	MODULAR
HIST1H2BL	17	0	17	4	MODULAR
HIST1H2AI	17	0	17	4	MODULAR
HIST1H3H	17	0	17	4	MODULAR
HIST1H2AJ	17	0	17	4	MODULAR
HIST1H2BM	17	0	17	4	MODULAR
HIST1H4J	17	0	17	4	MODULAR
HIST1H4K	17	0	17	4	MODULAR
HIST1H2AK	17	0	17	4	MODULAR
HIST1H2BN	17	0	17	4	MODULAR
LOC100126584	17	2	15	9	MODULAR
ULBP2	17	4	13	3	MODULAR
HOXA-AS2	17	1	16	10	MODULAR
HOXA3	17	1	16	10	MODULAR
HOXA4	17	1	16	10	MODULAR
C7orf65	17	1	16	13	MODULAR
YWHAG	17	1	16	5	MODULAR
C8orf46	17	3	14	7	MODULAR
BIN3	17	1	16	8	MODULAR
LOC101929622	17	2	15	10	MODULAR
FGFR1	17	2	15	9	MODULAR
C8orf86	17	2	15	9	MODULAR
WISP1	17	2	15	7	MODULAR
LINC00950	17	2	15	10	MODULAR
ENG	17	2	15	7	MODULAR
GDI1	17	0	17	6	MODULAR
DEPP1	17	2	15	4	MODULAR
AVPI1	17	2	15	7	MODULAR
SFRP5	17	3	14	7	MODULAR
ROM1	17	1	16	7	MODULAR
EML3	17	1	16	7	MODULAR
B3GAT3	17	1	16	7	MODULAR
UQCC3	17	1	16	4	MODULAR
LBHD1	17	1	16	4	MODULAR
LRRN4CL	17	1	16	4	MODULAR
CATSPERZ	17	1	16	4	MODULAR
ESRRA	17	1	16	4	MODULAR
KCNK4	17	1	16	4	MODULAR
KCNK4-TEX40	17	1	16	4	MODULAR
LOC101929517	17	4	13	7	MODULAR
CD9	17	0	17	9	MODULAR
MIR615	17	1	16	8	MODULAR
RPL13P5	17	0	17	5	MODULAR
DSTNP2	17	0	17	5	MODULAR
LOC105369632	17	0	17	5	MODULAR
LRRC23	17	0	17	5	MODULAR
ENO2	17	0	17	5	MODULAR
ATN1	17	0	17	5	MODULAR
TMEM106C	17	4	13	6	MODULAR
CBX5	17	2	15	6	MODULAR
HNRNPA1	17	2	15	6	MODULAR
HNRNPA1P10	17	2	15	6	MODULAR
COPZ1	17	1	16	7	MODULAR
TSFM	17	0	17	4	MODULAR
LINC00523	17	3	14	8	MODULAR
DLK1	17	3	14	9	MODULAR
PSME1	17	0	17	1	MODULAR
EMC9	17	0	17	1	MODULAR
MIR7703	17	0	17	1	MODULAR
PSME2	17	0	17	1	MODULAR
RNF31	17	0	17	1	MODULAR
CHMP4A	17	0	17	2	MODULAR
LOC388436	17	2	15	9	MODULAR
LOC79999	17	2	15	9	MODULAR
SYCE2	17	2	15	8	MODULAR
NANOS3	17	0	17	13	MODULAR
MIR181C	17	1	16	13	MODULAR
MIR181D	17	1	16	13	MODULAR
CASTOR1	17	1	16	8	MODULAR
SKI	16	2	14	9	MODULAR
NBPF10	16	0	16	3	MODULAR
ZBTB7B	16	0	16	9	MODULAR
DCST2	16	0	16	10	MODULAR
DCST1	16	0	16	10	MODULAR
EFNA1	16	0	16	8	MODULAR
GBA	16	0	16	4	MODULAR
FAM189B	16	0	16	4	MODULAR
SCAMP3	16	0	16	4	MODULAR
KIRREL1-IT1	16	0	16	10	MODULAR
SNHG28	16	3	13	5	MODULAR
VSIG8	16	3	13	5	MODULAR
UFC1	16	0	16	1	MODULAR
APOA2	16	0	16	1	MODULAR
TOMM40L	16	0	16	1	MODULAR
MIR5187	16	0	16	1	MODULAR
TNNI1	16	2	14	9	MODULAR
CHIT1	16	1	15	6	MODULAR
LINC01353	16	0	16	7	MODULAR
LINC00184	16	0	16	8	MODULAR
MATN3	16	2	14	6	MODULAR
LINC01819	16	0	16	11	MODULAR
ZFP36L2	16	1	15	7	MODULAR
LINC01126	16	1	15	7	MODULAR
LINC01118	16	2	14	9	MODULAR
LINC01119	16	2	14	9	MODULAR
C2orf81	16	0	16	3	MODULAR
WDR54	16	0	16	3	MODULAR
MRPL19	16	2	14	3	MODULAR
LOC284950	16	1	15	7	MODULAR
GLS	16	1	15	5	MODULAR
ZFAND2B	16	1	15	5	MODULAR
SPEG	16	3	13	9	MODULAR
CHPF	16	1	15	8	MODULAR
CYB561D2	16	0	16	5	MODULAR
NPRL2	16	0	16	5	MODULAR
TMEM115	16	0	16	5	MODULAR
TMEM14EP	16	0	16	7	MODULAR
TMEM212-AS1	16	3	13	8	MODULAR
FNDC3B	16	3	13	10	MODULAR
P3H2-AS1	16	2	14	8	MODULAR
P3H2	16	2	14	8	MODULAR
MUC4	16	2	14	7	MODULAR
LINC01983	16	2	14	7	MODULAR
RHOBTB3	16	2	14	5	MODULAR
SPATA9	16	2	14	5	MODULAR
ZNF608	16	3	13	6	MODULAR
IL17B	16	3	13	8	MODULAR
CARMN	16	3	13	8	MODULAR
CAMK2A	16	2	14	9	MODULAR
TCOF1	16	1	15	9	MODULAR
ERGIC1	16	3	13	5	MODULAR
PFN3	16	1	15	6	MODULAR
LOC105378047	16	2	14	8	MODULAR
HIST1H4C	16	0	16	7	MODULAR
HIST1H1T	16	0	16	7	MODULAR
HIST1H2BC	16	0	16	6	MODULAR
HIST1H2AC	16	0	16	6	MODULAR
HIST1H1E	16	0	16	7	MODULAR
HIST1H2BE	16	0	16	7	MODULAR
HIST1H4D	16	0	16	6	MODULAR
HIST1H2AD	16	0	16	6	MODULAR
HIST1H3D	16	0	16	6	MODULAR
HIST1H2BF	16	0	16	6	MODULAR
HIST1H4E	16	0	16	6	MODULAR
HIST1H1D	16	0	16	8	MODULAR
HIST1H4F	16	0	16	8	MODULAR
HIST1H4H	16	0	16	8	MODULAR
MYMX	16	0	16	6	MODULAR
HSP90AB1	16	2	14	5	MODULAR
LINC00222	16	2	14	5	MODULAR
TPD52L1	16	3	13	8	MODULAR
RAET1G	16	4	12	2	MODULAR
LOC105378052	16	4	12	3	MODULAR
TIAM2	16	0	16	9	MODULAR
HOXA2	16	1	15	10	MODULAR
EVX1	16	1	15	12	MODULAR
EVX1-AS	16	1	15	12	MODULAR
HSPB1	16	0	16	5	MODULAR
SSC4D	16	2	14	4	MODULAR
ZNF3	16	1	15	4	MODULAR
COPS6	16	1	15	4	MODULAR
AGFG2	16	1	15	5	MODULAR
LRRC4	16	4	12	4	MODULAR
EFCAB1	16	1	15	8	MODULAR
LGI3	16	1	15	6	MODULAR
SFTPC	16	1	15	6	MODULAR
BMP1	16	1	15	6	MODULAR
BIN3-IT1	16	1	15	8	MODULAR
LOC100507156	16	0	16	8	MODULAR
CNTFR-AS1	16	2	14	3	MODULAR
CNTFR	16	2	14	3	MODULAR
RPP25L	16	2	14	2	MODULAR
TPM2	16	3	13	4	MODULAR
OR13J1	16	1	15	10	MODULAR
MIR6081	16	2	14	7	MODULAR
MIR548H3	16	2	14	7	MODULAR
WDR45	16	0	16	6	MODULAR
TSC22D3	16	4	12	6	MODULAR
NCBP2L	16	4	12	6	MODULAR
CH17-340M24.3	16	0	16	6	MODULAR
ATP6AP1	16	0	16	6	MODULAR
FAM50A	16	0	16	6	MODULAR
MIR6858	16	0	16	6	MODULAR
PLXNA3	16	0	16	6	MODULAR
LOC105376382	16	1	15	8	MODULAR
HOGA1	16	4	12	4	MODULAR
C10orf62	16	3	13	4	MODULAR
MORN4	16	3	13	5	MODULAR
MARVELD1	16	2	14	6	MODULAR
ZFYVE27	16	3	13	6	MODULAR
FIBIN	16	0	16	9	MODULAR
BBOX1	16	0	16	9	MODULAR
MIR6746	16	2	14	7	MODULAR
MIR6747	16	2	14	5	MODULAR
EEF1G	16	2	14	6	MODULAR
C11orf98	16	1	15	4	MODULAR
CSKMT	16	1	15	4	MODULAR
SNORA57	16	1	15	4	MODULAR
UBXN1	16	1	15	4	MODULAR
GNG3	16	0	16	5	MODULAR
BSCL2	16	0	16	5	MODULAR
FLRT1	16	2	14	7	MODULAR
TRMT112	16	1	15	3	MODULAR
PRDX5	16	1	15	3	MODULAR
TALAM1	16	0	16	10	MODULAR
SCYL1	16	0	16	9	MODULAR
RFLNA	16	2	14	10	MODULAR
HOXC8	16	1	15	8	MODULAR
HOXC4	16	1	15	8	MODULAR
HOXC5	16	1	15	8	MODULAR
HOXC6	16	1	15	8	MODULAR
FLJ12825	16	1	15	8	MODULAR
LOC100240735	16	1	15	8	MODULAR
GNB3	16	1	15	2	MODULAR
RPL13AP20	16	1	15	5	MODULAR
COL2A1	16	4	12	6	MODULAR
PFKM	16	4	12	5	MODULAR
SENP1	16	4	12	5	MODULAR
NFE2	16	1	15	6	MODULAR
ITGA5	16	1	15	8	MODULAR
METTL1	16	0	16	3	MODULAR
EEF1AKMT3	16	0	16	3	MODULAR
MIR3922	16	1	15	8	MODULAR
DHX37	16	2	14	5	MODULAR
BRI3BP	16	2	14	5	MODULAR
SMIM2-AS1	16	2	14	7	MODULAR
LINC00390	16	1	15	6	MODULAR
SMIM2	16	2	14	5	MODULAR
MIR8079	16	2	14	6	MODULAR
LINC00398	16	1	15	11	MODULAR
LINC00545	16	0	16	12	MODULAR
NRL	16	0	16	1	MODULAR
FITM1	16	0	16	1	MODULAR
TSSK4	16	0	16	1	MODULAR
TINF2	16	0	16	3	MODULAR
IRF2BPL	16	3	13	4	MODULAR
LINC02288	16	3	13	4	MODULAR
ULK4P1	16	2	14	6	MODULAR
ULK4P2	16	2	14	6	MODULAR
ACAN	16	2	14	9	MODULAR
MIR4715	16	3	13	6	MODULAR
MMP25-AS1	16	3	13	9	MODULAR
IL32	16	3	13	9	MODULAR
GLIS2-AS1	16	0	16	13	MODULAR
PAM16	16	0	16	13	MODULAR
MIR140	16	2	14	7	MODULAR
AURKB	16	1	15	10	MODULAR
LINC00324	16	1	15	9	MODULAR
MIR3183	16	0	16	6	MODULAR
SLC2A4	16	1	15	9	MODULAR
NEURL4	16	1	15	10	MODULAR
ACAP1	16	1	15	9	MODULAR
DCAKD	16	1	15	6	MODULAR
VEZF1	16	2	14	7	MODULAR
LOC284240	16	0	16	10	MODULAR
RTBDN	16	1	15	9	MODULAR
MIR6794	16	0	16	9	MODULAR
DNASE2	16	0	16	8	MODULAR
KLF1	16	0	16	8	MODULAR
GCDH	16	0	16	8	MODULAR
ZSWIM4	16	0	16	13	MODULAR
LOC284454	16	0	16	13	MODULAR
MIR24-2	16	0	16	13	MODULAR
MIR27A	16	0	16	13	MODULAR
MIR23A	16	0	16	13	MODULAR
DCAF15	16	1	15	10	MODULAR
NR2F6	16	1	15	10	MODULAR
TMEM59L	16	1	15	10	MODULAR
ZNF324	16	0	16	8	MODULAR
MIR3194	16	3	13	11	MODULAR
C20orf204	16	5	11	8	MODULAR
SOX18	16	5	11	8	MODULAR
ITGB2	16	3	13	6	MODULAR
FAM207A	16	3	13	6	MODULAR
LINC01547	16	3	13	6	MODULAR
LOC91370	16	2	14	8	MODULAR
LIF	16	2	14	8	MODULAR
OSM	16	1	15	8	MODULAR
LOC730668	16	2	14	7	MODULAR
PRR34-AS1	16	2	14	9	MODULAR
PRR34	16	2	14	9	MODULAR
LOC642648	16	2	14	9	MODULAR
IRF9	16	1	15	0	MODULAR
REC8	16	0	16	0	NOT_MODULAR
LOC100288175	15	1	14	9	MODULAR
TAS1R3	15	2	13	10	MODULAR
MIR6808	15	2	13	10	MODULAR
SPSB1	15	3	12	8	MODULAR
MIR378G	15	5	10	7	MODULAR
CNN3	15	3	12	8	MODULAR
LOC729970	15	3	12	8	MODULAR
NOTCH2	15	1	14	3	MODULAR
LIX1L	15	0	15	3	MODULAR
GNRHR2	15	0	15	4	MODULAR
PEX11B	15	0	15	4	MODULAR
ITGA10	15	0	15	4	MODULAR
THEM4	15	1	14	7	MODULAR
LOC101928120	15	0	15	7	MODULAR
PYGO2	15	0	15	7	MODULAR
LENEP	15	0	15	8	MODULAR
EFNA4	15	0	15	10	MODULAR
DCST1-AS1	15	0	15	10	MODULAR
EFNA3	15	0	15	10	MODULAR
CLK2	15	0	15	3	MODULAR
HCN3	15	0	15	3	MODULAR
RAB25	15	0	15	9	MODULAR
SEMA4A	15	0	15	6	MODULAR
NR1I3	15	0	15	1	MODULAR
MIR5191	15	3	12	7	MODULAR
PTPN7	15	1	14	4	MODULAR
PTPRVP	15	1	14	4	MODULAR
LGR6	15	1	14	4	MODULAR
PRELP	15	1	14	12	MODULAR
OPTC	15	1	14	12	MODULAR
DYRK3	15	4	11	2	MODULAR
HHAT	15	1	14	8	MODULAR
SLC30A1	15	2	13	7	MODULAR
MIR548F3	15	2	13	9	MODULAR
LINC01354	15	0	15	7	MODULAR
NRP2	15	2	13	6	MODULAR
LINC02580	15	0	15	9	MODULAR
LOC101927884	15	3	12	3	MODULAR
MIR4436B1	15	2	13	5	MODULAR
MIR4436B2	15	2	13	5	MODULAR
PAX8-AS1	15	1	14	8	MODULAR
PAX8	15	2	13	9	MODULAR
PGM5P3-AS1	15	2	13	3	MODULAR
FZD7	15	4	11	6	MODULAR
TNS1	15	0	15	13	MODULAR
ATG9A	15	1	14	4	MODULAR
ANKZF1	15	1	14	4	MODULAR
MIR3132	15	0	15	8	MODULAR
RPL29	15	0	15	10	MODULAR
DUSP7	15	0	15	10	MODULAR
AMOTL2	15	0	15	8	MODULAR
MIR4788	15	0	15	7	MODULAR
LMCD1-AS1	15	0	15	9	MODULAR
LMCD1	15	0	15	9	MODULAR
LINC00312	15	0	15	11	MODULAR
ITGA9-AS1	15	2	13	7	MODULAR
CTDSPL	15	2	13	7	MODULAR
FLNB	15	2	13	6	MODULAR
ECE2	15	2	13	2	MODULAR
PSMD2	15	3	12	2	MODULAR
EIF4G1	15	2	13	2	MODULAR
SNORD66	15	2	13	2	MODULAR
FAM131A	15	2	13	3	MODULAR
LINC02069	15	1	14	9	MODULAR
MIR6829	15	3	12	7	MODULAR
TNK2-AS1	15	3	12	6	MODULAR
TNK2	15	3	12	6	MODULAR
SORCS2	15	2	13	8	MODULAR
LINC02482	15	0	15	4	MODULAR
LOC93622	15	0	15	4	MODULAR
LINC002481	15	0	15	4	MODULAR
S100P	15	0	15	4	MODULAR
MRFAP1L1	15	0	15	4	MODULAR
BLOC1S4	15	0	15	4	MODULAR
MIR4637	15	2	13	6	MODULAR
ANKH	15	2	13	4	MODULAR
LOC105379183	15	3	12	7	MODULAR
C5orf15	15	3	12	7	MODULAR
WSPAR	15	4	11	6	MODULAR
MIR143	15	3	12	8	MODULAR
MIR145	15	3	12	8	MODULAR
ARSI	15	1	14	9	MODULAR
F12	15	1	14	6	MODULAR
GRK6	15	1	14	6	MODULAR
PRR7	15	1	14	6	MODULAR
PRR7-AS1	15	1	14	6	MODULAR
FAM50B	15	0	15	7	MODULAR
LOC108783645	15	0	15	7	MODULAR
HIST1H2BD	15	0	15	6	MODULAR
LOC100131289	15	1	14	4	MODULAR
HIST1H2AL	15	0	15	4	MODULAR
HIST1H1B	15	0	15	4	MODULAR
HIST1H3I	15	0	15	4	MODULAR
CAPN11	15	0	15	7	MODULAR
SLC29A1	15	0	15	5	MODULAR
MIR4647	15	2	13	4	MODULAR
SLC35B2	15	2	13	4	MODULAR
NFKBIE	15	2	13	4	MODULAR
TMEM151B	15	2	13	4	MODULAR
TCTE1	15	2	13	3	MODULAR
AARS2	15	2	13	3	MODULAR
HDDC2	15	1	14	7	MODULAR
RAET1K	15	2	13	6	MODULAR
RAET1L	15	2	13	7	MODULAR
GPR146	15	2	13	9	MODULAR
SNORA114	15	0	15	5	MODULAR
HOXA1	15	1	14	9	MODULAR
HOTAIRM1	15	1	14	9	MODULAR
LIMK1	15	0	15	8	MODULAR
ZP3	15	1	14	4	MODULAR
MIR25	15	1	14	4	MODULAR
MIR93	15	1	14	4	MODULAR
MIR106B	15	1	14	4	MODULAR
SAP25	15	1	14	4	MODULAR
ZASP	15	1	14	4	MODULAR
MYL10	15	0	15	6	MODULAR
STMP1	15	0	15	9	MODULAR
ATG9B	15	0	15	8	MODULAR
ABCB8	15	0	15	8	MODULAR
ASIC3	15	0	15	7	MODULAR
CDK5	15	0	15	6	MODULAR
SLC4A2	15	0	15	6	MODULAR
FASTK	15	0	15	6	MODULAR
AGAP3	15	1	14	6	MODULAR
INSIG1	15	0	15	7	MODULAR
BLACE	15	1	14	6	MODULAR
LOC100286906	15	1	14	6	MODULAR
LOC105375713	15	5	10	6	MODULAR
MIR8055	15	1	14	8	MODULAR
HR	15	1	14	6	MODULAR
REEP4	15	1	14	6	MODULAR
CCAR2	15	1	14	7	MODULAR
EGR3	15	0	15	6	MODULAR
BAALC	15	1	14	8	MODULAR
BAALC-AS2	15	1	14	8	MODULAR
MIR3151	15	1	14	8	MODULAR
BAALC-AS1	15	1	14	8	MODULAR
SLA	15	3	12	6	MODULAR
DCTN3	15	1	14	2	MODULAR
CA9	15	2	13	4	MODULAR
MIR6852	15	2	13	5	MODULAR
SPAG8	15	2	13	6	MODULAR
HINT2	15	2	13	6	MODULAR
HRCT1	15	1	14	9	MODULAR
SPAAR	15	1	14	9	MODULAR
MIR23B	15	2	13	6	MODULAR
MIR27B	15	2	13	6	MODULAR
MIR24-1	15	2	13	6	MODULAR
MIR3074	15	2	13	6	MODULAR
KIF12	15	2	13	10	MODULAR
LOC102723566	15	0	15	5	MODULAR
ST6GALNAC6	15	2	13	6	MODULAR
ST6GALNAC4	15	2	13	6	MODULAR
C9orf16	15	1	14	9	MODULAR
ABCA2	15	4	11	7	MODULAR
FUT7	15	4	11	8	MODULAR
NPDC1	15	5	10	7	MODULAR
PHEX	15	1	14	6	MODULAR
GPKOW	15	0	15	6	MODULAR
RPL10	15	0	15	6	MODULAR
SNORA70	15	0	15	6	MODULAR
TAZ	15	0	15	6	MODULAR
DNASE1L1	15	0	15	6	MODULAR
LAGE3	15	0	15	5	MODULAR
MIR4681	15	1	14	9	MODULAR
CHST3	15	0	15	10	MODULAR
PPIF	15	2	13	6	MODULAR
KCNK7	15	0	15	10	MODULAR
DRD4	15	2	13	8	MODULAR
BBOX1-AS1	15	2	13	9	MODULAR
ABTB2	15	1	14	9	MODULAR
MIR3973	15	0	15	6	MODULAR
FADS3	15	1	14	7	MODULAR
POLR2G	15	0	15	4	MODULAR
MALAT1	15	0	15	10	MODULAR
MASCRNA	15	0	15	10	MODULAR
LOC649133	15	2	13	8	MODULAR
MIR6880	15	3	12	7	MODULAR
HOXC10	15	1	14	7	MODULAR
HOXC-AS3	15	1	14	7	MODULAR
MIR196A2	15	1	14	7	MODULAR
HOXC-AS2	15	1	14	7	MODULAR
HOXC-AS1	15	1	14	7	MODULAR
HOXC9	15	1	14	7	MODULAR
LOC100129940	15	1	14	6	MODULAR
GPR162	15	1	14	2	MODULAR
P3H3	15	1	14	2	MODULAR
DDX47	15	1	14	3	MODULAR
GPRC5A	15	1	14	5	MODULAR
MGP	15	2	13	5	MODULAR
LOC100240734	15	2	13	6	MODULAR
LOC105369781	15	1	14	4	MODULAR
CYP27B1	15	0	15	3	MODULAR
SMIM2-IT1	15	1	14	5	MODULAR
MIR8073	15	2	13	6	MODULAR
DCAF11	15	0	15	1	MODULAR
RABGGTA	15	0	15	3	MODULAR
LINC02317	15	0	15	5	MODULAR
LINC00642	15	0	15	5	MODULAR
ULK4P3	15	2	13	6	MODULAR
ATP10A	15	2	13	6	MODULAR
NPW	15	0	15	12	MODULAR
SLC9A3R2	15	0	15	13	MODULAR
NTHL1	15	0	15	12	MODULAR
TSC2	15	0	15	12	MODULAR
KREMEN2	15	3	12	9	MODULAR
LRRC29	15	0	15	8	MODULAR
TMEM208	15	0	15	8	MODULAR
FHOD1	15	0	15	8	MODULAR
SLC9A5	15	0	15	8	MODULAR
LOC100129617	15	8	7	3	MODULAR
LINC02139	15	1	14	10	MODULAR
LINC00311	15	2	13	8	MODULAR
PER1	15	1	14	9	MODULAR
VAMP2	15	1	14	9	MODULAR
TMEM107	15	1	14	9	MODULAR
BORCS6	15	1	14	9	MODULAR
ELP5	15	1	14	9	MODULAR
CTDNEP1	15	1	14	9	MODULAR
CLDN7	15	1	14	9	MODULAR
SAT2	15	2	13	6	MODULAR
ATP1B2	15	2	13	6	MODULAR
RAI1-AS1	15	0	15	11	MODULAR
SMCR5	15	0	15	10	MODULAR
MIR4724	15	2	13	11	MODULAR
NMT1	15	1	14	6	MODULAR
MIR4316	15	0	15	6	MODULAR
SMAD7	15	1	14	10	MODULAR
SNORD41	15	0	15	10	MODULAR
BEST2	15	0	15	9	MODULAR
JUNB	15	0	15	10	MODULAR
REX1BD	15	1	14	8	MODULAR
SBK3	15	4	11	9	MODULAR
ZNF579	15	3	12	9	MODULAR
MUM1	15	2	13	7	MODULAR
MAST1	15	0	15	8	MODULAR
LYL1	15	3	12	7	MODULAR
PODNL1	15	1	14	9	MODULAR
USHBP1	15	1	14	10	MODULAR
BABAM1	15	1	14	10	MODULAR
ABHD8	15	1	14	11	MODULAR
MRPL34	15	1	14	11	MODULAR
DDA1	15	1	14	11	MODULAR
CRLF1	15	1	14	9	MODULAR
KLHL26	15	1	14	10	MODULAR
C19orf33	15	1	14	9	MODULAR
ZNF324B	15	0	15	7	MODULAR
COX4I2	15	0	15	8	MODULAR
UBE2V1	15	3	12	6	MODULAR
TCEA2	15	5	10	8	MODULAR
COL18A1	15	5	10	6	MODULAR
COL6A2	15	1	14	10	MODULAR
LIF-AS1	15	2	13	7	MODULAR
TBC1D10A	15	1	14	6	MODULAR
LINC00899	15	2	13	8	MODULAR
MIRLET7BHG	15	2	13	8	MODULAR
MIR3619	15	2	13	8	MODULAR
IPO4	15	0	15	0	NOT_MODULAR
TM9SF1	15	0	15	0	NOT_MODULAR
PLEKHN1	14	0	14	11	MODULAR
PERM1	14	0	14	12	MODULAR
HES4	14	0	14	12	MODULAR
RNF223	14	1	13	7	MODULAR
ACAP3	14	2	12	10	MODULAR
PUSL1	14	2	12	10	MODULAR
MIR6727	14	2	12	9	MODULAR
INTS11	14	2	12	9	MODULAR
CPTP	14	2	12	9	MODULAR
PRKCZ-AS1	14	2	12	8	MODULAR
LOC100506022	14	1	13	5	MODULAR
KIF2C	14	1	13	6	MODULAR
GNG12-AS1	14	2	12	5	MODULAR
GNG12	14	2	12	5	MODULAR
MIR1262	14	0	14	8	MODULAR
GSTM1	14	2	12	6	MODULAR
POLR3GL	14	0	14	3	MODULAR
ANKRD34A	14	0	14	3	MODULAR
RBM8A	14	0	14	4	MODULAR
LIX1L-AS1	14	0	14	4	MODULAR
ANKRD35	14	0	14	4	MODULAR
RNVU1-19	14	1	13	6	MODULAR
S100A2	14	1	13	7	MODULAR
S100A1	14	1	13	6	MODULAR
CHTOP	14	1	13	6	MODULAR
S100A13	14	1	13	6	MODULAR
PBXIP1	14	0	14	6	MODULAR
SHC1	14	0	14	7	MODULAR
CKS1B	14	0	14	7	MODULAR
MIR4258	14	0	14	7	MODULAR
FLAD1	14	0	14	8	MODULAR
PKLR	14	1	13	3	MODULAR
FDPS	14	1	13	3	MODULAR
SSR2	14	0	14	9	MODULAR
UBQLN4	14	0	14	8	MODULAR
LAMTOR2	14	0	14	8	MODULAR
TTC24	14	1	13	6	MODULAR
NAXE	14	1	13	7	MODULAR
GPATCH4	14	2	12	7	MODULAR
BCAN	14	1	13	7	MODULAR
NES	14	1	13	6	MODULAR
KIRREL1	14	1	13	8	MODULAR
KLHDC9	14	0	14	2	MODULAR
PCP4L1	14	0	14	1	MODULAR
MPZL1	14	1	13	5	MODULAR
FAM20B	14	1	13	5	MODULAR
GPR37L1	14	1	13	5	MODULAR
ARL8A	14	1	13	4	MODULAR
ADORA1	14	2	12	5	MODULAR
CHI3L1	14	1	13	7	MODULAR
CDK18	14	2	12	7	MODULAR
RASSF5	14	4	10	5	MODULAR
EIF2D	14	3	11	3	MODULAR
MAPKAPK2	14	3	11	4	MODULAR
PLXNA2	14	2	12	4	MODULAR
TGFB2-OT1	14	2	12	8	MODULAR
LINC00608	14	0	14	9	MODULAR
IHH	14	0	14	8	MODULAR
SNORA75	14	3	11	6	MODULAR
SNORD20	14	3	11	6	MODULAR
SNORD82	14	3	11	6	MODULAR
WDR35	14	1	13	4	MODULAR
LOC101928222	14	1	13	4	MODULAR
RHOB	14	1	13	7	MODULAR
LINC01914	14	2	12	7	MODULAR
C2orf91	14	2	12	7	MODULAR
PKDCC	14	1	13	7	MODULAR
M1AP	14	2	12	5	MODULAR
TGOLN2	14	3	11	6	MODULAR
RETSAT	14	2	12	5	MODULAR
ELMOD3	14	2	12	5	MODULAR
SFTPB	14	1	13	4	MODULAR
ATOH8	14	1	13	7	MODULAR
MIR6071	14	2	12	6	MODULAR
CYTOR	14	2	12	5	MODULAR
LINC00607	14	5	9	6	MODULAR
LOC105373878	14	0	14	11	MODULAR
CDK5R2	14	0	14	8	MODULAR
GLB1L	14	1	13	4	MODULAR
STK16	14	1	13	4	MODULAR
TUBA4B	14	1	13	4	MODULAR
TUBA4A	14	1	13	4	MODULAR
PTPRN	14	2	12	4	MODULAR
LINC01907	14	2	12	6	MODULAR
LINC00696	14	0	14	9	MODULAR
LRIG1	14	5	9	5	MODULAR
MIR6827	14	0	14	7	MODULAR
BHLHE40	14	1	13	6	MODULAR
BHLHE40-AS1	14	1	13	6	MODULAR
FANCD2OS	14	2	12	4	MODULAR
HDAC11-AS1	14	0	14	7	MODULAR
HDAC11	14	1	13	7	MODULAR
PLCD1	14	3	11	5	MODULAR
DLEC1	14	3	11	4	MODULAR
TRAK1	14	1	13	5	MODULAR
SHISA5	14	1	13	9	MODULAR
SEMA3F	14	2	12	7	MODULAR
SEMA3F-AS1	14	2	12	7	MODULAR
PRICKLE2	14	1	13	6	MODULAR
LOC101927296	14	2	12	3	MODULAR
LINC01214	14	2	12	10	MODULAR
LINC02028	14	1	13	4	MODULAR
MUC20	14	2	12	3	MODULAR
MRFAP1	14	0	14	3	MODULAR
MIR4798	14	5	9	5	MODULAR
LOC389199	14	2	12	4	MODULAR
AFAP1	14	2	12	4	MODULAR
MIR4450	14	2	12	5	MODULAR
MIR548AH	14	2	12	5	MODULAR
GAB1	14	4	10	6	MODULAR
MIR3139	14	4	10	6	MODULAR
CPE	14	2	12	4	MODULAR
MIR578	14	2	12	4	MODULAR
LINC02275	14	1	13	4	MODULAR
MFAP3L	14	1	13	5	MODULAR
VDAC1	14	2	12	6	MODULAR
CXXC5	14	0	14	10	MODULAR
CXXC5-AS1	14	0	14	10	MODULAR
GRPEL2-AS1	14	3	11	6	MODULAR
PCYOX1L	14	3	11	6	MODULAR
CDX1	14	4	10	6	MODULAR
SLC6A7	14	3	11	6	MODULAR
ATOX1	14	2	12	7	MODULAR
CLMAT3	14	1	13	7	MODULAR
SPARC	14	1	13	7	MODULAR
LOC101928093	14	3	11	6	MODULAR
DUSP1	14	3	11	7	MODULAR
SLC34A1	14	1	13	6	MODULAR
ABCF1	14	1	13	4	MODULAR
MIR877	14	1	13	4	MODULAR
HLA-DQB1-AS1	14	0	14	7	MODULAR
HFE	14	0	14	6	MODULAR
HIST1H4L	14	0	14	3	MODULAR
HIST1H3J	14	0	14	3	MODULAR
HIST1H2AM	14	1	13	2	MODULAR
PTK7	14	2	12	3	MODULAR
LOC101929705	14	0	14	8	MODULAR
LOC730101	14	0	14	10	MODULAR
TMEM14A	14	1	13	9	MODULAR
SNORD141A	14	1	13	7	MODULAR
SNORD141B	14	1	13	7	MODULAR
RNF217	14	1	13	5	MODULAR
RNF217-AS1	14	1	13	5	MODULAR
RAET1E	14	4	10	2	MODULAR
DACT2	14	2	12	9	MODULAR
COX19	14	1	13	9	MODULAR
MIR339	14	2	12	9	MODULAR
GPER1	14	2	12	8	MODULAR
ELN	14	1	13	8	MODULAR
AP4M1	14	0	14	4	MODULAR
MCM7	14	0	14	3	MODULAR
MOSPD3	14	1	13	4	MODULAR
AP1S1	14	0	14	6	MODULAR
MIR4653	14	0	14	6	MODULAR
VGF	14	0	14	6	MODULAR
CAPZA2	14	3	11	4	MODULAR
CPA5	14	2	12	5	MODULAR
LOC105375504	14	2	12	5	MODULAR
NOS3	14	0	14	6	MODULAR
TMUB1	14	0	14	6	MODULAR
MIR4659A	14	0	14	5	MODULAR
MIR4659B	14	0	14	5	MODULAR
C8orf58	14	1	13	6	MODULAR
R3HCC1	14	0	14	7	MODULAR
LOXL2	14	0	14	7	MODULAR
BRF2	14	0	14	9	MODULAR
GASAL1	14	3	11	7	MODULAR
LINC01181	14	1	13	8	MODULAR
SMU1	14	0	14	6	MODULAR
B4GALT1-AS1	14	1	13	5	MODULAR
B4GALT1	14	1	13	5	MODULAR
GLIS3	14	2	12	5	MODULAR
ARID3C	14	1	13	2	MODULAR
SIGMAR1	14	1	13	2	MODULAR
GALT	14	1	13	2	MODULAR
ARHGEF39	14	2	12	4	MODULAR
NPR2	14	3	11	4	MODULAR
PHF19	14	2	12	5	MODULAR
TRAF1	14	2	12	5	MODULAR
SH2D3C	14	0	14	5	MODULAR
MIR3960	14	0	14	5	MODULAR
MIR2861	14	0	14	5	MODULAR
CDK9	14	0	14	5	MODULAR
FPGS	14	0	14	5	MODULAR
PIP5KL1	14	2	12	6	MODULAR
LCN2	14	2	12	9	MODULAR
C9orf139	14	4	10	7	MODULAR
ENTPD2	14	5	9	7	MODULAR
BCOR	14	0	14	9	MODULAR
PLP2	14	0	14	5	MODULAR
EMD	14	0	14	5	MODULAR
UBL4A	14	0	14	5	MODULAR
SLC10A3	14	0	14	5	MODULAR
CALML3	14	1	13	7	MODULAR
CALML3-AS1	14	1	13	7	MODULAR
PLAC9	14	0	14	8	MODULAR
SNORD142	14	2	12	7	MODULAR
PITRM1-AS1	14	2	12	7	MODULAR
ZNF22	14	2	12	3	MODULAR
C10orf25	14	2	12	3	MODULAR
DDIT4	14	1	13	5	MODULAR
CAMK2G	14	2	12	6	MODULAR
NDST2	14	1	13	5	MODULAR
EXOSC1	14	3	11	3	MODULAR
ZDHHC16	14	2	12	3	MODULAR
ANKRD2	14	2	12	4	MODULAR
SEMA4G	14	1	13	4	MODULAR
MIR608	14	1	13	4	MODULAR
PDCD4-AS1	14	4	10	5	MODULAR
PDCD4	14	4	10	5	MODULAR
C10orf82	14	3	11	4	MODULAR
MIR6073	14	1	13	6	MODULAR
MAP3K11	14	0	14	10	MODULAR
PCNX3	14	0	14	10	MODULAR
MIR4690	14	0	14	10	MODULAR
SIPA1	14	0	14	10	MODULAR
HRAS	14	2	12	5	MODULAR
LRRC56	14	2	12	5	MODULAR
IRF7	14	2	12	7	MODULAR
CDHR5	14	2	12	7	MODULAR
SCT	14	2	12	7	MODULAR
TMEM80	14	2	12	8	MODULAR
DEAF1	14	2	12	8	MODULAR
EPS8L2	14	2	12	9	MODULAR
NR1H3	14	1	13	3	MODULAR
ACP2	14	1	13	3	MODULAR
RAB3IL1	14	1	13	7	MODULAR
AHNAK	14	2	12	5	MODULAR
HNRNPUL2-BSCL2	14	0	14	4	MODULAR
HNRNPUL2	14	0	14	4	MODULAR
TTC9C	14	0	14	4	MODULAR
ZBTB3	14	0	14	4	MODULAR
TAF6L	14	0	14	4	MODULAR
SF1	14	0	14	8	MODULAR
MAP4K2	14	0	14	8	MODULAR
MEN1	14	0	14	8	MODULAR
CDC42BPG	14	0	14	7	MODULAR
MIR612	14	0	14	9	MODULAR
POLD4	14	0	14	7	MODULAR
CLCF1	14	0	14	7	MODULAR
TBC1D10C	14	0	14	7	MODULAR
MIR4692	14	1	13	5	MODULAR
STARD10	14	1	13	5	MODULAR
ATG16L2	14	1	13	5	MODULAR
RPL23AP64	14	1	13	3	MODULAR
POU2F3	14	2	12	8	MODULAR
ETS1	14	4	10	5	MODULAR
VWF	14	2	12	5	MODULAR
ACVR1B	14	2	12	5	MODULAR
GRASP	14	2	12	4	MODULAR
GRASPOS	14	2	12	4	MODULAR
HOXC12	14	1	13	7	MODULAR
HOXC11	14	1	13	7	MODULAR
HOTAIR	14	1	13	7	MODULAR
TNFRSF1A	14	2	12	9	MODULAR
LAG3	14	1	13	2	MODULAR
CD4	14	1	13	2	MODULAR
C12orf57	14	0	14	3	MODULAR
PTPN6	14	0	14	3	MODULAR
MIR200CHG	14	0	14	3	MODULAR
MIR200C	14	0	14	3	MODULAR
MIR141	14	0	14	3	MODULAR
SCARNA12	14	0	14	3	MODULAR
MIR614	14	1	13	6	MODULAR
GPRC5D-AS1	14	1	13	6	MODULAR
ART4	14	2	12	5	MODULAR
ERP27	14	3	11	5	MODULAR
LINC02381	14	2	12	5	MODULAR
LRP1-AS	14	3	11	5	MODULAR
LOC283387	14	0	14	8	MODULAR
SCARB1	14	4	10	2	MODULAR
UBC	14	3	11	4	MODULAR
MIR5188	14	3	11	4	MODULAR
MEDAG	14	0	14	9	MODULAR
SERP2	14	0	14	6	MODULAR
LINC00456	14	1	13	4	MODULAR
MIR3170	14	1	13	6	MODULAR
COL4A1	14	1	13	6	MODULAR
COL4A2	14	1	13	6	MODULAR
MIR2392	14	3	11	6	MODULAR
RBM23	14	0	14	3	MODULAR
PRMT5-AS1	14	0	14	3	MODULAR
CARMIL3	14	0	14	2	MODULAR
CPNE6	14	0	14	2	MODULAR
PCK2	14	0	14	1	MODULAR
TGM1	14	0	14	3	MODULAR
LTB4R2	14	1	13	3	MODULAR
CIDEB	14	1	13	3	MODULAR
LTB4R	14	1	13	3	MODULAR
SERPINA4	14	4	10	4	MODULAR
SERPINA5	14	4	10	4	MODULAR
SERPINA13P	14	5	9	4	MODULAR
BRF1	14	1	13	4	MODULAR
TEX22	14	1	13	4	MODULAR
AEN	14	3	11	7	MODULAR
ISG20	14	3	11	7	MODULAR
DNM1P50	14	3	11	5	MODULAR
SRP14	14	2	12	6	MODULAR
SRP14-AS1	14	2	12	6	MODULAR
CCDC9B	14	2	12	4	MODULAR
GOLGA2P10	14	3	11	3	MODULAR
LOC727751	14	3	11	3	MODULAR
LMF1-AS1	14	0	14	10	MODULAR
LMF1	14	0	14	10	MODULAR
SOX8	14	0	14	10	MODULAR
SSTR5	14	0	14	10	MODULAR
SSTR5-AS1	14	0	14	9	MODULAR
C1QTNF8	14	0	14	10	MODULAR
NOXO1	14	0	14	11	MODULAR
GFER	14	0	14	11	MODULAR
SYNGR3	14	0	14	12	MODULAR
ZNF598	14	0	14	12	MODULAR
WFIKKN1	14	4	10	7	MODULAR
CCDC78	14	3	11	8	MODULAR
HAGHL	14	3	11	8	MODULAR
MSLN	14	3	11	8	MODULAR
PAQR4	14	3	11	8	MODULAR
PKMYT1	14	3	11	8	MODULAR
BICDL2	14	3	11	9	MODULAR
MMP25	14	3	11	9	MODULAR
GLIS2	14	0	14	11	MODULAR
VASN	14	0	14	12	MODULAR
SEPHS2	14	1	13	4	MODULAR
ITGAL	14	1	13	4	MODULAR
MIR328	14	0	14	8	MODULAR
MIR5093	14	2	12	10	MODULAR
MIR6883	14	1	13	8	MODULAR
MIR4521	14	1	13	8	MODULAR
CTC1	14	0	14	9	MODULAR
PFAS	14	0	14	9	MODULAR
DVL2	14	1	13	8	MODULAR
PHF23	14	1	13	8	MODULAR
GABARAP	14	1	13	8	MODULAR
KCTD11	14	1	13	7	MODULAR
TNK1	14	0	14	7	MODULAR
PLSCR3	14	0	14	6	MODULAR
SLC35G6	14	1	13	5	MODULAR
ZBTB4	14	1	13	5	MODULAR
POLR2A	14	1	13	5	MODULAR
SHBG	14	2	12	5	MODULAR
FXR2	14	2	12	5	MODULAR
TEKT3	14	3	11	6	MODULAR
SREBF1	14	1	13	7	MODULAR
GRAPL	14	2	12	8	MODULAR
MIR193A	14	2	12	10	MODULAR
C1QL1	14	1	13	8	MODULAR
MIR6784	14	1	13	5	MODULAR
HEXIM1	14	2	12	5	MODULAR
LOC339192	14	2	12	5	MODULAR
FMNL1	14	2	12	5	MODULAR
LINC00511	14	0	14	5	MODULAR
H3F3B	14	2	12	3	MODULAR
MIR4738	14	2	12	3	MODULAR
UNK	14	2	12	3	MODULAR
UNC13D	14	1	13	5	MODULAR
WBP2	14	1	13	5	MODULAR
NOTUM	14	0	14	10	MODULAR
B3GNTL1	14	2	12	7	MODULAR
SNORD135	14	0	14	10	MODULAR
TNPO2	14	0	14	9	MODULAR
TRIR	14	0	14	9	MODULAR
ASNA1	14	0	14	9	MODULAR
HOOK2	14	0	14	9	MODULAR
MIR5684	14	0	14	9	MODULAR
PRDX2	14	0	14	9	MODULAR
RNASEH2A	14	0	14	9	MODULAR
FIZ1	14	3	11	8	MODULAR
ZNF524	14	3	11	8	MODULAR
TMEM259	14	1	13	8	MODULAR
POLR2E	14	2	12	7	MODULAR
STK11	14	3	11	7	MODULAR
GAMT	14	1	13	6	MODULAR
DAZAP1	14	1	13	7	MODULAR
C19orf53	14	0	14	12	MODULAR
OCEL1	14	1	13	9	MODULAR
ANKLE1	14	1	13	10	MODULAR
ANO8	14	1	13	10	MODULAR
GTPBP3	14	1	13	10	MODULAR
PLVAP	14	1	13	9	MODULAR
CRTC1	14	0	14	8	MODULAR
CAPN12	14	3	11	6	MODULAR
ZNF132	14	0	14	7	MODULAR
ID1	14	0	14	7	MODULAR
MIR3193	14	0	14	7	MODULAR
TP53TG5	14	2	12	6	MODULAR
TRERNA1	14	2	12	8	MODULAR
TCFL5	14	0	14	5	MODULAR
SNORA117	14	0	14	5	MODULAR
SIK1	14	2	12	4	MODULAR
SIK1B	14	2	12	4	MODULAR
ITGB2-AS1	14	1	13	6	MODULAR
WNT7B	14	2	12	7	MODULAR
MIRLET7A3	14	1	13	7	MODULAR
MIR4763	14	1	13	7	MODULAR
MIRLET7B	14	1	13	7	MODULAR
ISG15	13	0	13	10	MODULAR
AGRN	13	0	13	10	MODULAR
SNORD167	13	2	11	9	MODULAR
DVL1	13	1	12	9	MODULAR
AURKAIP1	13	1	12	8	MODULAR
FAM231A	13	1	12	5	MODULAR
FAM231AP	13	1	12	5	MODULAR
FAM231C	13	1	12	5	MODULAR
MIR5095	13	2	11	3	MODULAR
WLS	13	0	13	7	MODULAR
LOC646626	13	0	13	3	MODULAR
BCL10	13	0	13	3	MODULAR
LOC100129046	13	3	10	5	MODULAR
GSTM5	13	2	11	7	MODULAR
PPIAL4A	13	1	12	3	MODULAR
PPIAL4C	13	1	12	3	MODULAR
S100A6	13	1	12	7	MODULAR
S100A5	13	1	12	7	MODULAR
LOC101928034	13	1	12	7	MODULAR
S100A4	13	1	12	7	MODULAR
S100A3	13	1	12	7	MODULAR
S100A16	13	1	12	6	MODULAR
S100A14	13	1	12	6	MODULAR
PMVK	13	0	13	6	MODULAR
MEX3A	13	0	13	8	MODULAR
LMNA	13	0	13	8	MODULAR
SLC25A44	13	0	13	6	MODULAR
IQGAP3	13	1	12	6	MODULAR
SLAMF8	13	3	10	5	MODULAR
IGSF9	13	1	12	4	MODULAR
C1orf105	13	1	12	8	MODULAR
STX6	13	0	13	1	MODULAR
IER5	13	1	12	3	MODULAR
RGS1	13	1	12	7	MODULAR
IGFN1	13	0	13	6	MODULAR
LAD1	13	1	12	6	MODULAR
LINC01136	13	0	13	6	MODULAR
BTG2	13	0	13	6	MODULAR
LEMD1	13	2	11	5	MODULAR
MIR135B	13	3	10	6	MODULAR
LOC284577	13	3	10	6	MODULAR
BLACAT1	13	3	10	6	MODULAR
LINC01693	13	2	11	6	MODULAR
PTPN14	13	2	11	4	MODULAR
TLR5	13	1	12	6	MODULAR
CAPN8	13	2	11	6	MODULAR
CAPN2	13	2	11	6	MODULAR
LOC101927787	13	0	13	7	MODULAR
HS1BP3	13	1	12	6	MODULAR
GDF7	13	1	12	6	MODULAR
FEV	13	0	13	8	MODULAR
CRYBA2	13	0	13	8	MODULAR
CFAP65	13	0	13	8	MODULAR
MIR3131	13	0	13	8	MODULAR
NHEJ1	13	0	13	6	MODULAR
B3GNT7	13	3	10	6	MODULAR
NCL	13	2	11	6	MODULAR
LINC01381	13	2	11	7	MODULAR
AGBL5-AS1	13	0	13	2	MODULAR
AGBL5	13	0	13	2	MODULAR
BCL11A	13	2	11	3	MODULAR
DCTN1-AS1	13	0	13	1	MODULAR
DCTN1	13	0	13	1	MODULAR
SEMA4F	13	2	11	5	MODULAR
IL1R1	13	0	13	9	MODULAR
MIR4435-2HG	13	1	12	4	MODULAR
FLJ42351	13	2	11	5	MODULAR
SLC20A1	13	2	11	5	MODULAR
MIR6809	13	0	13	10	MODULAR
LINC01494	13	0	13	7	MODULAR
MIR153-1	13	1	12	4	MODULAR
RESP18	13	2	11	5	MODULAR
DNPEP	13	2	11	7	MODULAR
DES	13	2	11	7	MODULAR
STK11IP	13	0	13	6	MODULAR
CAB39	13	2	11	6	MODULAR
PTMA	13	1	12	4	MODULAR
MIR6811	13	3	10	6	MODULAR
CMSS1	13	3	10	5	MODULAR
HP09053	13	3	10	5	MODULAR
ACY1	13	0	13	8	MODULAR
BRK1	13	2	11	3	MODULAR
LINC02022	13	2	11	3	MODULAR
FBLN2	13	0	13	8	MODULAR
GALNT15	13	2	11	6	MODULAR
MIR6823	13	1	12	8	MODULAR
PFKFB4	13	1	12	8	MODULAR
PRICKLE2-AS3	13	1	12	6	MODULAR
MGLL	13	2	11	5	MODULAR
SPSB4	13	2	11	4	MODULAR
ZBTB38	13	1	12	5	MODULAR
TM4SF4	13	0	13	9	MODULAR
WWTR1-AS1	13	1	12	9	MODULAR
MBNL1	13	0	13	6	MODULAR
MBNL1-AS1	13	0	13	6	MODULAR
RARRES1	13	1	12	5	MODULAR
PLD1	13	3	10	6	MODULAR
TMEM212	13	3	10	6	MODULAR
ALG3	13	2	11	1	MODULAR
EEF1AKMT4	13	2	11	1	MODULAR
EEF1AKMT4-ECE2	13	2	11	1	MODULAR
CAMK2N2	13	2	11	1	MODULAR
CLCN2	13	1	12	3	MODULAR
POLR2H	13	1	12	3	MODULAR
LINC02038	13	2	11	5	MODULAR
GP5	13	2	11	5	MODULAR
LSG1	13	1	12	4	MODULAR
MIR570HG	13	2	11	3	MODULAR
MIR570	13	2	11	3	MODULAR
LINC02012	13	3	10	3	MODULAR
RBPJ	13	0	13	6	MODULAR
AFAP1-AS1	13	3	10	5	MODULAR
PP12613	13	0	13	3	MODULAR
TMEM155	13	0	13	3	MODULAR
FGF2	13	1	12	6	MODULAR
TRIM2	13	0	13	3	MODULAR
SH3RF1	13	1	12	6	MODULAR
TGFBI	13	1	12	10	MODULAR
TRIO	13	2	11	6	MODULAR
SNORD170	13	3	10	4	MODULAR
MEF2C-AS1	13	2	11	1	MODULAR
LIX1	13	0	13	4	MODULAR
VTRNA2-1	13	1	12	9	MODULAR
LOC100505658	13	0	13	1	MODULAR
DIAPH1	13	0	13	3	MODULAR
LOC644762	13	2	11	5	MODULAR
PDGFRB	13	4	9	5	MODULAR
CD74	13	1	12	7	MODULAR
NDST1	13	1	12	7	MODULAR
DCTN4	13	2	11	5	MODULAR
G3BP1	13	2	11	6	MODULAR
LOC100652758	13	2	11	6	MODULAR
RPL26L1	13	1	12	3	MODULAR
LOC100268168	13	1	12	3	MODULAR
RGS14	13	1	12	5	MODULAR
UST-AS1	13	1	12	6	MODULAR
HLA-L	13	3	10	7	MODULAR
MIR6891	13	3	10	7	MODULAR
PRR3	13	1	12	3	MODULAR
RIPK1	13	0	13	2	MODULAR
HSPA1A	13	0	13	2	MODULAR
HIST1H1C	13	0	13	5	MODULAR
HIST1H2BO	13	0	13	2	MODULAR
SCUBE3	13	1	12	6	MODULAR
ZNF76	13	1	12	5	MODULAR
LINC01276	13	3	10	9	MODULAR
FOXP4-AS1	13	2	11	8	MODULAR
CUL7	13	2	11	4	MODULAR
MRPL2	13	2	11	4	MODULAR
KLC4	13	2	11	4	MODULAR
MRPS18A	13	2	11	5	MODULAR
C6orf223	13	0	13	6	MODULAR
LOC105375075	13	2	11	3	MODULAR
EVADR	13	3	10	8	MODULAR
MIR4464	13	1	12	4	MODULAR
MIR548H5	13	1	12	2	MODULAR
RAET1E-AS1	13	3	10	2	MODULAR
LRP11	13	3	10	2	MODULAR
ULBP1	13	3	10	2	MODULAR
ULBP3	13	1	12	6	MODULAR
SYNJ2	13	0	13	10	MODULAR
SYNJ2-IT1	13	0	13	10	MODULAR
CRYGN	13	1	12	7	MODULAR
ADAP1	13	1	12	8	MODULAR
CYP2W1	13	1	12	9	MODULAR
ACTB	13	0	13	5	MODULAR
LINC00525	13	0	13	11	MODULAR
CLDN3	13	2	11	5	MODULAR
ASB4	13	2	11	4	MODULAR
NYAP1	13	0	13	3	MODULAR
LRCH4	13	1	12	4	MODULAR
FBXO24	13	2	11	4	MODULAR
PCOLCE	13	1	12	4	MODULAR
PCOLCE-AS1	13	1	12	4	MODULAR
TFR2	13	1	12	4	MODULAR
NAT16	13	0	13	6	MODULAR
MOGAT3	13	0	13	4	MODULAR
ZNHIT1	13	0	13	5	MODULAR
PLOD3	13	0	13	5	MODULAR
SND1-IT1	13	4	9	3	MODULAR
CEP41	13	1	12	7	MODULAR
CLCN1	13	4	9	3	MODULAR
REPIN1	13	1	12	5	MODULAR
KCNH2	13	0	13	6	MODULAR
GBX1	13	1	12	4	MODULAR
ASB10	13	0	13	6	MODULAR
IQCA1L	13	0	13	7	MODULAR
VPS28	13	0	13	10	MODULAR
TONSL-AS1	13	0	13	10	MODULAR
MIR6893	13	0	13	10	MODULAR
LOC101929268	13	1	12	8	MODULAR
RRS1-AS1	13	2	11	5	MODULAR
RRS1	13	2	11	5	MODULAR
ADHFE1	13	2	11	5	MODULAR
NUDT18	13	1	12	3	MODULAR
PHYHIP	13	1	12	6	MODULAR
PDLIM2	13	1	12	6	MODULAR
LOC101929217	13	2	11	6	MODULAR
REXO1L2P	13	1	12	2	MODULAR
DENND3	13	2	11	6	MODULAR
LOC105375787	13	1	12	7	MODULAR
SLC45A4	13	1	12	7	MODULAR
LINC01300	13	0	13	7	MODULAR
GPR20	13	0	13	6	MODULAR
MIR6846	13	0	13	11	MODULAR
OPLAH	13	0	13	11	MODULAR
EXOSC4	13	1	12	10	MODULAR
TESK1	13	0	13	6	MODULAR
MIR4667	13	0	13	6	MODULAR
LOC101928381	13	6	7	5	MODULAR
ORM1	13	0	13	3	MODULAR
ORM2	13	0	13	2	MODULAR
PRRX2	13	0	13	9	MODULAR
LINC01230	13	1	12	4	MODULAR
DMRT2	13	1	12	4	MODULAR
IL11RA	13	0	13	2	MODULAR
RMRP	13	1	12	4	MODULAR
CCDC107	13	1	12	4	MODULAR
PSMD5	13	2	11	4	MODULAR
CUTALP	13	2	11	4	MODULAR
C5-OT1	13	2	11	5	MODULAR
DPM2	13	2	11	6	MODULAR
SWI5	13	1	12	8	MODULAR
GOLGA2	13	1	12	8	MODULAR
C9orf163	13	2	11	6	MODULAR
LINC01451	13	2	11	5	MODULAR
SAPCD2	13	4	9	7	MODULAR
UAP1L1	13	4	9	7	MODULAR
DPP7	13	3	10	8	MODULAR
GRIN1	13	2	11	9	MODULAR
ARAF	13	0	13	5	MODULAR
TIMP1	13	0	13	5	MODULAR
MAGIX	13	0	13	5	MODULAR
FLNA	13	0	13	5	MODULAR
ASB13	13	1	12	5	MODULAR
ANXA11	13	1	12	8	MODULAR
LINC00857	13	1	12	8	MODULAR
KAZALD1	13	1	12	5	MODULAR
PHYH	13	1	12	4	MODULAR
PLAU	13	2	11	6	MODULAR
IFIT2	13	0	13	6	MODULAR
IFIT3	13	0	13	6	MODULAR
XPNPEP1	13	3	10	4	MODULAR
C10orf91	13	2	11	6	MODULAR
VENTX	13	2	11	7	MODULAR
ADAM8	13	3	10	7	MODULAR
ZNF511	13	1	12	7	MODULAR
TUBGCP2	13	1	12	7	MODULAR
MIR4489	13	0	13	9	MODULAR
RNH1	13	2	11	5	MODULAR
MIR210	13	3	10	5	MODULAR
MIR210HG	13	3	10	5	MODULAR
LOC143666	13	3	10	5	MODULAR
PHRF1	13	3	10	5	MODULAR
SLC22A18AS	13	2	11	7	MODULAR
RPL27A	13	4	9	2	MODULAR
SNORA3A	13	4	9	2	MODULAR
SNORA3B	13	4	9	2	MODULAR
LOC102724784	13	4	9	2	MODULAR
LINC02547	13	0	13	3	MODULAR
DGKZ	13	1	12	7	MODULAR
MADD	13	1	12	4	MODULAR
LOC101928943	13	1	12	4	MODULAR
TMEM132A	13	2	11	5	MODULAR
LOC101927495	13	2	11	5	MODULAR
TMEM179B	13	0	13	2	MODULAR
MIR6748	13	0	13	2	MODULAR
STX5	13	0	13	2	MODULAR
LOC105369332	13	0	13	2	MODULAR
WDR74	13	0	13	2	MODULAR
SNORD22	13	0	13	2	MODULAR
SNORD31	13	0	13	2	MODULAR
SNORD30	13	0	13	2	MODULAR
SNORD29	13	0	13	2	MODULAR
SNORD28	13	0	13	2	MODULAR
NAA40	13	1	12	6	MODULAR
OTUB1	13	1	12	7	MODULAR
CCDC88B	13	1	12	2	MODULAR
MIR7155	13	1	12	2	MODULAR
RPS6KA4	13	2	11	3	MODULAR
NRXN2	13	1	12	6	MODULAR
PYGM	13	0	13	7	MODULAR
NEAT1	13	0	13	8	MODULAR
BRMS1	13	0	13	10	MODULAR
B4GAT1	13	0	13	10	MODULAR
LOC102724064	13	0	13	10	MODULAR
LOC100130987	13	0	13	5	MODULAR
RAD9A	13	0	13	6	MODULAR
PPP1CA	13	0	13	6	MODULAR
CARNS1	13	0	13	6	MODULAR
ARAP1	13	1	12	5	MODULAR
PRSS23	13	4	9	6	MODULAR
MIR1260B	13	1	12	6	MODULAR
MAML2	13	1	12	6	MODULAR
BIRC3	13	2	11	4	MODULAR
DSCAML1	13	2	11	7	MODULAR
FXYD6-FXYD2	13	2	11	9	MODULAR
FXYD6	13	2	11	9	MODULAR
CCDC84	13	1	12	3	MODULAR
RPS25	13	1	12	2	MODULAR
TRAPPC4	13	1	12	2	MODULAR
MIR3656	13	1	12	2	MODULAR
SLC37A4	13	1	12	1	MODULAR
USP2	13	1	12	7	MODULAR
USP2-AS1	13	1	12	7	MODULAR
TRIM29	13	2	11	6	MODULAR
OAF	13	3	10	8	MODULAR
MIRLET7A2	13	1	12	3	MODULAR
MIR100	13	1	12	3	MODULAR
CDON	13	1	12	4	MODULAR
LOC100128239	13	0	13	3	MODULAR
NR4A1	13	2	11	3	MODULAR
ATG101	13	2	11	4	MODULAR
OR7E47P	13	2	11	3	MODULAR
HOXC13	13	0	13	7	MODULAR
HOXC13-AS	13	0	13	7	MODULAR
LTBR	13	1	12	7	MODULAR
SCNN1A	13	1	12	7	MODULAR
MLF2	13	1	12	2	MODULAR
PHB2	13	0	13	3	MODULAR
EMG1	13	0	13	3	MODULAR
GPRC5D	13	0	13	5	MODULAR
SMCO3	13	2	11	4	MODULAR
PRICKLE1	13	0	13	5	MODULAR
PRKAG1	13	1	12	5	MODULAR
CCDC65	13	1	12	3	MODULAR
KMT2D	13	1	12	4	MODULAR
MIR3198-2	13	2	11	5	MODULAR
IKZF4	13	1	12	4	MODULAR
RPS26	13	0	13	2	MODULAR
ERBB3	13	0	13	2	MODULAR
PA2G4	13	0	13	2	MODULAR
ESYT1	13	0	13	1	MODULAR
LRP1	13	3	10	4	MODULAR
MIR616	13	1	12	4	MODULAR
DDIT3	13	1	12	4	MODULAR
MBD6	13	1	12	4	MODULAR
DCTN2	13	1	12	4	MODULAR
KIF5A	13	1	12	4	MODULAR
OS9	13	0	13	2	MODULAR
CDK4	13	0	13	2	MODULAR
MARCH9	13	0	13	2	MODULAR
LOC100506844	13	0	13	8	MODULAR
SIRT4	13	1	12	6	MODULAR
MSI1	13	0	13	5	MODULAR
VPS37B	13	3	10	10	MODULAR
LOC101929259	13	1	12	6	MODULAR
GTF2F2	13	1	12	7	MODULAR
MIR759	13	2	11	7	MODULAR
MBNL2	13	1	12	3	MODULAR
ADSSL1	13	1	12	8	MODULAR
AKT1	13	0	13	7	MODULAR
ZBTB42	13	0	13	7	MODULAR
CDH24	13	0	13	5	MODULAR
C14orf119	13	0	13	7	MODULAR
ACIN1	13	0	13	7	MODULAR
LMLN2	13	0	13	7	MODULAR
DHRS1	13	0	13	3	MODULAR
NOP9	13	0	13	3	MODULAR
RIPK3	13	1	12	3	MODULAR
NFATC4	13	1	12	3	MODULAR
RTRAF	13	3	10	4	MODULAR
NID2	13	3	10	4	MODULAR
ELMSAN1	13	0	13	2	MODULAR
LOC100506476	13	0	13	2	MODULAR
FOS	13	2	11	2	MODULAR
GPR68	13	1	12	6	MODULAR
SERPINA3	13	4	9	4	MODULAR
PACS2	13	1	12	4	MODULAR
LINC02346	13	2	11	5	MODULAR
BMF	13	1	12	6	MODULAR
BUB1B	13	1	12	7	MODULAR
INAFM2	13	2	11	5	MODULAR
PHGR1	13	2	11	4	MODULAR
CSPG4	13	0	13	8	MODULAR
RPL3L	13	0	13	11	MODULAR
NDUFB10	13	0	13	11	MODULAR
SNORA10	13	0	13	11	MODULAR
SNORA64	13	0	13	11	MODULAR
RPS2	13	0	13	11	MODULAR
SNHG9	13	0	13	11	MODULAR
SNORA78	13	0	13	11	MODULAR
RNF151	13	0	13	11	MODULAR
TBL3	13	0	13	11	MODULAR
MIR1225	13	0	13	9	MODULAR
LOC105371049	13	0	13	9	MODULAR
MIR4516	13	1	12	8	MODULAR
PKD1	13	0	13	8	MODULAR
MIR3180-5	13	0	13	8	MODULAR
KATNB1	13	1	12	7	MODULAR
NHLRC4	13	3	10	6	MODULAR
PIGQ	13	3	10	6	MODULAR
METTL26	13	3	10	7	MODULAR
LOC100287175	13	4	9	7	MODULAR
MCRIP2	13	3	10	8	MODULAR
LOC105371038	13	3	10	8	MODULAR
WDR90	13	3	10	8	MODULAR
RHOT2	13	3	10	8	MODULAR
LOC105371184	13	4	9	7	MODULAR
STUB1	13	4	9	7	MODULAR
FBXL16	13	4	9	8	MODULAR
METRN	13	3	10	8	MODULAR
FAM173A	13	3	10	8	MODULAR
NARFL	13	3	10	7	MODULAR
MIR662	13	2	11	8	MODULAR
RPUSD1	13	3	10	7	MODULAR
CHTF18	13	3	10	7	MODULAR
LINC00514	13	3	10	8	MODULAR
LOC101929613	13	3	10	8	MODULAR
CLDN9	13	3	10	8	MODULAR
THOC6	13	3	10	8	MODULAR
HCFC1R1	13	3	10	8	MODULAR
LOC100128770	13	3	10	8	MODULAR
ZSCAN10	13	3	10	7	MODULAR
TFAP4	13	0	13	10	MODULAR
HIRIP3	13	0	13	7	MODULAR
INO80E	13	0	13	7	MODULAR
C16orf92	13	0	13	7	MODULAR
ADAM3B	13	2	11	8	MODULAR
KIAA0895L	13	0	13	8	MODULAR
EXOC3L1	13	0	13	8	MODULAR
E2F4	13	0	13	8	MODULAR
ELMO3	13	0	13	8	MODULAR
PSKH1	13	0	13	6	MODULAR
CLEC18A	13	2	11	5	MODULAR
MIR6504	13	6	7	3	MODULAR
FAM92B	13	0	13	8	MODULAR
KLHDC4	13	4	9	5	MODULAR
LOC102724467	13	3	10	6	MODULAR
HES7	13	1	12	7	MODULAR
TOB1-AS1	13	4	9	4	MODULAR
TOB1	13	4	9	4	MODULAR
TIMM22	13	0	13	3	MODULAR
ACADVL	13	1	12	7	MODULAR
DLG4	13	1	12	7	MODULAR
MIR324	13	1	12	7	MODULAR
TMEM95	13	1	12	7	MODULAR
TMEM256-PLSCR3	13	0	13	6	MODULAR
TMEM256	13	0	13	6	MODULAR
NLGN2	13	0	13	6	MODULAR
EIF4A1	13	1	12	4	MODULAR
SNORA48	13	1	12	4	MODULAR
SNORD10	13	1	12	4	MODULAR
SNORA67	13	1	12	4	MODULAR
CD68	13	1	12	4	MODULAR
RAI1	13	0	13	8	MODULAR
MIR33B	13	1	12	7	MODULAR
KCNJ12	13	2	11	5	MODULAR
MIR4725	13	2	11	9	MODULAR
MIR365B	13	2	11	9	MODULAR
MSL1	13	0	13	10	MODULAR
CASC3	13	0	13	10	MODULAR
GAST	13	1	12	3	MODULAR
HAP1	13	1	12	3	MODULAR
HDAC5	13	0	13	7	MODULAR
C17orf53	13	0	13	7	MODULAR
PLCD3	13	1	12	4	MODULAR
ACBD4	13	1	12	4	MODULAR
HEXIM2	13	2	11	4	MODULAR
LOC105371795	13	2	11	5	MODULAR
CACNA1G	13	0	13	6	MODULAR
CACNA1G-AS1	13	0	13	6	MODULAR
LINC00673	13	0	13	4	MODULAR
TRIM47	13	1	12	5	MODULAR
LOC100130370	13	0	13	11	MODULAR
MIR3186	13	0	13	11	MODULAR
ANAPC11	13	2	11	8	MODULAR
ALYREF	13	2	11	9	MODULAR
NPB	13	2	11	9	MODULAR
PCYT2	13	1	12	10	MODULAR
MAFG	13	1	12	10	MODULAR
MAFG-AS1	13	1	12	10	MODULAR
PYCR1	13	0	13	10	MODULAR
MYADML2	13	0	13	10	MODULAR
ASPSCR1	13	0	13	9	MODULAR
SNORA111	13	2	11	5	MODULAR
LOC100129878	13	0	13	8	MODULAR
LINC01910	13	0	13	10	MODULAR
FBXW9	13	0	13	10	MODULAR
KXD1	13	1	12	7	MODULAR
UBA52	13	1	12	7	MODULAR
SBK2	13	3	10	8	MODULAR
ZNF865	13	3	10	7	MODULAR
WDR18	13	1	12	6	MODULAR
GRIN3B	13	1	12	6	MODULAR
CNN2	13	1	12	8	MODULAR
SBNO2	13	2	11	9	MODULAR
CBARP	13	3	10	6	MODULAR
ATP5D	13	3	10	6	MODULAR
MIDN	13	3	10	6	MODULAR
CIRBP	13	2	11	7	MODULAR
CIRBP-AS1	13	2	11	7	MODULAR
NDUFS7	13	1	12	6	MODULAR
KEAP1	13	2	11	5	MODULAR
TRMT1	13	2	11	7	MODULAR
NACC1	13	2	11	7	MODULAR
USE1	13	0	13	9	MODULAR
SPINT2	13	2	11	8	MODULAR
YIF1B	13	1	12	8	MODULAR
KCNK6	13	1	12	8	MODULAR
ACTN4	13	3	10	4	MODULAR
NUMBL	13	1	12	7	MODULAR
CD3EAP	13	0	13	13	NOT_MODULAR
PPP1R13L	13	0	13	13	NOT_MODULAR
ERCC1	13	0	13	13	NOT_MODULAR
MIR6088	13	0	13	13	NOT_MODULAR
FOSB	13	0	13	13	NOT_MODULAR
RTN2	13	0	13	12	MODULAR
PPM1N	13	0	13	12	MODULAR
LINC02560	13	0	13	7	MODULAR
SLC27A5	13	0	13	7	MODULAR
SIGLEC1	13	2	11	5	MODULAR
SDC4	13	2	11	5	MODULAR
SYS1	13	2	11	5	MODULAR
SYS1-DBNDD2	13	2	11	5	MODULAR
SNAI1	13	1	12	7	MODULAR
SMIM25	13	3	10	6	MODULAR
NFATC2	13	2	11	5	MODULAR
ZBP1	13	1	12	5	MODULAR
TIAM1	13	2	11	5	MODULAR
LOC150051	13	2	11	5	MODULAR
LINC01679	13	3	10	2	MODULAR
LINC00163	13	3	10	5	MODULAR
PICSAR	13	3	10	5	MODULAR
LINC00316	13	4	9	8	MODULAR
COL18A1-AS2	13	4	9	5	MODULAR
COL18A1-AS1	13	4	9	5	MODULAR
MIR6815	13	2	11	6	MODULAR
FTCD-AS1	13	0	13	10	MODULAR
RIMBP3C	13	0	13	8	MODULAR
ACTRT2	12	1	11	5	MODULAR
MIR551A	12	2	10	6	MODULAR
MATN1	12	1	11	5	MODULAR
MIR4420	12	1	11	5	MODULAR
LAPTM5	12	1	11	5	MODULAR
DDR2	12	1	11	5	MODULAR
C1orf143	12	1	11	6	MODULAR
MRPL55	12	1	11	2	MODULAR
RNU6-2	12	0	12	9	MODULAR
NOC2L	12	0	12	10	MODULAR
KLHL17	12	0	12	10	MODULAR
C1orf159	12	1	11	7	MODULAR
LINC01342	12	1	11	6	MODULAR
TTLL10	12	2	10	6	MODULAR
TNFRSF4	12	2	10	6	MODULAR
TNFRSF18	12	2	10	6	MODULAR
MIR6726	12	2	10	8	MODULAR
MXRA8	12	1	11	8	MODULAR
CCNL2	12	1	11	8	MODULAR
LOC148413	12	1	11	8	MODULAR
MRPL20	12	1	11	7	MODULAR
ANKRD65	12	1	11	8	MODULAR
TMEM88B	12	1	11	7	MODULAR
LINC01770	12	2	10	7	MODULAR
VWA1	12	2	10	7	MODULAR
ATAD3C	12	1	11	8	MODULAR
LOC100129534	12	2	10	7	MODULAR
TPRG1L	12	4	8	4	MODULAR
WRAP73	12	5	7	2	MODULAR
TP73	12	5	7	2	MODULAR
GPR153	12	0	12	6	MODULAR
PLEKHG5	12	1	11	6	MODULAR
EPHA2	12	0	12	8	MODULAR
WASF2	12	0	12	6	MODULAR
AHDC1	12	0	12	7	MODULAR
COL16A1	12	0	12	5	MODULAR
SNORD160	12	0	12	6	MODULAR
NFIA	12	3	9	4	MODULAR
LRRC8D	12	2	10	5	MODULAR
SYPL2	12	1	11	4	MODULAR
MIR197	12	2	10	4	MODULAR
GNAT2	12	2	10	5	MODULAR
AMPD2	12	2	10	5	MODULAR
GSTM3	12	2	10	6	MODULAR
AHCYL1	12	2	10	4	MODULAR
STRIP1	12	2	10	5	MODULAR
CYMP-AS1	12	3	9	2	MODULAR
KCNA10	12	3	9	1	MODULAR
FAM72B	12	0	12	8	MODULAR
TXNIP	12	0	12	2	MODULAR
HIST2H3A	12	1	11	1	MODULAR
HIST2H3C	12	1	11	1	MODULAR
HIST2H2AA3	12	1	11	1	MODULAR
HIST2H2AA4	12	1	11	1	MODULAR
HIST2H2BC	12	1	11	1	MODULAR
HIST2H4A	12	1	11	1	MODULAR
HIST2H4B	12	1	11	1	MODULAR
HIST2H2BE	12	1	11	1	MODULAR
HIST2H2AC	12	1	11	1	MODULAR
HIST2H2AB	12	1	11	1	MODULAR
SV2A	12	2	10	1	MODULAR
SF3B4	12	2	10	1	MODULAR
MIR8083	12	1	11	2	MODULAR
RUSC1	12	1	11	2	MODULAR
RUSC1-AS1	12	1	11	2	MODULAR
MEF2D	12	2	10	3	MODULAR
HAPLN2	12	1	11	7	MODULAR
CRABP2	12	1	11	5	MODULAR
ISG20L2	12	1	11	5	MODULAR
RRNAD1	12	1	11	5	MODULAR
MRPL24	12	1	11	5	MODULAR
HDGF	12	1	11	5	MODULAR
PRCC	12	1	11	5	MODULAR
MIR4259	12	1	11	4	MODULAR
CFAP45	12	1	11	4	MODULAR
TAGLN2	12	1	11	4	MODULAR
SLAMF9	12	0	12	4	MODULAR
LINC01133	12	1	11	4	MODULAR
NECTIN4	12	0	12	1	MODULAR
RXRG	12	3	9	3	MODULAR
RCSD1	12	1	11	4	MODULAR
TOR3A	12	1	11	3	MODULAR
MR1	12	1	11	1	MODULAR
COLGALT2	12	0	12	7	MODULAR
TNNT2	12	2	10	4	MODULAR
MYOG	12	2	10	4	MODULAR
MYBPH	12	1	11	6	MODULAR
KLHDC8A	12	3	9	3	MODULAR
MFSD4A	12	2	10	5	MODULAR
SRGAP2	12	3	9	4	MODULAR
IL10	12	3	9	4	MODULAR
LAMB3	12	2	10	7	MODULAR
G0S2	12	1	11	8	MODULAR
HSD11B1	12	1	11	8	MODULAR
NEK2	12	2	10	5	MODULAR
LOC91548	12	2	10	5	MODULAR
EPHX1	12	1	11	5	MODULAR
LOC101927851	12	1	11	7	MODULAR
TMBIM1	12	4	8	4	MODULAR
MIR6810	12	4	8	4	MODULAR
CATIP	12	4	8	4	MODULAR
CATIP-AS2	12	4	8	4	MODULAR
SLC23A3	12	0	12	5	MODULAR
LINC01814	12	1	11	5	MODULAR
MIR1301	12	3	9	4	MODULAR
TMEM214	12	0	12	2	MODULAR
OST4	12	0	12	2	MODULAR
LINC01460	12	1	11	4	MODULAR
CDC42EP3	12	0	12	7	MODULAR
CALM2	12	2	10	6	MODULAR
LOC100507006	12	1	11	2	MODULAR
PARTICL	12	1	11	3	MODULAR
MAT2A	12	1	11	3	MODULAR
VAMP5	12	1	11	4	MODULAR
RNF181	12	1	11	4	MODULAR
ANKRD39	12	1	11	4	MODULAR
SEMA4C	12	1	11	4	MODULAR
LINC01158	12	2	10	5	MODULAR
POU3F3	12	2	10	5	MODULAR
LINC01159	12	2	10	5	MODULAR
CHCHD5	12	2	10	4	MODULAR
NT5DC4	12	2	10	5	MODULAR
ACVR1	12	1	11	6	MODULAR
LINC02478	12	2	10	6	MODULAR
IFIH1	12	4	8	4	MODULAR
GCA	12	4	8	4	MODULAR
STK39	12	1	11	4	MODULAR
TTC30A	12	1	11	3	MODULAR
LOC105373764	12	1	11	2	MODULAR
LINC01614	12	4	8	5	MODULAR
SNORA115	12	1	11	6	MODULAR
CNPPD1	12	0	12	4	MODULAR
RETREG2	12	0	12	4	MODULAR
DNAJB2	12	1	11	4	MODULAR
OBSL1	12	0	12	6	MODULAR
INHA	12	0	12	6	MODULAR
SLC4A3	12	0	12	4	MODULAR
TEX44	12	1	11	5	MODULAR
C2orf54	12	1	11	8	MODULAR
ABHD14B	12	0	12	7	MODULAR
ABHD14A	12	0	12	7	MODULAR
ABHD14A-ACY1	12	0	12	7	MODULAR
PXYLP1	12	1	11	4	MODULAR
IQCJ-SCHIP1-AS1	12	2	10	4	MODULAR
SRGAP3-AS3	12	1	11	5	MODULAR
CRELD1	12	1	11	4	MODULAR
IRAK2	12	2	10	2	MODULAR
TREX1	12	0	12	8	MODULAR
UCN2	12	1	11	8	MODULAR
LINC00870	12	2	10	7	MODULAR
SEMA5B	12	2	10	3	MODULAR
ABTB1	12	2	10	5	MODULAR
CEP63	12	0	12	6	MODULAR
ANAPC13	12	0	12	6	MODULAR
TSC22D2	12	1	11	9	MODULAR
GFM1	12	0	12	5	MODULAR
LXN	12	2	10	4	MODULAR
VWA5B2	12	2	10	0	MODULAR
MIR1224	12	2	10	0	MODULAR
THPO	12	1	11	3	MODULAR
CHRD	12	1	11	3	MODULAR
VPS8	12	1	11	6	MODULAR
DPPA2P3	12	2	10	2	MODULAR
HES1	12	1	11	4	MODULAR
TMEM44	12	2	10	3	MODULAR
LINC01972	12	3	9	3	MODULAR
BDH1	12	3	9	1	MODULAR
SLBP	12	2	10	6	MODULAR
TMEM129	12	2	10	6	MODULAR
TACC3	12	2	10	6	MODULAR
KIAA0232	12	0	12	4	MODULAR
LINC02447	12	2	10	4	MODULAR
MIR95	12	1	11	2	MODULAR
AFF1-AS1	12	3	9	2	MODULAR
AFF1	12	3	9	2	MODULAR
AADAT	12	1	11	3	MODULAR
SCRG1	12	2	10	4	MODULAR
LOC100132356	12	1	11	2	MODULAR
LOC100506639	12	1	11	2	MODULAR
LOC648987	12	1	11	2	MODULAR
LECT2	12	1	11	8	MODULAR
HRAT5	12	1	11	7	MODULAR
PDCD6	12	1	11	7	MODULAR
AHRR	12	1	11	7	MODULAR
EXOC3-AS1	12	1	11	7	MODULAR
EXOC3	12	1	11	7	MODULAR
PP7080	12	1	11	6	MODULAR
SLC9A3-AS1	12	1	11	6	MODULAR
EBF1	12	1	11	3	MODULAR
LINC02202	12	1	11	3	MODULAR
SLC6A19	12	3	9	6	MODULAR
BASP1	12	3	9	3	MODULAR
BASP1-AS1	12	3	9	3	MODULAR
LINC02230	12	1	11	4	MODULAR
SLC22A4	12	1	11	6	MODULAR
C5orf56	12	3	9	2	MODULAR
LINC01843	12	2	10	4	MODULAR
PSD2	12	2	10	4	MODULAR
FGF1	12	1	11	6	MODULAR
PDE6A	12	2	10	5	MODULAR
ADAM19	12	1	11	3	MODULAR
C1QTNF2	12	1	11	4	MODULAR
LMAN2	12	1	11	5	MODULAR
DBN1	12	0	12	4	MODULAR
PDLIM7	12	0	12	5	MODULAR
LINC02569	12	1	11	3	MODULAR
LY6G6D	12	1	11	3	MODULAR
SERPINB6	12	1	11	3	MODULAR
MPIG6B	12	1	11	3	MODULAR
LINC01011	12	1	11	3	MODULAR
MSH5	12	1	11	3	MODULAR
MSH5-SAPCD1	12	1	11	3	MODULAR
NQO2	12	1	11	3	MODULAR
HTATSF1P2	12	1	11	2	MODULAR
LOC101927759	12	1	11	2	MODULAR
HSPA1B	12	0	12	2	MODULAR
HIST1H4B	12	0	12	5	MODULAR
HIST1H3B	12	0	12	5	MODULAR
HIST1H2AB	12	0	12	5	MODULAR
HIST1H2BB	12	0	12	5	MODULAR
HIST1H3C	12	0	12	5	MODULAR
BTN2A1	12	0	12	4	MODULAR
LOC285819	12	0	12	4	MODULAR
BTN1A1	12	0	12	3	MODULAR
ITPR3	12	0	12	7	MODULAR
LOC101929188	12	0	12	7	MODULAR
DEF6	12	2	10	2	MODULAR
FOXP4	12	2	10	7	MODULAR
MIR4641	12	2	10	7	MODULAR
MDFI	12	2	10	5	MODULAR
PEX6	12	1	11	2	MODULAR
KLHDC3	12	1	11	3	MODULAR
MEA1	12	1	11	3	MODULAR
RRP36	12	1	11	3	MODULAR
RSPH9	12	2	10	5	MODULAR
TMEM63B	12	0	12	8	MODULAR
MRPL14	12	0	12	8	MODULAR
MIR4642	12	3	9	3	MODULAR
PAQR8	12	1	11	6	MODULAR
BACH2	12	1	11	4	MODULAR
TRAF3IP2	12	1	11	4	MODULAR
CTAGE9	12	1	11	2	MODULAR
ENPP1	12	1	11	2	MODULAR
IPCEF1	12	3	9	2	MODULAR
PACRG-AS1	12	2	10	2	MODULAR
DKFZp451B082	12	2	10	2	MODULAR
DGKI	12	1	11	7	MODULAR
WDR86-AS1	12	1	11	7	MODULAR
MIR3907	12	0	12	7	MODULAR
NUB1	12	1	11	6	MODULAR
MIR589	12	0	12	5	MODULAR
FBXL18	12	0	12	5	MODULAR
LOC221946	12	0	12	5	MODULAR
RSPH10B	12	1	11	1	MODULAR
RSPH10B2	12	1	11	1	MODULAR
DAGLB	12	0	12	4	MODULAR
TSPAN13	12	2	10	5	MODULAR
MIR148A	12	2	10	4	MODULAR
PSPH	12	0	12	3	MODULAR
CCT6A	12	0	12	3	MODULAR
STAG3L1	12	0	12	6	MODULAR
PMS2P7	12	0	12	6	MODULAR
PMS2P5	12	0	12	6	MODULAR
SPDYE8P	12	1	11	6	MODULAR
CLDN4	12	0	12	3	MODULAR
LOC101927497	12	2	10	2	MODULAR
CDK6	12	2	10	2	MODULAR
ZSCAN21	12	1	11	3	MODULAR
CNPY4	12	0	12	3	MODULAR
TAF6	12	0	12	3	MODULAR
MBLAC1	12	0	12	3	MODULAR
LAMTOR4	12	0	12	3	MODULAR
GPC2	12	0	12	3	MODULAR
STAG3	12	0	12	3	MODULAR
TSC22D4	12	0	12	3	MODULAR
ACTL6B	12	1	11	3	MODULAR
LOC105375429	12	1	11	3	MODULAR
TRIM56	12	0	12	8	MODULAR
LINC01007	12	0	12	4	MODULAR
LHFPL3-AS2	12	3	9	5	MODULAR
CPA4	12	2	10	4	MODULAR
PODXL	12	2	10	4	MODULAR
TMEM139	12	4	8	3	MODULAR
LOC105375545	12	4	8	3	MODULAR
CASP2	12	4	8	3	MODULAR
OR2A1-AS1	12	1	11	4	MODULAR
PDIA4	12	1	11	3	MODULAR
ZNF775	12	1	11	5	MODULAR
LOC728743	12	1	11	5	MODULAR
ABCF2	12	2	10	4	MODULAR
TONSL	12	0	12	10	MODULAR
MCPH1-AS1	12	0	12	5	MODULAR
AGPAT5	12	0	12	5	MODULAR
[truncated: 24,108 more rows]

## Sheet: MODULAR_GENES_DISEASE_LOCI
Gene	Number of ATAC-seq Peaks	Number of Singleton Peaks	Number of multi-tissue peaks	Number of pleiotropic peaks	Gene Classification	Number of GWAS Variants	Number of Unique GWAS Variants	Number of Unique MESH IDs	MESH IDs	MESH IDs (label)
AARD	3	0	3	1	MODULAR	1	1	1	D008382	Marfan Syndrome
ABCG1	3	0	3	2	MODULAR	1	1	1	D005271	Femur Head Necrosis
ACER3	7	0	7	1	MODULAR	1	1	1	D010003	Osteoarthritis
ACTA2	4	0	4	2	MODULAR	1	1	1	D001171	Arthritis, Juvenile
ACTA2-AS1	6	0	6	2	MODULAR	1	1	1	D001171	Arthritis, Juvenile
ACTC1	3	0	3	2	MODULAR	2	2	1	D010003	Osteoarthritis
ACTG1	12	1	11	9	MODULAR	1	1	1	D013705	Temporomandibular Joint Disorders
ADAMTSL4	10	1	9	3	MODULAR	1	1	1	D015207	Osteoarthritis, Hip
ADAMTSL4-AS1	10	1	9	3	MODULAR	1	1	1	D015207	Osteoarthritis, Hip
ADD1	7	0	7	5	MODULAR	1	1	1	D010003	Osteoarthritis
ADGRB2	10	0	10	5	MODULAR	1	1	1	D008382	Marfan Syndrome
AFF3	4	0	4	2	MODULAR	1	1	1	D001171	Arthritis, Juvenile
AHCYL2	4	0	4	1	MODULAR	1	1	1	D015207	Osteoarthritis, Hip
ALDH7A1	4	0	4	0	MODULAR	1	1	1	D010024	Osteoporosis
ALOX15	7	0	7	4	MODULAR	1	1	1	D010003	Osteoarthritis
AMBP	18	3	15	11	MODULAR	4	4	3	D020370@D010003@D015207	Osteoarthritis, Knee@Osteoarthritis@Osteoarthritis, Hip
AMH	9	2	7	6	MODULAR	1	1	1	D010003	Osteoarthritis
AMOTL1	11	2	9	4	MODULAR	1	1	1	D010003	Osteoarthritis
ANAPC4	3	0	3	1	MODULAR	1	1	1	D010003	Osteoarthritis
ANKRD55	5	2	3	2	MODULAR	1	1	1	D001171	Arthritis, Juvenile
ANKRD6	5	0	5	1	MODULAR	1	1	1	D020370	Osteoarthritis, Knee
ANXA3	5	0	5	1	MODULAR	2	2	1	D010003	Osteoarthritis
AP1M2	9	0	9	5	MODULAR	1	1	1	D010003	Osteoarthritis
AP3D1	9	1	8	7	MODULAR	1	1	1	D010003	Osteoarthritis
AP4B1-AS1	5	1	4	0	MODULAR	1	1	1	D001171	Arthritis, Juvenile
AQP10	7	0	7	3	MODULAR	1	1	1	D001171	Arthritis, Juvenile
AQR	3	1	2	0	MODULAR	2	2	1	D010003	Osteoarthritis
ARL8B	8	0	8	3	MODULAR	1	1	1	D055959	Intervertebral Disc Degeneration
ARPC1A	6	1	5	1	MODULAR	1	1	1	D010003	Osteoarthritis
ARRB2	7	1	6	4	MODULAR	1	1	1	D010003	Osteoarthritis
ASTN2-AS1	8	2	6	4	MODULAR	2	2	1	D015207	Osteoarthritis, Hip
ATG4D	11	1	10	5	MODULAR	1	1	1	D010003	Osteoarthritis
ATP23	12	0	12	7	MODULAR	1	1	1	D005269	Femur
ATP5J2	11	0	11	1	MODULAR	1	1	1	D010003	Osteoarthritis
ATP5J2-PTCD1	11	0	11	1	MODULAR	1	1	1	D010003	Osteoarthritis
ATP8B2	7	0	7	3	MODULAR	1	1	1	D001171	Arthritis, Juvenile
AVIL	20	0	20	8	MODULAR	1	1	1	D005269	Femur
B3GNT4	5	1	4	2	MODULAR	1	1	1	D015207	Osteoarthritis, Hip
B9D2	7	0	7	3	MODULAR	1	1	2	D010003@D015207	Osteoarthritis@Osteoarthritis, Hip
BAHCC1	12	0	12	10	MODULAR	1	1	1	D013705	Temporomandibular Joint Disorders
BARHL1	2	0	2	1	MODULAR	1	1	1	D010003	Osteoarthritis
BBOX1	16	0	16	9	MODULAR	1	1	1	D010003	Osteoarthritis
BCKDHA	6	0	6	3	MODULAR	1	1	2	D010003@D015207	Osteoarthritis@Osteoarthritis, Hip
BMF	13	1	12	6	MODULAR	1	1	1	D050398	Adamantinoma
BPHL	9	0	9	2	MODULAR	1	1	1	D005271	Femur Head Necrosis
BPI	3	0	3	2	MODULAR	1	1	1	D010003	Osteoarthritis
BRSK1	8	0	8	4	MODULAR	1	1	1	D015207	Osteoarthritis, Hip
BSND	7	1	6	2	MODULAR	1	1	1	D020370	Osteoarthritis, Knee
BTNL8	4	0	4	1	MODULAR	1	1	1	D015207	Osteoarthritis, Hip
BUD31	9	0	9	1	MODULAR	1	1	1	D010003	Osteoarthritis
C10orf91	13	2	11	6	MODULAR	1	1	1	D010014	Osteolysis
C11orf80	4	0	4	3	MODULAR	1	1	1	D015207	Osteoarthritis, Hip
C12orf65	4	0	4	2	MODULAR	3	2	2	D010003@D020370	Osteoarthritis@Osteoarthritis, Knee
C17orf62	7	1	6	4	MODULAR	1	1	1	D005271	Femur Head Necrosis
C17orf82	12	2	10	6	MODULAR	1	1	1	D010384	Pelvic Bones
C1orf127	3	0	3	2	MODULAR	1	1	1	D050398	Adamantinoma
C1orf195	4	0	4	1	MODULAR	1	1	1	D010003	Osteoarthritis
C1QTNF6	3	1	2	0	MODULAR	1	1	1	D001171	Arthritis, Juvenile
C2	11	0	11	2	MODULAR	1	1	1	D005271	Femur Head Necrosis
C20orf173	5	1	4	3	MODULAR	2	2	2	D010384@D020370	Pelvic Bones@Osteoarthritis, Knee
C2orf69	8	3	5	0	MODULAR	1	1	1	D010024	Osteoporosis
C5orf56	12	3	9	2	MODULAR	1	1	1	D001171	Arthritis, Juvenile
C6orf48	11	0	11	1	MODULAR	1	1	1	D005271	Femur Head Necrosis
C9orf153	4	1	3	0	MODULAR	1	1	1	D002111	Calcaneus
CA11	12	0	12	5	MODULAR	1	1	1	D010003	Osteoarthritis
CAMK2B	5	0	5	2	MODULAR	1	1	1	D010003	Osteoarthritis
CAPN15	11	4	7	2	MODULAR	3	3	1	D055959	Intervertebral Disc Degeneration
CAVIN2	5	1	4	3	MODULAR	1	1	2	D020370@D015207	Osteoarthritis, Knee@Osteoarthritis, Hip
CBX2	6	1	5	2	MODULAR	1	1	1	D005271	Femur Head Necrosis
CBX4	7	2	5	2	MODULAR	1	1	1	D005271	Femur Head Necrosis
CBX8	6	1	5	2	MODULAR	1	1	1	D005271	Femur Head Necrosis
CCDC116	8	0	8	6	MODULAR	1	1	1	D001171	Arthritis, Juvenile
CCDC26	7	1	6	3	MODULAR	3	2	1	D015207	Osteoarthritis, Hip
CCDC33	6	1	5	4	MODULAR	2	1	1	D015207	Osteoarthritis, Hip
CCDC91	2	1	1	0	MODULAR	1	1	1	D017887	Ossification of Posterior Longitudinal Ligament
CCDC92	7	1	6	1	MODULAR	1	1	1	D010003	Osteoarthritis
CCDC97	9	0	9	6	MODULAR	1	1	2	D010003@D015207	Osteoarthritis@Osteoarthritis, Hip
CCND2	4	1	3	2	MODULAR	1	1	1	D005271	Femur Head Necrosis
CCND2-AS1	4	1	3	2	MODULAR	1	1	1	D005271	Femur Head Necrosis
CCT8	12	2	10	3	MODULAR	1	1	1	D015207	Osteoarthritis, Hip
CD27	8	0	8	4	MODULAR	1	1	1	D001171	Arthritis, Juvenile
CD27-AS1	8	0	8	4	MODULAR	1	1	1	D001171	Arthritis, Juvenile
CDC37	11	2	9	4	MODULAR	1	1	1	D001171	Arthritis, Juvenile
CDC5L	10	2	8	1	MODULAR	1	1	1	D010003	Osteoarthritis
CDK10	7	1	6	4	MODULAR	1	1	1	D010003	Osteoarthritis
CDK2AP1	3	0	3	1	MODULAR	4	3	2	D020370@D010003	Osteoarthritis, Knee@Osteoarthritis
CDK4	13	0	13	2	MODULAR	1	1	1	D005269	Femur
CDKN2D	11	1	10	5	MODULAR	1	1	1	D010003	Osteoarthritis
CELSR3	9	1	8	5	MODULAR	1	1	1	D010024	Osteoporosis
CELSR3-AS1	8	1	7	5	MODULAR	1	1	1	D010024	Osteoporosis
CEP250	7	1	6	4	MODULAR	3	3	3	D010384@D020370@D015207	Pelvic Bones@Osteoarthritis, Knee@Osteoarthritis, Hip
CEP76	4	0	4	0	MODULAR	1	1	1	D001171	Arthritis, Juvenile
CEP78	3	0	3	0	MODULAR	1	1	1	D010003	Osteoarthritis
CFB	10	0	10	1	MODULAR	1	1	1	D005271	Femur Head Necrosis
CHMP1A	8	1	7	5	MODULAR	1	1	1	D010003	Osteoarthritis
CHN2	3	0	3	2	MODULAR	1	1	1	D010003	Osteoarthritis
CHST3	15	0	15	10	MODULAR	1	1	1	D055959	Intervertebral Disc Degeneration
CLDN23	7	2	5	4	MODULAR	1	1	1	D015207	Osteoarthritis, Hip
CLEC18A	13	2	11	5	MODULAR	1	1	1	D020370	Osteoarthritis, Knee
COL11A1	6	0	6	4	MODULAR	1	1	1	D015207	Osteoarthritis, Hip
COL16A1	12	0	12	5	MODULAR	1	1	1	D008382	Marfan Syndrome
COL1A1	11	0	11	8	MODULAR	1	1	1	D013705	Temporomandibular Joint Disorders
COL27A1	19	2	17	13	MODULAR	4	4	3	D020370@D010003@D015207	Osteoarthritis, Knee@Osteoarthritis@Osteoarthritis, Hip
COL7A1	11	1	10	7	MODULAR	1	1	1	D010024	Osteoporosis
COLEC10	8	0	8	3	MODULAR	1	1	1	D010024	Osteoporosis
COMMD9	3	1	2	0	MODULAR	1	1	1	D001171	Arthritis, Juvenile
COMP	12	1	11	8	MODULAR	1	1	1	D010003	Osteoarthritis
COPG2	2	0	2	1	MODULAR	1	1	1	D005271	Femur Head Necrosis
COX6B2	10	1	9	4	MODULAR	1	1	1	D015207	Osteoarthritis, Hip
CPLX3	5	0	5	3	MODULAR	1	1	1	D010003	Osteoarthritis
CPNE7	7	1	6	3	MODULAR	1	1	1	D010003	Osteoarthritis
CPSF4	8	0	8	1	MODULAR	1	1	1	D010003	Osteoarthritis
CPSF6	3	1	2	0	MODULAR	1	1	1	D010003	Osteoarthritis
CPVL	4	0	4	2	MODULAR	1	1	1	D010003	Osteoarthritis
CRADD	6	0	6	1	MODULAR	1	1	1	D010003	Osteoarthritis
CRTC1	14	0	14	8	MODULAR	1	1	1	D010003	Osteoarthritis
CSGALNACT1	9	1	8	2	MODULAR	1	1	1	D005271	Femur Head Necrosis
CSK	4	0	4	1	MODULAR	1	1	1	D010003	Osteoarthritis
CTDP1	9	2	7	4	MODULAR	1	1	1	D010003	Osteoarthritis
CTDSP2	19	0	19	8	MODULAR	1	1	1	D005269	Femur
CTTNBP2	5	2	3	1	MODULAR	1	1	1	D005271	Femur Head Necrosis
CWC27	5	0	5	0	MODULAR	1	1	1	D005271	Femur Head Necrosis
CXCR4	3	1	2	0	MODULAR	1	1	1	D001171	Arthritis, Juvenile
CYP11A1	10	2	8	2	MODULAR	2	1	1	D015207	Osteoarthritis, Hip
CYP1A1	2	0	2	1	MODULAR	1	1	1	D010003	Osteoarthritis
CYP1A2	3	0	3	1	MODULAR	1	1	1	D010003	Osteoarthritis
CYP27B1	15	0	15	3	MODULAR	1	1	1	D005269	Femur
CYSLTR2	4	1	3	3	MODULAR	1	1	1	D001171	Arthritis, Juvenile
DBP	11	0	11	4	MODULAR	1	1	1	D010003	Osteoarthritis
DDX21	4	0	4	1	MODULAR	1	1	1	D055959	Intervertebral Disc Degeneration
DDX31	3	0	3	1	MODULAR	1	1	1	D010003	Osteoarthritis
DDX50	5	0	5	1	MODULAR	1	1	1	D055959	Intervertebral Disc Degeneration
DEC1	6	2	4	0	MODULAR	2	2	1	D015207	Osteoarthritis, Hip
DGAT2	5	1	4	1	MODULAR	1	1	1	D010024	Osteoporosis
DLX5	6	0	6	3	MODULAR	1	1	1	D017887	Ossification of Posterior Longitudinal Ligament
DLX6	5	0	5	3	MODULAR	1	1	1	D017887	Ossification of Posterior Longitudinal Ligament
DLX6-AS1	5	0	5	3	MODULAR	1	1	1	D017887	Ossification of Posterior Longitudinal Ligament
DNAJC6	6	0	6	1	MODULAR	1	1	1	D005271	Femur Head Necrosis
DNM2	7	0	7	4	MODULAR	1	1	1	D010003	Osteoarthritis
DNMT3A	11	3	8	3	MODULAR	1	1	1	D017887	Ossification of Posterior Longitudinal Ligament
DOK6	2	0	2	0	MODULAR	1	1	1	D010024	Osteoporosis
DOT1L	7	1	6	5	MODULAR	1	1	1	D010003	Osteoarthritis
DPEP1	7	1	6	4	MODULAR	1	1	1	D010003	Osteoarthritis
DPY19L2P3	2	0	2	1	MODULAR	1	1	1	D010014	Osteolysis
DUBR	6	1	5	3	MODULAR	1	1	1	D020370	Osteoarthritis, Knee
DYNC1I2	2	1	1	0	MODULAR	1	1	1	D015207	Osteoarthritis, Hip
ECM1	8	1	7	3	MODULAR	1	1	1	D015207	Osteoarthritis, Hip
EEF1AKMT3	16	0	16	3	MODULAR	1	1	1	D005269	Femur
EGR2	3	1	2	0	MODULAR	1	1	1	D050398	Adamantinoma
EHBP1L1	18	0	18	12	MODULAR	1	1	1	D015207	Osteoarthritis, Hip
EIF6	10	2	8	6	MODULAR	3	3	3	D006617@D010003@D015207	Hip Dislocation@Osteoarthritis@Osteoarthritis, Hip
ELL	12	1	11	6	MODULAR	1	1	1	D010003	Osteoarthritis
EP300	2	0	2	1	MODULAR	1	1	1	D015207	Osteoarthritis, Hip
EPPK1	8	0	8	4	MODULAR	2	2	2	D020370@D015207	Osteoarthritis, Knee@Osteoarthritis, Hip
EQTN	9	1	8	3	MODULAR	1	1	2	D010003@D015207	Osteoarthritis@Osteoarthritis, Hip
ERBIN	2	0	2	0	MODULAR	2	2	1	D010003	Osteoarthritis
ERG	7	1	6	3	MODULAR	3	3	1	D015207	Osteoarthritis, Hip
EXOSC4	13	1	12	10	MODULAR	1	1	1	D015207	Osteoarthritis, Hip
EXOSC5	6	0	6	3	MODULAR	1	1	2	D010003@D015207	Osteoarthritis@Osteoarthritis, Hip
F10	8	2	6	3	MODULAR	1	1	1	D010003	Osteoarthritis
F10-AS1	7	1	6	3	MODULAR	1	1	1	D010003	Osteoarthritis
F7	7	2	5	3	MODULAR	1	1	1	D010003	Osteoarthritis
FALEC	9	1	8	3	MODULAR	1	1	1	D015207	Osteoarthritis, Hip
FAM169B	5	0	5	1	MODULAR	1	1	1	D001171	Arthritis, Juvenile
FAM200A	9	0	9	0	MODULAR	1	1	1	D010003	Osteoarthritis
FAM209B	2	0	2	1	MODULAR	2	2	1	D010003	Osteoarthritis
FAM212B-AS1	7	2	5	1	MODULAR	1	1	1	D010024	Osteoporosis
FAM53A	11	2	9	5	MODULAR	3	3	2	D010003@D015207	Osteoarthritis@Osteoarthritis, Hip
FAM71E2	10	1	9	4	MODULAR	1	1	1	D015207	Osteoarthritis, Hip
FAM83C	10	2	8	6	MODULAR	3	3	3	D006617@D010003@D015207	Hip Dislocation@Osteoarthritis@Osteoarthritis, Hip
FAM83C-AS1	10	2	8	6	MODULAR	3	3	3	D006617@D010003@D015207	Hip Dislocation@Osteoarthritis@Osteoarthritis, Hip
FAM83E	9	0	9	3	MODULAR	1	1	1	D010003	Osteoarthritis
FAM89B	19	0	19	12	MODULAR	1	1	1	D015207	Osteoarthritis, Hip
FAS	4	0	4	2	MODULAR	1	1	1	D001171	Arthritis, Juvenile
FAS-AS1	4	0	4	2	MODULAR	1	1	1	D001171	Arthritis, Juvenile
FBLN7	8	1	7	4	MODULAR	1	1	1	D001171	Arthritis, Juvenile
FBXL16	13	4	9	8	MODULAR	1	1	1	D055959	Intervertebral Disc Degeneration
FDX1L	7	0	7	5	MODULAR	1	1	1	D001171	Arthritis, Juvenile
FENDRR	6	1	5	5	MODULAR	1	1	1	D001171	Arthritis, Juvenile
FGF18	7	0	7	2	MODULAR	2	2	2	D020370@D015207	Osteoarthritis, Knee@Osteoarthritis, Hip
FGF21	8	0	8	4	MODULAR	1	1	1	D010003	Osteoarthritis
FGFR3	11	1	10	5	MODULAR	2	2	1	D015207	Osteoarthritis, Hip
FGFR4	8	1	7	3	MODULAR	1	1	1	D005272	Femur Neck
FHAD1	6	0	6	2	MODULAR	1	1	1	D010003	Osteoarthritis
FIBIN	16	0	16	9	MODULAR	1	1	1	D010003	Osteoarthritis
FKBP8	12	1	11	6	MODULAR	1	1	1	D010003	Osteoarthritis
FLJ30679	6	1	5	5	MODULAR	1	1	1	D001171	Arthritis, Juvenile
FLJ30901	8	0	8	5	MODULAR	1	1	1	D010003	Osteoarthritis
FOXC2	6	1	5	5	MODULAR	1	1	1	D001171	Arthritis, Juvenile
FOXC2-AS1	6	1	5	5	MODULAR	1	1	1	D001171	Arthritis, Juvenile
FOXF1	6	1	5	5	MODULAR	1	1	1	D001171	Arthritis, Juvenile
FOXK2	7	0	7	5	MODULAR	1	1	1	D005271	Femur Head Necrosis
FOXL1	6	1	5	5	MODULAR	1	1	1	D001171	Arthritis, Juvenile
FSTL5	2	0	2	1	MODULAR	1	1	1	D010003	Osteoarthritis
FTCDNL1	5	2	3	1	MODULAR	1	1	1	D010024	Osteoporosis
FTO	3	0	3	0	MODULAR	1	1	1	D015207	Osteoarthritis, Hip
FUT1	8	0	8	4	MODULAR	1	1	1	D010003	Osteoarthritis
FUT2	11	0	11	5	MODULAR	1	1	1	D010003	Osteoarthritis
GAL	2	0	2	1	MODULAR	1	1	1	D005272	Femur Neck
GCK	8	0	8	3	MODULAR	1	1	1	D010003	Osteoarthritis
GCNT7	2	0	2	0	MODULAR	2	2	1	D010003	Osteoarthritis
GDF15	8	0	8	5	MODULAR	1	1	1	D010003	Osteoarthritis
GDF5	7	1	6	4	MODULAR	3	3	3	D010384@D020370@D015207	Pelvic Bones@Osteoarthritis, Knee@Osteoarthritis, Hip
GDF5OS	8	2	6	3	MODULAR	4	4	4	D010384@D020370@D010003@D015207	Pelvic Bones@Osteoarthritis, Knee@Osteoarthritis@Osteoarthritis, Hip
GGCT	8	1	7	1	MODULAR	1	1	1	D020370	Osteoarthritis, Knee
GGT6	5	0	5	3	MODULAR	1	1	1	D010003	Osteoarthritis
GLIS3	14	2	12	5	MODULAR	3	3	2	D010003@D015207	Osteoarthritis@Osteoarthritis, Hip
GLIS3-AS1	8	2	6	3	MODULAR	1	1	1	D010014	Osteolysis
GPD2	9	3	6	2	MODULAR	1	1	1	D010003	Osteoarthritis
GPR22	2	0	2	1	MODULAR	1	1	1	D010003	Osteoarthritis
GRIK1-AS2	2	0	2	0	MODULAR	1	1	1	D005271	Femur Head Necrosis
GRINA	11	0	11	8	MODULAR	2	2	2	D020370@D015207	Osteoarthritis, Knee@Osteoarthritis, Hip
GSDMC	4	1	3	2	MODULAR	3	2	1	D015207	Osteoarthritis, Hip
GTF3C4	3	0	3	1	MODULAR	1	1	1	D010003	Osteoarthritis
GUCY2EP	10	0	10	3	MODULAR	1	1	1	D010003	Osteoarthritis
HCRTR1	10	0	10	3	MODULAR	1	1	1	D008382	Marfan Syndrome
HECW1	4	0	4	1	MODULAR	1	1	1	D010003	Osteoarthritis
HECW1-IT1	4	0	4	1	MODULAR	1	1	1	D010003	Osteoarthritis
HEIH	4	0	4	1	MODULAR	1	1	1	D015207	Osteoarthritis, Hip
HEXDC	7	1	6	3	MODULAR	1	1	1	D005271	Femur Head Necrosis
HFE	14	0	14	6	MODULAR	2	2	2	D010003@D015207	Osteoarthritis@Osteoarthritis, Hip
HHIP	6	2	4	2	MODULAR	1	1	1	D005272	Femur Neck
HHIP-AS1	6	2	4	2	MODULAR	1	1	1	D005272	Femur Neck
HIC1	6	1	5	3	MODULAR	2	1	1	D020370	Osteoarthritis, Knee
HILS1	11	1	10	7	MODULAR	1	1	1	D013705	Temporomandibular Joint Disorders
HIST1H1A	10	0	10	5	MODULAR	1	1	1	D015207	Osteoarthritis, Hip
HIST1H1C	13	0	13	5	MODULAR	2	2	2	D010003@D015207	Osteoarthritis@Osteoarthritis, Hip
HIST1H1E	16	0	16	7	MODULAR	2	2	2	D010003@D015207	Osteoarthritis@Osteoarthritis, Hip
HIST1H1T	16	0	16	7	MODULAR	2	2	2	D010003@D015207	Osteoarthritis@Osteoarthritis, Hip
HIST1H2AB	12	0	12	5	MODULAR	2	2	2	D010003@D015207	Osteoarthritis@Osteoarthritis, Hip
HIST1H2AC	16	0	16	6	MODULAR	2	2	2	D010003@D015207	Osteoarthritis@Osteoarthritis, Hip
HIST1H2AD	16	0	16	6	MODULAR	1	1	2	D010003@D015207	Osteoarthritis@Osteoarthritis, Hip
HIST1H2AE	17	0	17	7	MODULAR	1	1	2	D010003@D015207	Osteoarthritis@Osteoarthritis, Hip
HIST1H2BB	12	0	12	5	MODULAR	2	2	2	D010003@D015207	Osteoarthritis@Osteoarthritis, Hip
HIST1H2BC	16	0	16	6	MODULAR	2	2	2	D010003@D015207	Osteoarthritis@Osteoarthritis, Hip
HIST1H2BD	15	0	15	6	MODULAR	2	2	2	D010003@D015207	Osteoarthritis@Osteoarthritis, Hip
HIST1H2BE	16	0	16	7	MODULAR	2	2	2	D010003@D015207	Osteoarthritis@Osteoarthritis, Hip
HIST1H2BF	16	0	16	6	MODULAR	1	1	2	D010003@D015207	Osteoarthritis@Osteoarthritis, Hip
HIST1H2BG	17	0	17	7	MODULAR	1	1	2	D010003@D015207	Osteoarthritis@Osteoarthritis, Hip
HIST1H3A	10	0	10	5	MODULAR	1	1	1	D015207	Osteoarthritis, Hip
HIST1H3B	12	0	12	5	MODULAR	2	2	2	D010003@D015207	Osteoarthritis@Osteoarthritis, Hip
HIST1H3C	12	0	12	5	MODULAR	2	2	2	D010003@D015207	Osteoarthritis@Osteoarthritis, Hip
HIST1H3D	16	0	16	6	MODULAR	1	1	2	D010003@D015207	Osteoarthritis@Osteoarthritis, Hip
HIST1H4A	10	0	10	5	MODULAR	1	1	1	D015207	Osteoarthritis, Hip
HIST1H4B	12	0	12	5	MODULAR	2	2	2	D010003@D015207	Osteoarthritis@Osteoarthritis, Hip
HIST1H4C	16	0	16	7	MODULAR	2	2	2	D010003@D015207	Osteoarthritis@Osteoarthritis, Hip
HIST1H4D	16	0	16	6	MODULAR	2	2	2	D010003@D015207	Osteoarthritis@Osteoarthritis, Hip
HIST1H4E	16	0	16	6	MODULAR	1	1	2	D010003@D015207	Osteoarthritis@Osteoarthritis, Hip
HIVEP1	3	0	3	1	MODULAR	1	1	1	D055959	Intervertebral Disc Degeneration
HK2	6	0	6	2	MODULAR	1	1	1	D005272	Femur Neck
HNRNPUL1	7	0	7	6	MODULAR	1	1	2	D010003@D015207	Osteoarthritis@Osteoarthritis, Hip
HSPA1A	13	0	13	2	MODULAR	1	1	1	D005271	Femur Head Necrosis
HSPA1B	12	0	12	2	MODULAR	1	1	1	D005271	Femur Head Necrosis
HSPBP1	8	1	7	3	MODULAR	1	1	1	D015207	Osteoarthritis, Hip
HTATSF1P2	12	1	11	2	MODULAR	1	1	1	D005271	Femur Head Necrosis
HTR1F	2	0	2	0	MODULAR	1	1	1	D010003	Osteoarthritis
ICAM1	7	0	7	5	MODULAR	1	1	1	D001171	Arthritis, Juvenile
ICAM3	8	1	7	4	MODULAR	1	1	1	D001171	Arthritis, Juvenile
ICAM4	8	0	8	5	MODULAR	1	1	1	D001171	Arthritis, Juvenile
ICAM5	8	0	8	5	MODULAR	1	1	1	D001171	Arthritis, Juvenile
IFRD1	6	0	6	1	MODULAR	1	1	1	D010003	Osteoarthritis
IL11	10	1	9	4	MODULAR	1	1	1	D015207	Osteoarthritis, Hip
IL2RA	4	0	4	0	MODULAR	2	2	1	D001171	Arthritis, Juvenile
IL2RB	3	1	2	0	MODULAR	1	1	1	D001171	Arthritis, Juvenile
IL31	6	2	4	2	MODULAR	1	1	1	D015207	Osteoarthritis, Hip
IL5	7	2	5	0	MODULAR	1	1	1	D001171	Arthritis, Juvenile
IL6	4	1	3	2	MODULAR	1	1	1	D001171	Arthritis, Juvenile
IL6R	11	1	10	4	MODULAR	1	1	1	D001171	Arthritis, Juvenile
ILF3	10	0	10	5	MODULAR	1	1	1	D010003	Osteoarthritis
ILF3-AS1	10	0	10	5	MODULAR	1	1	1	D010003	Osteoarthritis
INPP5A	12	0	12	7	MODULAR	1	1	1	D010014	Osteolysis
INTS10	6	1	5	1	MODULAR	1	1	1	D005271	Femur Head Necrosis
IP6K2	4	0	4	3	MODULAR	1	1	1	D010024	Osteoporosis
IRF1	9	2	7	0	MODULAR	1	1	1	D001171	Arthritis, Juvenile
ISCA1	4	1	3	0	MODULAR	1	1	1	D002111	Calcaneus
ISM1	7	2	5	2	MODULAR	1	1	1	D010003	Osteoarthritis
ISM1-AS1	8	2	6	2	MODULAR	1	1	1	D010003	Osteoarthritis
ISOC2	12	3	9	7	MODULAR	1	1	1	D015207	Osteoarthritis, Hip
ISYNA1	6	0	6	2	MODULAR	1	1	1	D010003	Osteoarthritis
IZUMO1	8	0	8	4	MODULAR	1	1	1	D010003	Osteoarthritis
IZUMO4	9	2	7	6	MODULAR	1	1	1	D010003	Osteoarthritis
JAKMIP1	3	1	2	0	MODULAR	1	1	1	D010003	Osteoarthritis
JAZF1	8	1	7	2	MODULAR	1	1	1	D001171	Arthritis, Juvenile
JAZF1-AS1	8	1	7	2	MODULAR	1	1	1	D001171	Arthritis, Juvenile
JMJD1C	8	0	8	1	MODULAR	1	1	1	D001171	Arthritis, Juvenile
JMJD1C-AS1	7	1	6	1	MODULAR	1	1	1	D001171	Arthritis, Juvenile
JMJD8	12	2	10	7	MODULAR	2	2	1	D055959	Intervertebral Disc Degeneration
JPH3	2	1	1	0	MODULAR	2	2	2	D001171@D010003	Arthritis, Juvenile@Osteoarthritis
JSRP1	8	2	6	5	MODULAR	1	1	1	D010003	Osteoarthritis
KCNIP4-IT1	3	1	2	0	MODULAR	1	1	1	D020370	Osteoarthritis, Knee
KCNK7	15	0	15	10	MODULAR	1	1	1	D015207	Osteoarthritis, Hip
KCNQ5	4	0	4	2	MODULAR	1	1	1	D010003	Osteoarthritis
KCNQ5-IT1	5	0	5	3	MODULAR	1	1	1	D010003	Osteoarthritis
KIAA1755	5	0	5	3	MODULAR	1	1	1	D010003	Osteoarthritis
KIF12	15	2	13	10	MODULAR	4	4	3	D020370@D010003@D015207	Osteoarthritis, Knee@Osteoarthritis@Osteoarthritis, Hip
KIZ	3	1	2	0	MODULAR	1	1	1	D050398	Adamantinoma
KLF14	2	0	2	1	MODULAR	1	1	1	D005271	Femur Head Necrosis
KLHL42	8	0	8	1	MODULAR	4	4	1	D015207	Osteoarthritis, Hip
KMT5A	6	1	5	3	MODULAR	2	2	1	D020370	Osteoarthritis, Knee
KMT5C	9	0	9	4	MODULAR	1	1	1	D015207	Osteoarthritis, Hip
KPNA7	4	1	3	0	MODULAR	1	1	1	D010003	Osteoarthritis
KPNB1	5	0	5	2	MODULAR	1	1	1	D010003	Osteoarthritis
KRI1	11	1	10	5	MODULAR	1	1	1	D010003	Osteoarthritis
LAPTM5	12	1	11	5	MODULAR	1	1	1	D010003	Osteoarthritis
LBP	4	0	4	2	MODULAR	1	1	1	D010003	Osteoarthritis
LCT	3	0	3	0	MODULAR	1	1	1	D010003	Osteoarthritis
LINC00032	7	1	6	2	MODULAR	1	1	2	D010003@D015207	Osteoarthritis@Osteoarthritis, Hip
LINC00114	6	0	6	4	MODULAR	2	2	1	D015207	Osteoarthritis, Hip
LINC00159	3	1	2	1	MODULAR	1	1	1	D010003	Osteoarthritis
LINC00235	12	5	7	2	MODULAR	3	3	1	D055959	Intervertebral Disc Degeneration
LINC00237	3	1	2	0	MODULAR	1	1	1	D050398	Adamantinoma
LINC00320	2	0	2	1	MODULAR	1	1	1	D010003	Osteoarthritis
LINC00482	9	1	8	6	MODULAR	1	1	1	D013705	Temporomandibular Joint Disorders
LINC00536	6	2	4	2	MODULAR	1	1	1	D001171	Arthritis, Juvenile
LINC00847	4	0	4	1	MODULAR	1	1	1	D015207	Osteoarthritis, Hip
LINC00882	6	1	5	3	MODULAR	1	1	1	D020370	Osteoarthritis, Knee
LINC01020	4	0	4	1	MODULAR	1	1	1	D001171	Arthritis, Juvenile
LINC01094	5	0	5	1	MODULAR	3	3	1	D010003	Osteoarthritis
LINC01104	4	0	4	1	MODULAR	1	1	1	D001171	Arthritis, Juvenile
LINC01152	9	0	9	4	MODULAR	3	3	2	D005269@D020370	Femur@Osteoarthritis, Knee
LINC01160	6	1	5	2	MODULAR	1	1	1	D010024	Osteoporosis
LINC01176	5	1	4	1	MODULAR	1	1	1	D020370	Osteoarthritis, Knee
LINC01291	6	0	6	1	MODULAR	1	1	1	D005272	Femur Neck
LINC01483	2	1	1	0	MODULAR	1	1	1	D015207	Osteoarthritis, Hip
LINC01525	2	0	2	0	MODULAR	1	1	1	D001171	Arthritis, Juvenile
LINC01574	4	1	3	0	MODULAR	1	1	1	D010003	Osteoarthritis
LINC01688	3	0	3	1	MODULAR	1	1	1	D010024	Osteoporosis
LINC01727	3	1	2	2	MODULAR	1	1	1	D050398	Adamantinoma
LINC01754	9	1	8	4	MODULAR	1	1	1	D010003	Osteoarthritis
LINC01778	11	2	9	4	MODULAR	1	1	1	D010003	Osteoarthritis
LINC01788	2	0	2	0	MODULAR	2	2	1	D010003	Osteoarthritis
LINC01905	5	0	5	3	MODULAR	1	1	1	D010003	Osteoarthritis
LINC01969	11	0	11	8	MODULAR	1	1	1	D013705	Temporomandibular Joint Disorders
LINC01977	7	2	5	2	MODULAR	1	1	1	D005271	Femur Head Necrosis
LINC01978	6	1	5	3	MODULAR	1	1	1	D005271	Femur Head Necrosis
LINC01979	6	1	5	3	MODULAR	1	1	1	D005271	Femur Head Necrosis
LINC01987	2	1	1	1	MODULAR	1	1	1	D010003	Osteoarthritis
LINC01996	6	0	6	3	MODULAR	1	1	1	D010003	Osteoarthritis
LINC02024	2	0	2	1	MODULAR	1	1	1	D010003	Osteoarthritis
LINC02097	7	0	7	3	MODULAR	2	2	2	D005269@D020370	Femur@Osteoarthritis, Knee
LINC02121	5	0	5	1	MODULAR	1	1	1	D001171	Arthritis, Juvenile
LINC02181	6	0	6	2	MODULAR	1	1	1	D010003	Osteoarthritis
LINC02255	10	2	8	2	MODULAR	2	1	1	D015207	Osteoarthritis, Hip
LINC02346	13	2	11	5	MODULAR	1	1	1	D010003	Osteoarthritis
LINC02399	8	1	7	4	MODULAR	1	1	1	D015207	Osteoarthritis, Hip
LINC02407	7	2	5	0	MODULAR	1	1	1	D010003	Osteoarthritis
LINC02468	3	3	0	0	MODULAR	1	1	1	D017887	Ossification of Posterior Longitudinal Ligament
LINC02495	3	1	2	0	MODULAR	1	1	1	D010003	Osteoarthritis
LINC02525	10	0	10	1	MODULAR	1	1	1	D005271	Femur Head Necrosis
LINC02541	5	2	3	0	MODULAR	1	1	1	D055959	Intervertebral Disc Degeneration
LINC02562	4	1	3	2	MODULAR	1	1	1	D010003	Osteoarthritis
LMAN1L	5	0	5	3	MODULAR	1	1	1	D010003	Osteoarthritis
LMX1B	8	0	8	2	MODULAR	2	2	1	D015207	Osteoarthritis, Hip
LNPEP	3	0	3	1	MODULAR	1	1	1	D001171	Arthritis, Juvenile
LOC100130370	13	0	13	11	MODULAR	1	1	1	D013705	Temporomandibular Joint Disorders
LOC100287175	13	4	9	7	MODULAR	3	3	1	D055959	Intervertebral Disc Degeneration
LOC100303749	2	0	2	0	MODULAR	2	2	1	D010003	Osteoarthritis
LOC100506113	4	0	4	1	MODULAR	1	1	1	D010024	Osteoporosis
LOC100506844	13	0	13	8	MODULAR	1	1	1	D005269	Femur
LOC100507600	3	0	3	0	MODULAR	1	1	1	D010003	Osteoarthritis
LOC101559451	6	1	5	3	MODULAR	1	1	1	D010003	Osteoarthritis
LOC101927131	6	2	4	2	MODULAR	1	1	1	D001171	Arthritis, Juvenile
LOC101927142	9	1	8	3	MODULAR	1	1	1	D010024	Osteoporosis
LOC101927447	6	0	6	4	MODULAR	1	1	1	D010003	Osteoarthritis
LOC101927759	12	1	11	2	MODULAR	1	1	1	D005271	Femur Head Necrosis
LOC101927839	3	1	2	0	MODULAR	2	1	1	D020370	Osteoarthritis, Knee
LOC101928052	2	0	2	1	MODULAR	1	1	1	D010003	Osteoarthritis
LOC101928101	11	1	10	4	MODULAR	1	1	1	D001171	Arthritis, Juvenile
LOC101928168	4	0	4	2	MODULAR	1	1	1	D010003	Osteoarthritis
LOC101928253	3	0	3	1	MODULAR	1	1	1	D055959	Intervertebral Disc Degeneration
LOC101928404	5	1	4	0	MODULAR	1	1	1	D010014	Osteolysis
LOC101928540	2	1	1	0	MODULAR	1	1	1	D015207	Osteoarthritis, Hip
LOC101928708	9	0	9	2	MODULAR	1	1	1	D010003	Osteoarthritis
LOC101928731	6	0	6	3	MODULAR	2	2	2	D010003@D015207	Osteoarthritis@Osteoarthritis, Hip
LOC101928737	3	1	2	1	MODULAR	1	1	1	D001171	Arthritis, Juvenile
LOC101928748	6	2	4	0	MODULAR	2	2	1	D015207	Osteoarthritis, Hip
LOC101928837	9	0	9	2	MODULAR	1	1	1	D010003	Osteoarthritis
LOC101929128	8	2	6	3	MODULAR	3	3	2	D010003@D015207	Osteoarthritis@Osteoarthritis, Hip
LOC101929352	5	0	5	1	MODULAR	3	3	1	D055959	Intervertebral Disc Degeneration
LOC102723493	10	2	8	6	MODULAR	2	2	1	D015207	Osteoarthritis, Hip
LOC102723517	8	0	8	4	MODULAR	3	3	2	D005269@D020370	Femur@Osteoarthritis, Knee
LOC102723886	4	1	3	2	MODULAR	4	4	2	D010003@D015207	Osteoarthritis@Osteoarthritis, Hip
LOC105369438	9	2	7	3	MODULAR	1	1	1	D010003	Osteoarthritis
LOC105371038	13	3	10	8	MODULAR	3	3	1	D055959	Intervertebral Disc Degeneration
LOC105371083	7	3	4	1	MODULAR	1	1	1	D001171	Arthritis, Juvenile
LOC105371184	13	4	9	7	MODULAR	3	3	1	D055959	Intervertebral Disc Degeneration
LOC105371880	2	1	1	0	MODULAR	1	1	1	D015207	Osteoarthritis, Hip
LOC105372179	3	0	3	0	MODULAR	1	1	1	D010024	Osteoporosis
LOC105373051	7	0	7	5	MODULAR	1	1	1	D010003	Osteoarthritis
LOC105373805	10	3	7	3	MODULAR	2	2	1	D001171	Arthritis, Juvenile
LOC105375075	13	2	11	3	MODULAR	2	2	2	D010003@D017887	Osteoarthritis@Ossification of Posterior Longitudinal Ligament
LOC105447645	11	0	11	5	MODULAR	1	1	1	D010003	Osteoarthritis
LOC108783645	15	0	15	7	MODULAR	2	2	2	D010003@D015207	Osteoarthritis@Osteoarthritis, Hip
LOC149684	5	0	5	3	MODULAR	1	1	1	D010003	Osteoarthritis
LOC257396	2	0	2	1	MODULAR	1	1	1	D001171	Arthritis, Juvenile
LOC283214	5	1	4	1	MODULAR	1	1	1	D010024	Osteoporosis
LOC283387	14	0	14	8	MODULAR	1	1	1	D005269	Femur
LOC284240	16	0	16	10	MODULAR	1	1	1	D010003	Osteoarthritis
LOC284241	9	2	7	4	MODULAR	1	1	1	D010003	Osteoarthritis
LOC286083	5	2	3	0	MODULAR	1	1	1	D010003	Osteoarthritis
LOC286178	3	1	2	1	MODULAR	2	2	1	D010003	Osteoarthritis
LOC407835	5	0	5	1	MODULAR	1	1	1	D015207	Osteoarthritis, Hip
LOC541472	4	1	3	2	MODULAR	1	1	1	D001171	Arthritis, Juvenile
LOC646762	2	0	2	1	MODULAR	1	1	1	D010014	Osteolysis
LOC728485	6	0	6	5	MODULAR	1	1	1	D010003	Osteoarthritis
LOC729291	2	1	1	0	MODULAR	1	1	1	D017887	Ossification of Posterior Longitudinal Ligament
LRIG3	9	3	6	3	MODULAR	1	1	1	D015207	Osteoarthritis, Hip
LRRC25	7	0	7	4	MODULAR	1	1	1	D010003	Osteoarthritis
LRRC43	6	2	4	2	MODULAR	1	1	1	D015207	Osteoarthritis, Hip
LRRTM4	6	1	5	2	MODULAR	1	1	1	D010003	Osteoarthritis
LSMEM1	5	0	5	1	MODULAR	1	1	1	D010003	Osteoarthritis
LTBP3	18	0	18	11	MODULAR	1	1	1	D015207	Osteoarthritis, Hip
LTBR	13	1	12	7	MODULAR	1	1	1	D001171	Arthritis, Juvenile
LTN1	7	1	6	0	MODULAR	1	1	1	D015207	Osteoarthritis, Hip
LURAP1L	7	0	7	2	MODULAR	1	1	1	D010003	Osteoarthritis
LURAP1L-AS1	7	0	7	2	MODULAR	1	1	1	D010003	Osteoarthritis
MAGI1-AS1	2	0	2	0	MODULAR	1	1	1	D020370	Osteoarthritis, Knee
MALAT1	15	0	15	10	MODULAR	1	1	1	D015207	Osteoarthritis, Hip
MAMSTR	12	0	12	5	MODULAR	1	1	1	D010003	Osteoarthritis
MANSC4	8	0	8	1	MODULAR	3	3	1	D015207	Osteoarthritis, Hip
MAP2K6	3	1	2	0	MODULAR	1	1	1	D015207	Osteoarthritis, Hip
MAP3K11	14	0	14	10	MODULAR	1	1	1	D015207	Osteoarthritis, Hip
MAP3K7CL	12	2	10	3	MODULAR	1	1	1	D015207	Osteoarthritis, Hip
MAP6	6	1	5	1	MODULAR	1	1	1	D010024	Osteoporosis
MARCH9	13	0	13	2	MODULAR	1	1	1	D005269	Femur
MASCRNA	15	0	15	10	MODULAR	1	1	1	D015207	Osteoarthritis, Hip
MASP2	4	0	4	3	MODULAR	1	1	1	D050398	Adamantinoma
MATN1	12	1	11	5	MODULAR	1	1	1	D010003	Osteoarthritis
MATN1-AS1	11	1	10	5	MODULAR	1	1	1	D010003	Osteoarthritis
MCF2L	12	2	10	4	MODULAR	1	1	1	D010003	Osteoarthritis
MCF2L-AS1	12	2	10	4	MODULAR	1	1	1	D010003	Osteoarthritis
MCM6	3	0	3	0	MODULAR	1	1	1	D010003	Osteoarthritis
MCRIP2	13	3	10	8	MODULAR	3	3	1	D055959	Intervertebral Disc Degeneration
MED11	7	1	6	4	MODULAR	1	1	1	D010003	Osteoarthritis
MESD	4	1	3	0	MODULAR	1	1	1	D010014	Osteolysis
METAP2	4	0	4	2	MODULAR	1	1	1	D010014	Osteolysis
METTL1	16	0	16	3	MODULAR	1	1	1	D005269	Femur
METTL26	13	3	10	7	MODULAR	3	3	1	D055959	Intervertebral Disc Degeneration
MIR1181	11	2	9	4	MODULAR	1	1	1	D001171	Arthritis, Juvenile
MIR1227	9	2	7	6	MODULAR	1	1	1	D010003	Osteoarthritis
MIR1238	11	1	10	5	MODULAR	1	1	1	D010003	Osteoarthritis
MIR1279	4	0	4	0	MODULAR	1	1	1	D010003	Osteoarthritis
MIR1281	2	0	2	1	MODULAR	1	1	1	D015207	Osteoarthritis, Hip
MIR1289-1	7	1	6	4	MODULAR	3	3	3	D010384@D020370@D015207	Pelvic Bones@Osteoarthritis, Knee@Osteoarthritis, Hip
MIR1301	12	3	9	4	MODULAR	1	1	1	D017887	Ossification of Posterior Longitudinal Ligament
MIR1302-6	4	0	4	1	MODULAR	1	1	1	D015207	Osteoarthritis, Hip
MIR130B	8	0	8	5	MODULAR	1	1	1	D001171	Arthritis, Juvenile
MIR140	16	2	14	7	MODULAR	1	1	1	D020370	Osteoarthritis, Knee
MIR148A	12	2	10	4	MODULAR	1	1	1	D010008	Osteochondritis Dissecans
MIR26A2	20	0	20	8	MODULAR	1	1	1	D005269	Femur
MIR301B	8	0	8	5	MODULAR	1	1	1	D001171	Arthritis, Juvenile
MIR3155A	8	2	6	0	MODULAR	1	1	1	D001171	Arthritis, Juvenile
MIR3155B	8	2	6	0	MODULAR	1	1	1	D001171	Arthritis, Juvenile
MIR3163	9	1	8	3	MODULAR	1	1	1	D002111	Calcaneus
MIR3176	11	3	8	4	MODULAR	3	3	1	D055959	Intervertebral Disc Degeneration
MIR3186	13	0	13	11	MODULAR	1	1	1	D013705	Temporomandibular Joint Disorders
MIR3189	8	0	8	5	MODULAR	1	1	1	D010003	Osteoarthritis
MIR320C2	5	1	4	0	MODULAR	1	1	1	D010024	Osteoporosis
MIR331	4	2	2	1	MODULAR	1	1	1	D010014	Osteolysis
MIR3610	3	0	3	1	MODULAR	1	1	1	D008382	Marfan Syndrome
MIR3685	4	2	2	1	MODULAR	1	1	1	D010014	Osteolysis
MIR3912	7	0	7	2	MODULAR	2	2	2	D020370@D015207	Osteoarthritis, Knee@Osteoarthritis, Hip
MIR3936	11	2	9	3	MODULAR	1	1	1	D001171	Arthritis, Juvenile
MIR3936HG	11	2	9	3	MODULAR	1	1	1	D001171	Arthritis, Juvenile
MIR3943	5	0	5	2	MODULAR	1	1	1	D010003	Osteoarthritis
MIR4254	10	0	10	5	MODULAR	1	1	1	D008382	Marfan Syndrome
MIR4257	10	1	9	3	MODULAR	1	1	1	D015207	Osteoarthritis, Hip
MIR4321	9	2	7	6	MODULAR	1	1	1	D010003	Osteoarthritis
MIR4420	12	1	11	5	MODULAR	1	1	1	D010003	Osteoarthritis
MIR4426	7	1	6	2	MODULAR	1	1	1	D020370	Osteoarthritis, Knee
MIR4463	2	1	1	0	MODULAR	1	1	1	D015207	Osteoarthritis, Hip
MIR4489	13	0	13	9	MODULAR	1	1	1	D015207	Osteoarthritis, Hip
MIR4513	4	0	4	1	MODULAR	1	1	1	D010003	Osteoarthritis
MIR4514	5	1	4	0	MODULAR	1	1	1	D010014	Osteolysis
MIR455	21	2	19	12	MODULAR	4	4	3	D020370@D010003@D015207	Osteoarthritis, Knee@Osteoarthritis@Osteoarthritis, Hip
MIR4642	12	3	9	3	MODULAR	1	1	1	D010003	Osteoarthritis
MIR4690	14	0	14	10	MODULAR	1	1	1	D015207	Osteoarthritis, Hip
MIR4733	2	0	2	1	MODULAR	1	1	1	D015207	Osteoarthritis, Hip
MIR4740	12	0	12	10	MODULAR	1	1	1	D013705	Temporomandibular Joint Disorders
MIR4793	10	1	9	6	MODULAR	1	1	1	D010024	Osteoporosis
MIR548AO	10	2	8	2	MODULAR	1	1	1	D013705	Temporomandibular Joint Disorders
MIR549A	5	2	3	0	MODULAR	1	1	1	D010014	Osteolysis
MIR550A3	2	0	2	1	MODULAR	1	1	1	D010014	Osteolysis
MIR5587	11	4	7	3	MODULAR	3	3	1	D055959	Intervertebral Disc Degeneration
MIR5680	2	0	2	0	MODULAR	1	1	1	D010014	Osteolysis
MIR575	2	0	2	0	MODULAR	1	1	1	D010008	Osteochondritis Dissecans
MIR603	2	0	2	1	MODULAR	1	1	1	D020370	Osteoarthritis, Knee
MIR604	10	1	9	4	MODULAR	1	1	1	D010024	Osteoporosis
MIR634	5	0	5	1	MODULAR	1	1	1	D010003	Osteoarthritis
MIR638	7	0	7	4	MODULAR	1	1	1	D010003	Osteoarthritis
MIR661	9	0	9	6	MODULAR	2	2	2	D020370@D015207	Osteoarthritis, Knee@Osteoarthritis, Hip
MIR6731	9	3	6	4	MODULAR	1	1	1	D001171	Arthritis, Juvenile
MIR6760	3	0	3	1	MODULAR	1	1	1	D005271	Femur Head Necrosis
MIR6789	9	2	7	6	MODULAR	1	1	1	D010003	Osteoarthritis
MIR6805	11	1	10	5	MODULAR	1	1	1	D015207	Osteoarthritis, Hip
MIR6823	13	1	12	8	MODULAR	1	1	1	D010024	Osteoporosis
MIR6824	10	1	9	6	MODULAR	1	1	1	D010024	Osteoporosis
MIR6845	7	0	7	3	MODULAR	1	1	1	D020370	Osteoarthritis, Knee
MIR6846	13	0	13	11	MODULAR	1	1	1	D015207	Osteoarthritis, Hip
MIR6847	12	0	12	10	MODULAR	1	1	1	D015207	Osteoarthritis, Hip
MIR6878	8	1	7	3	MODULAR	1	1	1	D015207	Osteoarthritis, Hip
MIR6880	15	3	12	7	MODULAR	1	1	1	D015207	Osteoarthritis, Hip
MIR6881	10	2	8	2	MODULAR	2	1	1	D015207	Osteoarthritis, Hip
MIR6882	6	0	6	3	MODULAR	1	1	1	D010003	Osteoarthritis
MIR711	10	1	9	6	MODULAR	1	1	1	D010024	Osteoporosis
MIR8072	6	0	6	4	MODULAR	2	2	1	D020370	Osteoarthritis, Knee
MIR937	8	1	7	2	MODULAR	1	1	1	D020370	Osteoarthritis, Knee
MIR938	9	1	8	4	MODULAR	1	1	1	D010024	Osteoporosis
MKRN2	5	1	4	0	MODULAR	1	1	1	D005271	Femur Head Necrosis
MKRN2OS	6	1	5	1	MODULAR	1	1	1	D005271	Femur Head Necrosis
MLXIP	4	2	2	1	MODULAR	1	1	1	D015207	Osteoarthritis, Hip
MMP24	8	1	7	6	MODULAR	1	1	1	D006617	Hip Dislocation
MMP24-AS1-EDEM2	10	2	8	6	MODULAR	3	3	3	D006617@D010003@D015207	Hip Dislocation@Osteoarthritis@Osteoarthritis, Hip
MMP24OS	10	2	8	6	MODULAR	3	3	3	D006617@D010003@D015207	Hip Dislocation@Osteoarthritis@Osteoarthritis, Hip
MOB3A	9	2	7	6	MODULAR	1	1	1	D010003	Osteoarthritis
MOCS2	2	0	2	1	MODULAR	1	1	1	D001171	Arthritis, Juvenile
MOGAT2	7	1	6	2	MODULAR	1	1	1	D010024	Osteoporosis
MON1A	4	0	4	1	MODULAR	1	1	1	D010003	Osteoarthritis
MPHOSPH9	4	0	4	2	MODULAR	3	2	2	D010003@D020370	Osteoarthritis@Osteoarthritis, Knee
MPI	6	0	6	3	MODULAR	1	1	1	D010003	Osteoarthritis
MST1R	5	0	5	1	MODULAR	1	1	1	D010003	Osteoarthritis
MTHFSD	6	1	5	5	MODULAR	1	1	1	D001171	Arthritis, Juvenile
MYBBP1A	5	0	5	3	MODULAR	1	1	1	D010003	Osteoarthritis
MYH16	4	1	3	0	MODULAR	1	1	1	D010003	Osteoarthritis
MYL7	9	0	9	3	MODULAR	1	1	1	D010003	Osteoarthritis
NACA2	2	1	1	1	MODULAR	2	2	2	D010003@D015207	Osteoarthritis@Osteoarthritis, Hip
NARF	7	1	6	4	MODULAR	1	1	1	D005271	Femur Head Necrosis
NCALD	2	0	2	0	MODULAR	1	1	1	D010014	Osteolysis
NCKIPSD	7	1	6	5	MODULAR	1	1	1	D010024	Osteoporosis
NCOA3	2	0	2	1	MODULAR	1	1	1	D010003	Osteoarthritis
NF1	2	0	2	1	MODULAR	1	1	1	D015207	Osteoarthritis, Hip
NHLRC4	13	3	10	6	MODULAR	3	3	1	D055959	Intervertebral Disc Degeneration
NISCH	6	0	6	2	MODULAR	1	1	1	D020370	Osteoarthritis, Knee
NKAIN1	5	0	5	1	MODULAR	1	1	1	D010003	Osteoarthritis
NKX2-2	3	1	2	2	MODULAR	1	1	1	D050398	Adamantinoma
NOB1	10	0	10	7	MODULAR	1	1	1	D020370	Osteoarthritis, Knee
NOD1	7	1	6	1	MODULAR	1	1	1	D020370	Osteoarthritis, Knee
NPL	3	0	3	0	MODULAR	1	1	1	D010024	Osteoporosis
NPM1	7	0	7	2	MODULAR	2	2	2	D020370@D015207	Osteoarthritis, Knee@Osteoarthritis, Hip
NQO1	6	0	6	5	MODULAR	1	1	1	D020370	Osteoarthritis, Knee
NRBP2	7	0	7	3	MODULAR	1	1	1	D020370	Osteoarthritis, Knee
NSD1	6	1	5	3	MODULAR	1	1	1	D005272	Femur Neck
NT5DC2	5	0	5	2	MODULAR	1	1	1	D020370	Osteoarthritis, Knee
NTN5	11	0	11	4	MODULAR	1	1	1	D010003	Osteoarthritis
OAZ1	7	2	5	4	MODULAR	1	1	1	D010003	Osteoarthritis
OCA2	6	0	6	4	MODULAR	1	1	1	D015207	Osteoarthritis, Hip
OGFOD3	7	1	6	3	MODULAR	1	1	1	D005271	Femur Head Necrosis
OPLAH	13	0	13	11	MODULAR	1	1	1	D015207	Osteoarthritis, Hip
OR8A1	3	0	3	0	MODULAR	3	3	1	D010003	Osteoarthritis
OR8B12	2	0	2	0	MODULAR	3	3	1	D010003	Osteoarthritis
OSBPL1A	4	0	4	0	MODULAR	1	1	1	D010024	Osteoporosis
OSBPL7	7	0	7	4	MODULAR	1	1	1	D010003	Osteoarthritis
PANX3	4	0	4	0	MODULAR	3	3	1	D010003	Osteoarthritis
PARP10	11	0	11	8	MODULAR	2	2	2	D020370@D015207	Osteoarthritis, Knee@Osteoarthritis, Hip
PCNX3	14	0	14	10	MODULAR	1	1	1	D015207	Osteoarthritis, Hip
PCSK9	7	1	6	2	MODULAR	1	1	1	D020370	Osteoarthritis, Knee
PDAP1	9	0	9	1	MODULAR	1	1	1	D010003	Osteoarthritis
PDE4A	11	2	9	3	MODULAR	1	1	1	D001171	Arthritis, Juvenile
PDK2	10	0	10	4	MODULAR	1	1	1	D013705	Temporomandibular Joint Disorders
PEF1	10	0	10	3	MODULAR	1	1	1	D008382	Marfan Syndrome
PELP1	6	1	5	3	MODULAR	1	1	1	D010003	Osteoarthritis
PFKFB3	8	2	6	0	MODULAR	2	2	1	D001171	Arthritis, Juvenile
PFKFB4	13	1	12	8	MODULAR	1	1	1	D010024	Osteoporosis
PFKP	10	1	9	6	MODULAR	2	2	2	D010003@D055959	Osteoarthritis@Intervertebral Disc Degeneration
PHAX	4	0	4	0	MODULAR	1	1	1	D010024	Osteoporosis
PHTF1	3	1	2	0	MODULAR	1	1	1	D001171	Arthritis, Juvenile
PI4KAP2	7	0	7	5	MODULAR	1	1	1	D001171	Arthritis, Juvenile
PIGQ	13	3	10	6	MODULAR	3	3	1	D055959	Intervertebral Disc Degeneration
PITRM1	12	3	9	5	MODULAR	2	2	2	D010003@D055959	Osteoarthritis@Intervertebral Disc Degeneration
PITRM1-AS1	14	2	12	7	MODULAR	2	2	2	D010003@D055959	Osteoarthritis@Intervertebral Disc Degeneration
PLA2G4A	5	1	4	4	MODULAR	1	1	1	D020370	Osteoarthritis, Knee
PLEC	11	0	11	8	MODULAR	2	2	2	D020370@D015207	Osteoarthritis, Knee@Osteoarthritis, Hip
PLEKHA7	5	0	5	1	MODULAR	1	1	1	D010003	Osteoarthritis
PLEKHG6	19	1	18	11	MODULAR	1	1	1	D001171	Arthritis, Juvenile
PLEKHJ1	9	2	7	6	MODULAR	1	1	1	D010003	Osteoarthritis
POGK	7	1	6	2	MODULAR	1	1	1	D020370	Osteoarthritis, Knee
PPIAP46	10	2	8	2	MODULAR	2	1	1	D015207	Osteoarthritis, Hip
PPIL2	8	0	8	5	MODULAR	1	1	1	D001171	Arthritis, Juvenile
PPP1R3B	8	2	6	3	MODULAR	3	3	2	D010003@D015207	Osteoarthritis@Osteoarthritis, Hip
PPP1R9B	9	0	9	6	MODULAR	1	1	1	D013705	Temporomandibular Joint Disorders
PRICKLE2	14	1	13	6	MODULAR	1	1	1	D001171	Arthritis, Juvenile
PRICKLE2-AS3	13	1	12	6	MODULAR	1	1	1	D001171	Arthritis, Juvenile
PRM1	6	2	4	2	MODULAR	1	1	1	D001171	Arthritis, Juvenile
PRR35	12	3	9	5	MODULAR	3	3	1	D055959	Intervertebral Disc Degeneration
PRR5L	3	1	2	0	MODULAR	1	1	1	D001171	Arthritis, Juvenile
PSAT1	4	0	4	1	MODULAR	1	1	1	D010003	Osteoarthritis
PTCD1	8	0	8	1	MODULAR	1	1	1	D010003	Osteoarthritis
PTHLH	6	1	5	2	MODULAR	1	1	1	D015207	Osteoarthritis, Hip
PTPN2	7	2	5	2	MODULAR	1	1	1	D001171	Arthritis, Juvenile
PUF60	8	1	7	3	MODULAR	1	1	1	D020370	Osteoarthritis, Knee
QTRT1	7	0	7	4	MODULAR	1	1	1	D010003	Osteoarthritis
RAB18	3	1	2	0	MODULAR	1	1	1	D010003	Osteoarthritis
RAB40C	12	2	10	6	MODULAR	3	3	1	D055959	Intervertebral Disc Degeneration
RAD21	3	0	3	1	MODULAR	1	1	1	D008382	Marfan Syndrome
RAD21-AS1	3	0	3	1	MODULAR	1	1	1	D008382	Marfan Syndrome
RAD50	8	2	6	0	MODULAR	1	1	1	D001171	Arthritis, Juvenile
RANGAP1	6	0	6	5	MODULAR	2	1	2	D010003@D015207	Osteoarthritis@Osteoarthritis, Hip
RAP1A	5	1	4	1	MODULAR	1	1	1	D010024	Osteoporosis
RAPH1	4	1	3	1	MODULAR	1	1	1	D010003	Osteoarthritis
RASIP1	9	0	9	5	MODULAR	1	1	1	D010003	Osteoarthritis
RAVER1	8	1	7	4	MODULAR	1	1	1	D001171	Arthritis, Juvenile
RBM17	4	0	4	0	MODULAR	2	2	1	D001171	Arthritis, Juvenile
RBM4	10	1	9	5	MODULAR	1	1	1	D015207	Osteoarthritis, Hip
RBM4B	9	1	8	4	MODULAR	1	1	1	D015207	Osteoarthritis, Hip
RBM6	4	0	4	1	MODULAR	1	1	1	D010003	Osteoarthritis
REEP3	8	0	8	1	MODULAR	1	1	1	D001171	Arthritis, Juvenile
RFLNA	16	2	14	10	MODULAR	1	1	1	D015207	Osteoarthritis, Hip
RGS8	5	0	5	1	MODULAR	1	1	1	D010024	Osteoporosis
RHBDL1	12	3	9	7	MODULAR	3	3	1	D055959	Intervertebral Disc Degeneration
RHOT2	13	3	10	8	MODULAR	3	3	1	D055959	Intervertebral Disc Degeneration
RILPL2	7	1	6	4	MODULAR	1	1	1	D020370	Osteoarthritis, Knee
RIMBP3B	12	0	12	7	MODULAR	1	1	1	D001171	Arthritis, Juvenile
RIMBP3C	13	0	13	8	MODULAR	1	1	1	D001171	Arthritis, Juvenile
RIN3	9	0	9	5	MODULAR	1	1	1	D001171	Arthritis, Juvenile
RIOK3	5	1	4	1	MODULAR	1	1	1	D010003	Osteoarthritis
RIPK1	13	0	13	2	MODULAR	1	1	1	D005271	Femur Head Necrosis
RMI2	7	3	4	1	MODULAR	1	1	1	D001171	Arthritis, Juvenile
ROCR	9	0	9	4	MODULAR	3	3	2	D005269@D020370	Femur@Osteoarthritis, Knee
RPGRIP1L	3	0	3	0	MODULAR	1	1	1	D015207	Osteoarthritis, Hip
RPL13	7	1	6	3	MODULAR	1	1	1	D010003	Osteoarthritis
RPL18	11	1	10	3	MODULAR	1	1	1	D010003	Osteoarthritis
RPL28	11	1	10	5	MODULAR	1	1	1	D015207	Osteoarthritis, Hip
RPL31	8	1	7	3	MODULAR	1	1	1	D010024	Osteoporosis
RSBN1	5	1	4	0	MODULAR	1	1	1	D001171	Arthritis, Juvenile
RSPO2	2	1	1	0	MODULAR	1	1	1	D017887	Ossification of Posterior Longitudinal Ligament
RUNX2	5	1	4	2	MODULAR	2	2	1	D015207	Osteoarthritis, Hip
RUNX3	9	2	7	3	MODULAR	1	1	1	D001171	Arthritis, Juvenile
RWDD2B	9	2	7	0	MODULAR	1	1	1	D015207	Osteoarthritis, Hip
SAMD14	9	0	9	6	MODULAR	1	1	1	D013705	Temporomandibular Joint Disorders
SAPCD1	11	1	10	2	MODULAR	1	1	1	D005271	Femur Head Necrosis
SBNO1	6	0	6	4	MODULAR	2	2	1	D020370	Osteoarthritis, Knee
SCAMP2	7	0	7	4	MODULAR	1	1	1	D010003	Osteoarthritis
SCNN1A	13	1	12	7	MODULAR	1	1	1	D001171	Arthritis, Juvenile
SCRIB	8	1	7	2	MODULAR	1	1	1	D020370	Osteoarthritis, Knee
SCUBE1	5	1	4	3	MODULAR	1	1	1	D010003	Osteoarthritis
SCYL1	16	0	16	9	MODULAR	1	1	1	D015207	Osteoarthritis, Hip
SDF2L1	9	0	9	6	MODULAR	1	1	1	D001171	Arthritis, Juvenile
SEC1P	11	0	11	4	MODULAR	1	1	1	D010003	Osteoarthritis
SEH1L	9	2	7	2	MODULAR	1	1	1	D001171	Arthritis, Juvenile
SEMA3G	6	0	6	2	MODULAR	1	1	1	D020370	Osteoarthritis, Knee
SF3A2	9	2	7	6	MODULAR	1	1	1	D010003	Osteoarthritis
SFRP1	8	1	7	2	MODULAR	1	1	1	D013705	Temporomandibular Joint Disorders
SGCA	9	0	9	6	MODULAR	1	1	1	D013705	Temporomandibular Joint Disorders
SH2B3	8	2	6	2	MODULAR	1	1	1	D001171	Arthritis, Juvenile
SH3BP2	6	0	6	4	MODULAR	1	1	1	D010003	Osteoarthritis
SHE	10	1	9	3	MODULAR	1	1	1	D001171	Arthritis, Juvenile
SHISA7	12	2	10	7	MODULAR	1	1	1	D015207	Osteoarthritis, Hip
SIPA1	14	0	14	10	MODULAR	1	1	1	D015207	Osteoarthritis, Hip
SKIV2L	10	0	10	1	MODULAR	1	1	1	D005271	Femur Head Necrosis
SLBP	12	2	10	6	MODULAR	3	3	2	D010003@D015207	Osteoarthritis@Osteoarthritis, Hip
SLC22A5	11	2	9	3	MODULAR	1	1	1	D001171	Arthritis, Juvenile
SLC26A4	6	0	6	1	MODULAR	1	1	1	D010003	Osteoarthritis
SLC26A4-AS1	6	0	6	1	MODULAR	1	1	1	D010003	Osteoarthritis
SLC26A6	10	1	9	6	MODULAR	1	1	1	D010024	Osteoporosis
SLC30A8	4	0	4	1	MODULAR	1	1	1	D008382	Marfan Syndrome
SLC40A1	8	1	7	3	MODULAR	1	1	1	D010024	Osteoporosis
SLC44A2	11	0	11	7	MODULAR	1	1	1	D010003	Osteoarthritis
SLC6A9	7	0	7	3	MODULAR	1	1	1	D001171	Arthritis, Juvenile
SMAD3	10	1	9	7	MODULAR	2	2	1	D015207	Osteoarthritis, Hip
SMAD6	9	0	9	5	MODULAR	1	1	1	D008382	Marfan Syndrome
SMIM4	5	0	5	2	MODULAR	1	1	1	D020370	Osteoarthritis, Knee
SMO	4	0	4	1	MODULAR	1	1	1	D015207	Osteoarthritis, Hip
SMTNL2	5	0	5	3	MODULAR	1	1	1	D010003	Osteoarthritis
SNAR-A10	3	0	3	2	MODULAR	1	1	1	D055959	Intervertebral Disc Degeneration
SNAR-A11	3	0	3	2	MODULAR	1	1	1	D055959	Intervertebral Disc Degeneration
SNAR-A14	3	0	3	2	MODULAR	1	1	1	D055959	Intervertebral Disc Degeneration
SNAR-A3	3	0	3	2	MODULAR	1	1	1	D055959	Intervertebral Disc Degeneration
SNAR-A4	3	0	3	2	MODULAR	1	1	1	D055959	Intervertebral Disc Degeneration
SNAR-A5	3	0	3	2	MODULAR	1	1	1	D055959	Intervertebral Disc Degeneration
SNAR-A6	3	0	3	2	MODULAR	1	1	1	D055959	Intervertebral Disc Degeneration
SNAR-A7	3	0	3	2	MODULAR	1	1	1	D055959	Intervertebral Disc Degeneration
SNAR-A8	3	0	3	2	MODULAR	1	1	1	D055959	Intervertebral Disc Degeneration
SNAR-A9	3	0	3	2	MODULAR	1	1	1	D055959	Intervertebral Disc Degeneration
SNAR-B1	3	0	3	2	MODULAR	1	1	1	D055959	Intervertebral Disc Degeneration
SNAR-B2	3	0	3	2	MODULAR	1	1	1	D055959	Intervertebral Disc Degeneration
SNAR-D	3	0	3	2	MODULAR	1	1	1	D055959	Intervertebral Disc Degeneration
SNHG26	5	0	5	3	MODULAR	1	1	1	D001171	Arthritis, Juvenile
SNORA70J	7	0	7	2	MODULAR	1	1	1	D015207	Osteoarthritis, Hip
SNORA94	11	1	10	7	MODULAR	1	1	1	D010024	Osteoporosis
SNORD13H	5	0	5	3	MODULAR	1	1	1	D020370	Osteoarthritis, Knee
SNORD140	2	0	2	1	MODULAR	1	1	1	D015207	Osteoarthritis, Hip
SNORD142	14	2	12	7	MODULAR	2	2	2	D010003@D055959	Osteoarthritis@Intervertebral Disc Degeneration
SNORD147	5	1	4	1	MODULAR	1	1	1	D010003	Osteoarthritis
SNORD157	10	1	9	5	MODULAR	1	1	1	D015207	Osteoarthritis, Hip
SNORD48	11	0	11	1	MODULAR	1	1	1	D005271	Femur Head Necrosis
SNORD52	11	0	11	1	MODULAR	1	1	1	D005271	Femur Head Necrosis
SNORD56B	4	0	4	1	MODULAR	1	1	1	D010003	Osteoarthritis
SNORD68	7	1	6	3	MODULAR	1	1	1	D010003	Osteoarthritis
SNORD93	5	0	5	3	MODULAR	1	1	1	D001171	Arthritis, Juvenile
SNRNP40	4	0	4	1	MODULAR	1	1	1	D010003	Osteoarthritis
SPACA4	8	0	8	3	MODULAR	1	1	1	D010003	Osteoarthritis
SPATA2L	7	1	6	4	MODULAR	1	1	1	D010003	Osteoarthritis
SPATA33	8	1	7	5	MODULAR	1	1	1	D010003	Osteoarthritis
SPATC1	11	0	11	9	MODULAR	1	1	1	D015207	Osteoarthritis, Hip
SPHK2	11	1	10	3	MODULAR	1	1	1	D010003	Osteoarthritis
SPOCK2	8	1	7	6	MODULAR	1	1	1	D055959	Intervertebral Disc Degeneration
SPTBN2	4	0	4	2	MODULAR	1	1	1	D015207	Osteoarthritis, Hip
SRBD1	5	0	5	2	MODULAR	1	1	1	D010003	Osteoarthritis
SRCIN1	6	0	6	4	MODULAR	1	1	1	D010014	Osteolysis
SREK1IP1	4	0	4	0	MODULAR	1	1	1	D005271	Femur Head Necrosis
SRM	5	1	4	3	MODULAR	1	1	1	D050398	Adamantinoma
SRP14	14	2	12	6	MODULAR	1	1	1	D050398	Adamantinoma
SRP14-AS1	14	2	12	6	MODULAR	1	1	1	D050398	Adamantinoma
SSBP4	8	1	7	3	MODULAR	1	1	1	D010003	Osteoarthritis
SSSCA1	19	0	19	12	MODULAR	1	1	1	D015207	Osteoarthritis, Hip
SSSCA1-AS1	19	0	19	12	MODULAR	1	1	1	D015207	Osteoarthritis, Hip
SSTR3	4	1	3	0	MODULAR	1	1	1	D001171	Arthritis, Juvenile
STAB1	6	0	6	2	MODULAR	1	1	1	D020370	Osteoarthritis, Knee
STAT1	10	3	7	3	MODULAR	2	2	1	D001171	Arthritis, Juvenile
STAT4	5	2	3	1	MODULAR	1	1	1	D001171	Arthritis, Juvenile
STUB1	13	4	9	7	MODULAR	3	3	1	D055959	Intervertebral Disc Degeneration
SUPT3H	6	1	5	3	MODULAR	2	2	1	D015207	Osteoarthritis, Hip
TACC3	12	2	10	6	MODULAR	3	3	2	D010003@D015207	Osteoarthritis@Osteoarthritis, Hip
TADA1	9	1	8	2	MODULAR	1	1	1	D020370	Osteoarthritis, Knee
TALAM1	16	0	16	10	MODULAR	1	1	1	D015207	Osteoarthritis, Hip
TAPBPL	8	0	8	4	MODULAR	1	1	1	D001171	Arthritis, Juvenile
TARDBP	4	0	4	3	MODULAR	1	1	1	D050398	Adamantinoma
TARS2	8	1	7	3	MODULAR	1	1	1	D015207	Osteoarthritis, Hip
TAS1R2	4	0	4	1	MODULAR	1	1	1	D020370	Osteoarthritis, Knee
TBC1D8	6	2	4	1	MODULAR	1	1	1	D010024	Osteoporosis
TBC1D8-AS1	6	1	5	1	MODULAR	1	1	1	D010024	Osteoporosis
TBKBP1	4	0	4	2	MODULAR	1	1	1	D010003	Osteoarthritis
TBRG1	5	0	5	0	MODULAR	3	3	1	D010003	Osteoarthritis
TBX2	12	2	10	6	MODULAR	1	1	1	D010384	Pelvic Bones
TBX2-AS1	12	2	10	6	MODULAR	1	1	1	D010384	Pelvic Bones
TBX21	7	0	7	4	MODULAR	1	1	1	D010003	Osteoarthritis
TBX4	12	2	10	6	MODULAR	1	1	1	D010384	Pelvic Bones
TCP10	2	0	2	1	MODULAR	1	1	1	D010003	Osteoarthritis
TDRD10	10	1	9	3	MODULAR	1	1	1	D001171	Arthritis, Juvenile
TEX43	4	0	4	0	MODULAR	1	1	1	D010024	Osteoporosis
TFAP2C	2	0	2	1	MODULAR	2	2	1	D010003	Osteoarthritis
TGFA	7	0	7	1	MODULAR	4	4	2	D010003@D015207	Osteoarthritis@Osteoarthritis, Hip
TGFA-IT1	7	0	7	1	MODULAR	4	4	2	D010003@D015207	Osteoarthritis@Osteoarthritis, Hip
TGFB1	7	0	7	3	MODULAR	1	1	2	D010003@D015207	Osteoarthritis@Osteoarthritis, Hip
TGM2	7	0	7	5	MODULAR	1	1	1	D010003	Osteoarthritis
TLNRD1	5	1	4	0	MODULAR	1	1	1	D010014	Osteolysis
TMEM105	12	1	11	8	MODULAR	1	1	1	D013705	Temporomandibular Joint Disorders
TMEM129	12	2	10	6	MODULAR	3	3	2	D010003@D015207	Osteoarthritis@Osteoarthritis, Hip
TMEM150B	9	0	9	4	MODULAR	1	1	1	D015207	Osteoarthritis, Hip
TMEM190	11	1	10	5	MODULAR	1	1	1	D015207	Osteoarthritis, Hip
TMEM238	11	1	10	4	MODULAR	1	1	1	D015207	Osteoarthritis, Hip
TMEM241	6	1	5	2	MODULAR	1	1	1	D010003	Osteoarthritis
TMEM51	4	0	4	1	MODULAR	1	1	1	D010003	Osteoarthritis
TMEM51-AS1	4	0	4	1	MODULAR	1	1	1	D010003	Osteoarthritis
TMEM61	8	1	7	2	MODULAR	1	1	1	D020370	Osteoarthritis, Knee
TMEM87B	5	0	5	0	MODULAR	1	1	1	D001171	Arthritis, Juvenile
TMEM89	10	1	9	6	MODULAR	1	1	1	D010024	Osteoporosis
TMEM91	7	0	7	3	MODULAR	1	1	2	D010003@D015207	Osteoarthritis@Osteoarthritis, Hip
TMIGD3	6	1	5	2	MODULAR	1	1	1	D010024	Osteoporosis
TMPRSS6	4	1	3	2	MODULAR	1	1	1	D001171	Arthritis, Juvenile
TNC	7	2	5	1	MODULAR	2	2	1	D015207	Osteoarthritis, Hip
TNFRSF11B	8	0	8	3	MODULAR	1	1	1	D010024	Osteoporosis
TNFRSF1A	14	2	12	9	MODULAR	1	1	1	D001171	Arthritis, Juvenile
TNFSF11	2	0	2	1	MODULAR	1	1	1	D001171	Arthritis, Juvenile
TNIP2	6	0	6	4	MODULAR	1	1	1	D010003	Osteoarthritis
TNNC1	6	0	6	2	MODULAR	1	1	1	D020370	Osteoarthritis, Knee
TOMM7	7	1	6	4	MODULAR	1	1	1	D001171	Arthritis, Juvenile
TRIM45	6	2	4	1	MODULAR	1	1	1	D001171	Arthritis, Juvenile
TSEN2	6	0	6	3	MODULAR	1	1	1	D005271	Femur Head Necrosis
TSFM	17	0	17	4	MODULAR	1	1	1	D005269	Femur
TSGA13	2	0	2	1	MODULAR	1	1	1	D005271	Femur Head Necrosis
TSKU	9	0	9	2	MODULAR	1	1	1	D010003	Osteoarthritis
TSPAN17	7	0	7	2	MODULAR	1	1	1	D010003	Osteoarthritis
TSPAN33	5	0	5	1	MODULAR	1	1	1	D015207	Osteoarthritis, Hip
TTLL12	8	0	8	6	MODULAR	1	1	1	D010003	Osteoarthritis
TTLL2	2	0	2	1	MODULAR	1	1	1	D010003	Osteoarthritis
TUBB2A	11	0	11	1	MODULAR	1	1	1	D005271	Femur Head Necrosis
TXNDC2	9	2	7	1	MODULAR	1	1	1	D010024	Osteoporosis
TYK2	9	1	8	3	MODULAR	1	1	1	D001171	Arthritis, Juvenile
UBE2L3	7	0	7	5	MODULAR	1	1	1	D001171	Arthritis, Juvenile
UBE2S	11	1	10	6	MODULAR	1	1	1	D015207	Osteoarthritis, Hip
UBXN4	2	0	2	0	MODULAR	1	1	1	D010003	Osteoarthritis
UCN2	12	1	11	8	MODULAR	1	1	1	D010024	Osteoporosis
UIMC1	6	1	5	2	MODULAR	1	1	1	D005272	Femur Neck
ULK3	6	0	6	3	MODULAR	1	1	1	D010003	Osteoarthritis
UMODL1-AS1	5	0	5	1	MODULAR	1	1	1	D005271	Femur Head Necrosis
UNC5A	3	2	1	0	MODULAR	1	1	1	D010003	Osteoarthritis
UNC93A	3	1	2	1	MODULAR	1	1	1	D010003	Osteoarthritis
UPF1	12	1	11	7	MODULAR	1	1	1	D010003	Osteoarthritis
UQCC1	9	2	7	3	MODULAR	5	5	5	D006617@D010384@D020370@D010003@D015207	Hip Dislocation@Pelvic Bones@Osteoarthritis, Knee@Osteoarthritis@Osteoarthritis, Hip
UQCRC1	9	1	8	5	MODULAR	1	1	1	D010024	Osteoporosis
UQCRFS1	3	0	3	1	MODULAR	1	1	1	D010003	Osteoarthritis
USP16	9	2	7	0	MODULAR	1	1	1	D015207	Osteoarthritis, Hip
UTS2R	8	1	7	5	MODULAR	1	1	1	D005271	Femur Head Necrosis
UVRAG	4	0	4	1	MODULAR	1	1	1	D010024	Osteoporosis
VAMP1	9	0	9	4	MODULAR	1	1	1	D001171	Arthritis, Juvenile
VAPA	9	1	8	2	MODULAR	1	1	1	D010024	Osteoporosis
VPS9D1	7	1	6	5	MODULAR	1	1	1	D010003	Osteoarthritis
VPS9D1-AS1	6	1	5	4	MODULAR	1	1	1	D010003	Osteoarthritis
VTCN1	4	1	3	0	MODULAR	1	1	1	D001171	Arthritis, Juvenile
WDR24	12	2	10	8	MODULAR	1	1	1	D055959	Intervertebral Disc Degeneration
WDR75	6	2	4	2	MODULAR	1	1	1	D010024	Osteoporosis
WDR90	13	3	10	8	MODULAR	3	3	1	D055959	Intervertebral Disc Degeneration
WFIKKN1	14	4	10	7	MODULAR	3	3	1	D055959	Intervertebral Disc Degeneration
WIPF3	3	1	2	1	MODULAR	1	1	1	D010014	Osteolysis
WSCD2	7	1	6	3	MODULAR	1	1	1	D010014	Osteolysis
WWP2	11	1	10	7	MODULAR	1	1	1	D020370	Osteoarthritis, Knee
YDJC	8	0	8	6	MODULAR	1	1	1	D001171	Arthritis, Juvenile
YKT6	8	0	8	3	MODULAR	1	1	1	D010003	Osteoarthritis
ZC3H12C	7	0	7	2	MODULAR	1	1	1	D010003	Osteoarthritis
ZC3H7B	6	0	6	5	MODULAR	2	1	2	D010003@D015207	Osteoarthritis@Osteoarthritis, Hip
ZCCHC14	4	1	3	1	MODULAR	1	1	1	D001171	Arthritis, Juvenile
ZCCHC17	4	0	4	1	MODULAR	1	1	1	D010003	Osteoarthritis
ZCCHC4	4	0	4	1	MODULAR	1	1	1	D010003	Osteoarthritis
ZEB1	3	0	3	0	MODULAR	2	2	1	D055959	Intervertebral Disc Degeneration
ZEB1-AS1	4	0	4	0	MODULAR	2	2	1	D055959	Intervertebral Disc Degeneration
ZFP36L1	5	0	5	1	MODULAR	1	1	1	D001171	Arthritis, Juvenile
ZFP62	4	0	4	1	MODULAR	1	1	1	D015207	Osteoarthritis, Hip
ZGLP1	7	0	7	5	MODULAR	1	1	1	D001171	Arthritis, Juvenile
ZKSCAN5	10	0	10	0	MODULAR	1	1	1	D010003	Osteoarthritis
ZNF276	7	1	6	5	MODULAR	1	1	1	D010003	Osteoarthritis
ZNF345	6	0	6	5	MODULAR	1	1	1	D010003	Osteoarthritis
ZNF346	7	1	6	3	MODULAR	1	1	1	D005272	Femur Neck
ZNF394	10	0	10	0	MODULAR	1	1	1	D010003	Osteoarthritis
ZNF608	16	3	13	6	MODULAR	1	1	1	D010003	Osteoarthritis
ZNF655	9	0	9	0	MODULAR	1	1	1	D010003	Osteoarthritis
ZNF664	7	1	6	1	MODULAR	1	1	1	D010003	Osteoarthritis
ZNF664-RFLNA	7	1	6	1	MODULAR	1	1	1	D010003	Osteoarthritis
ZNF704	10	0	10	3	MODULAR	1	1	1	D005271	Femur Head Necrosis
ZNF770	3	1	2	0	MODULAR	2	2	1	D010003	Osteoarthritis
ZNF789	11	0	11	1	MODULAR	1	1	1	D010003	Osteoarthritis
ZNF790	6	0	6	5	MODULAR	1	1	1	D010003	Osteoarthritis
ZNF790-AS1	5	0	5	4	MODULAR	1	1	1	D010003	Osteoarthritis
ZNF850	6	0	6	5	MODULAR	1	1	1	D010003	Osteoarthritis
ZNRF2P2	2	0	2	1	MODULAR	1	1	1	D010014	Osteolysis

## Sheet: NOT_MODULAR_GENES_DISEASE_LOCI
Gene	Number of ATAC-seq Peaks	Number of Singleton Peaks	Number of multi-tissue peaks	Number of pleiotropic peaks	Gene Classification	Number of GWAS Variants	Number of Unique GWAS Variants	Number of Unique MESH IDs	MESH IDs	MESH IDs (label)
ADO	2	0	2	0	NOT_MODULAR	1	1	1	D050398	Adamantinoma
ADPRH	4	0	4	0	NOT_MODULAR	2	2	1	D001171	Arthritis, Juvenile
ATP8A2	4	0	4	0	NOT_MODULAR	1	1	1	D010003	Osteoarthritis
BACH1-IT3	1	0	1	1	NOT_MODULAR	1	1	1	D005271	Femur Head Necrosis
BCAP29	4	0	4	0	NOT_MODULAR	1	1	1	D010003	Osteoarthritis
BMP2K	1	0	1	0	NOT_MODULAR	1	1	1	D010003	Osteoarthritis
BTNL3	1	0	1	1	NOT_MODULAR	1	1	1	D015207	Osteoarthritis, Hip
C1QL3	2	0	2	0	NOT_MODULAR	1	1	1	D010024	Osteoporosis
C7orf13	2	0	2	0	NOT_MODULAR	1	1	1	D020370	Osteoarthritis, Knee
CCNYL2	1	0	1	0	NOT_MODULAR	1	1	1	D001171	Arthritis, Juvenile
CD80	4	0	4	0	NOT_MODULAR	2	2	1	D001171	Arthritis, Juvenile
CHADL	5	0	5	5	NOT_MODULAR	3	2	2	D010003@D015207	Osteoarthritis@Osteoarthritis, Hip
CHRM2	1	0	1	0	NOT_MODULAR	1	1	1	D010003	Osteoarthritis
COG5	4	0	4	0	NOT_MODULAR	1	1	1	D010003	Osteoarthritis
DHX9	2	0	2	0	NOT_MODULAR	1	1	1	D010024	Osteoporosis
DUS4L	4	0	4	0	NOT_MODULAR	1	1	1	D010003	Osteoarthritis
EDEM1	3	0	3	0	NOT_MODULAR	1	1	1	D055959	Intervertebral Disc Degeneration
EP300-AS1	4	0	4	4	NOT_MODULAR	3	2	2	D010003@D015207	Osteoarthritis@Osteoarthritis, Hip
FAM209A	1	0	1	0	NOT_MODULAR	2	2	1	D010003	Osteoarthritis
FILIP1	1	0	1	0	NOT_MODULAR	2	2	1	D015207	Osteoarthritis, Hip
GABPB1	2	0	2	0	NOT_MODULAR	2	1	1	D020370	Osteoarthritis, Knee
GABPB1-AS1	2	0	2	0	NOT_MODULAR	2	1	1	D020370	Osteoarthritis, Knee
GABPB1-IT1	2	0	2	0	NOT_MODULAR	2	1	1	D020370	Osteoarthritis, Knee
GLT8D1	3	0	3	0	NOT_MODULAR	5	5	2	D010003@D015207	Osteoarthritis@Osteoarthritis, Hip
GNL3	3	0	3	0	NOT_MODULAR	4	4	2	D010003@D015207	Osteoarthritis@Osteoarthritis, Hip
HLA-DQA1	1	1	0	0	NOT_MODULAR	1	1	1	D001171	Arthritis, Juvenile
HLA-DRB5	1	1	0	0	NOT_MODULAR	1	1	1	D001171	Arthritis, Juvenile
IL15RA	2	0	2	0	NOT_MODULAR	2	2	1	D001171	Arthritis, Juvenile
IMPACT	3	0	3	0	NOT_MODULAR	1	1	1	D010024	Osteoporosis
ITIH1	3	0	3	0	NOT_MODULAR	5	5	2	D010003@D015207	Osteoarthritis@Osteoarthritis, Hip
ITIH3	2	0	2	0	NOT_MODULAR	4	4	1	D015207	Osteoarthritis, Hip
ITIH4	2	0	2	0	NOT_MODULAR	3	3	1	D015207	Osteoarthritis, Hip
ITIH4-AS1	2	0	2	0	NOT_MODULAR	3	3	1	D015207	Osteoarthritis, Hip
IZUMO2	2	0	2	2	NOT_MODULAR	1	1	1	D055959	Intervertebral Disc Degeneration
KCNIP4	1	0	1	0	NOT_MODULAR	1	1	1	D020370	Osteoarthritis, Knee
KCTD17	2	0	2	2	NOT_MODULAR	1	1	1	D001171	Arthritis, Juvenile
KIAA1024	1	0	1	1	NOT_MODULAR	1	1	1	D010003	Osteoarthritis
KLF17	2	0	2	0	NOT_MODULAR	1	1	1	D001171	Arthritis, Juvenile
L3MBTL2	5	0	5	5	NOT_MODULAR	3	2	2	D010003@D015207	Osteoarthritis@Osteoarthritis, Hip
LEPR	1	0	1	0	NOT_MODULAR	1	1	1	D005271	Femur Head Necrosis
LEPROT	1	0	1	0	NOT_MODULAR	1	1	1	D005271	Femur Head Necrosis
LINC00244	3	0	3	0	NOT_MODULAR	1	1	1	D020370	Osteoarthritis, Knee
LINC00301	2	0	2	0	NOT_MODULAR	1	1	1	D015207	Osteoarthritis, Hip
LINC00347	2	0	2	0	NOT_MODULAR	1	1	1	D005271	Femur Head Necrosis
LINC00575	1	0	1	0	NOT_MODULAR	1	1	1	D010008	Osteochondritis Dissecans
LINC00839	1	0	1	0	NOT_MODULAR	1	1	1	D001171	Arthritis, Juvenile
LINC01006	2	0	2	0	NOT_MODULAR	1	1	1	D020370	Osteoarthritis, Knee
LINC01088	1	0	1	0	NOT_MODULAR	1	1	1	D010003	Osteoarthritis
LINC01416	4	0	4	4	NOT_MODULAR	1	1	1	D010003	Osteoarthritis
LINC01507	1	1	0	0	NOT_MODULAR	2	2	1	D010003	Osteoarthritis
LINC01716	1	0	1	1	NOT_MODULAR	2	2	1	D010003	Osteoarthritis
LINC01882	2	0	2	0	NOT_MODULAR	1	1	1	D001171	Arthritis, Juvenile
LINC02341	1	0	1	0	NOT_MODULAR	1	1	1	D001171	Arthritis, Juvenile
LINC02398	1	1	0	0	NOT_MODULAR	1	1	1	D017887	Ossification of Posterior Longitudinal Ligament
LOC100506544	5	0	5	5	NOT_MODULAR	3	2	2	D010003@D015207	Osteoarthritis@Osteoarthritis, Hip
LOC104054148	1	0	1	0	NOT_MODULAR	1	1	1	D010014	Osteolysis
LOC157273	3	0	3	3	NOT_MODULAR	2	2	2	D010003@D015207	Osteoarthritis@Osteoarthritis, Hip
LOC647070	2	0	2	0	NOT_MODULAR	1	1	1	D010024	Osteoporosis
MAP3K9	4	0	4	0	NOT_MODULAR	2	2	1	D010003	Osteoarthritis
MAPT	1	0	1	1	NOT_MODULAR	3	2	2	D010003@D015207	Osteoarthritis@Osteoarthritis, Hip
MAPT-AS1	1	0	1	1	NOT_MODULAR	3	2	2	D010003@D015207	Osteoarthritis@Osteoarthritis, Hip
MAPT-IT1	1	0	1	1	NOT_MODULAR	3	2	2	D010003@D015207	Osteoarthritis@Osteoarthritis, Hip
MIR3612	1	0	1	1	NOT_MODULAR	1	1	1	D010003	Osteoarthritis
MIR3977	1	1	0	0	NOT_MODULAR	1	1	1	D010003	Osteoarthritis
MIR4419B	1	0	1	1	NOT_MODULAR	1	1	1	D010003	Osteoarthritis
MIR4679-1	1	0	1	0	NOT_MODULAR	1	1	1	D001171	Arthritis, Juvenile
MIR4679-2	1	0	1	0	NOT_MODULAR	1	1	1	D001171	Arthritis, Juvenile
MIR4712	2	0	2	0	NOT_MODULAR	2	1	1	D020370	Osteoarthritis, Knee
MIR490	1	0	1	0	NOT_MODULAR	1	1	1	D010003	Osteoarthritis
MIR548T	1	1	0	0	NOT_MODULAR	1	1	1	D002111	Calcaneus
MIR586	1	0	1	0	NOT_MODULAR	1	1	1	D015207	Osteoarthritis, Hip
MIR6889	5	0	5	5	NOT_MODULAR	3	2	2	D010003@D015207	Osteoarthritis@Osteoarthritis, Hip
MIR8064	2	0	2	0	NOT_MODULAR	3	3	1	D015207	Osteoarthritis, Hip
MS4A14	1	1	0	0	NOT_MODULAR	1	1	1	D010003	Osteoarthritis
MS4A4A	1	1	0	0	NOT_MODULAR	1	1	1	D010003	Osteoarthritis
MS4A5	1	1	0	0	NOT_MODULAR	1	1	1	D010003	Osteoarthritis
MS4A6E	1	1	0	0	NOT_MODULAR	1	1	1	D010003	Osteoarthritis
MS4A7	1	1	0	0	NOT_MODULAR	1	1	1	D010003	Osteoarthritis
MTMR6	4	0	4	0	NOT_MODULAR	1	1	1	D010003	Osteoarthritis
MUSTN1	2	0	2	0	NOT_MODULAR	3	3	1	D015207	Osteoarthritis, Hip
MYH14	2	0	2	2	NOT_MODULAR	1	1	1	D055959	Intervertebral Disc Degeneration
NAALADL2-AS3	1	0	1	1	NOT_MODULAR	1	1	1	D010003	Osteoarthritis
NDST4	1	0	1	0	NOT_MODULAR	1	1	1	D020370	Osteoarthritis, Knee
NEK4	3	0	3	0	NOT_MODULAR	5	5	2	D010003@D015207	Osteoarthritis@Osteoarthritis, Hip
NUP58	4	0	4	0	NOT_MODULAR	1	1	1	D010003	Osteoarthritis
OR11L1	2	0	2	0	NOT_MODULAR	1	1	1	D001171	Arthritis, Juvenile
OR14A16	1	0	1	0	NOT_MODULAR	1	1	1	D001171	Arthritis, Juvenile
OR1C1	1	0	1	0	NOT_MODULAR	1	1	1	D001171	Arthritis, Juvenile
OR6F1	1	0	1	0	NOT_MODULAR	1	1	1	D001171	Arthritis, Juvenile
OR8B8	1	0	1	0	NOT_MODULAR	1	1	1	D010003	Osteoarthritis
PACERR	1	0	1	0	NOT_MODULAR	1	1	1	D020370	Osteoarthritis, Knee
PAQR3	1	0	1	0	NOT_MODULAR	1	1	1	D010003	Osteoarthritis
PART1	1	0	1	0	NOT_MODULAR	1	1	1	D020370	Osteoarthritis, Knee
PBRM1	3	0	3	0	NOT_MODULAR	4	4	2	D010003@D015207	Osteoarthritis@Osteoarthritis, Hip
PCNX1	4	0	4	0	NOT_MODULAR	2	2	1	D010003	Osteoarthritis
PDE4D	1	0	1	0	NOT_MODULAR	1	1	1	D020370	Osteoarthritis, Knee
PLA1A	4	0	4	0	NOT_MODULAR	2	2	1	D001171	Arthritis, Juvenile
POGLUT1	3	0	3	0	NOT_MODULAR	2	2	1	D001171	Arthritis, Juvenile
PTER	2	0	2	0	NOT_MODULAR	1	1	1	D010024	Osteoporosis
PTGS2	1	0	1	0	NOT_MODULAR	1	1	1	D020370	Osteoarthritis, Knee
PTPRG	1	0	1	0	NOT_MODULAR	1	1	1	D010003	Osteoarthritis
RNF32	2	0	2	0	NOT_MODULAR	1	1	1	D020370	Osteoarthritis, Knee
RTFDC1	2	0	2	0	NOT_MODULAR	2	2	1	D010003	Osteoarthritis
SENP6	1	0	1	0	NOT_MODULAR	1	1	1	D015207	Osteoarthritis, Hip
SIPA1L1	1	0	1	0	NOT_MODULAR	2	2	1	D010003	Osteoarthritis
SLC36A4	2	0	2	0	NOT_MODULAR	1	1	1	D010003	Osteoarthritis
SLC39A8	2	0	2	0	NOT_MODULAR	1	1	1	D010003	Osteoarthritis
SNORD129	1	0	1	0	NOT_MODULAR	1	1	1	D010014	Osteolysis
SNORD136	3	0	3	0	NOT_MODULAR	5	5	2	D010003@D015207	Osteoarthritis@Osteoarthritis, Hip
SNORD19	3	0	3	0	NOT_MODULAR	5	5	2	D010003@D015207	Osteoarthritis@Osteoarthritis, Hip
SNORD19B	3	0	3	0	NOT_MODULAR	5	5	2	D010003@D015207	Osteoarthritis@Osteoarthritis, Hip
SNORD19C	3	0	3	0	NOT_MODULAR	5	5	2	D010003@D015207	Osteoarthritis@Osteoarthritis, Hip
SNORD69	3	0	3	0	NOT_MODULAR	5	5	2	D010003@D015207	Osteoarthritis@Osteoarthritis, Hip
SOX6	1	0	1	1	NOT_MODULAR	1	1	1	D010024	Osteoporosis
SP4	2	0	2	0	NOT_MODULAR	1	1	1	D013705	Temporomandibular Joint Disorders
SPCS1	3	0	3	0	NOT_MODULAR	5	5	2	D010003@D015207	Osteoarthritis@Osteoarthritis, Hip
STOX1	2	0	2	0	NOT_MODULAR	1	1	1	D055959	Intervertebral Disc Degeneration
TBX3	2	0	2	2	NOT_MODULAR	1	1	1	D010014	Osteolysis
THSD7B	1	0	1	0	NOT_MODULAR	1	1	2	D010003@D015207	Osteoarthritis@Osteoarthritis, Hip
TIMMDC1	4	0	4	0	NOT_MODULAR	2	2	1	D001171	Arthritis, Juvenile
TMEM132C	1	0	1	1	NOT_MODULAR	1	1	1	D010003	Osteoarthritis
TMEM39A	3	0	3	0	NOT_MODULAR	2	2	1	D001171	Arthritis, Juvenile
TRIM32	1	0	1	0	NOT_MODULAR	2	2	2	D005271@D015207	Femur Head Necrosis@Osteoarthritis, Hip
TRIM58	2	0	2	0	NOT_MODULAR	1	1	1	D001171	Arthritis, Juvenile
USP8	2	0	2	0	NOT_MODULAR	4	2	2	D020370@D015207	Osteoarthritis, Knee@Osteoarthritis, Hip
ZC3H11B	1	0	1	0	NOT_MODULAR	2	2	2	D010003@D015207	Osteoarthritis@Osteoarthritis, Hip
ZCCHC6	3	0	3	0	NOT_MODULAR	1	1	1	D002111	Calcaneus
ZNF37BP	2	0	2	0	NOT_MODULAR	1	1	1	D001171	Arthritis, Juvenile
ZNF568	4	0	4	4	NOT_MODULAR	1	1	1	D010003	Osteoarthritis
ZNF829	4	0	4	4	NOT_MODULAR	1	1	1	D010003	Osteoarthritis

## Sheet: MODULAR_GENES_RECURRENT_DISEASE
Gene	Number of ATAC-seq Peaks	Number of Singleton Peaks	Number of multi-tissue peaks	Number of pleiotropic peaks	Gene Classification	Number of GWAS Variants	Number of Unique GWAS Variants	Number of Unique MESH IDs	MESH IDs	MESH IDs (label)
UQCC1	9	2	7	3	MODULAR	5	5	5	D006617@D010384@D020370@D010003@D015207	Hip Dislocation@Pelvic Bones@Osteoarthritis, Knee@Osteoarthritis@Osteoarthritis, Hip
GDF5OS	8	2	6	3	MODULAR	4	4	4	D010384@D020370@D010003@D015207	Pelvic Bones@Osteoarthritis, Knee@Osteoarthritis@Osteoarthritis, Hip
AMBP	18	3	15	11	MODULAR	4	4	3	D020370@D010003@D015207	Osteoarthritis, Knee@Osteoarthritis@Osteoarthritis, Hip
CEP250	7	1	6	4	MODULAR	3	3	3	D010384@D020370@D015207	Pelvic Bones@Osteoarthritis, Knee@Osteoarthritis, Hip
COL27A1	19	2	17	13	MODULAR	4	4	3	D020370@D010003@D015207	Osteoarthritis, Knee@Osteoarthritis@Osteoarthritis, Hip
EIF6	10	2	8	6	MODULAR	3	3	3	D006617@D010003@D015207	Hip Dislocation@Osteoarthritis@Osteoarthritis, Hip
FAM83C	10	2	8	6	MODULAR	3	3	3	D006617@D010003@D015207	Hip Dislocation@Osteoarthritis@Osteoarthritis, Hip
FAM83C-AS1	10	2	8	6	MODULAR	3	3	3	D006617@D010003@D015207	Hip Dislocation@Osteoarthritis@Osteoarthritis, Hip
GDF5	7	1	6	4	MODULAR	3	3	3	D010384@D020370@D015207	Pelvic Bones@Osteoarthritis, Knee@Osteoarthritis, Hip
KIF12	15	2	13	10	MODULAR	4	4	3	D020370@D010003@D015207	Osteoarthritis, Knee@Osteoarthritis@Osteoarthritis, Hip
MIR1289-1	7	1	6	4	MODULAR	3	3	3	D010384@D020370@D015207	Pelvic Bones@Osteoarthritis, Knee@Osteoarthritis, Hip
MIR455	21	2	19	12	MODULAR	4	4	3	D020370@D010003@D015207	Osteoarthritis, Knee@Osteoarthritis@Osteoarthritis, Hip
MMP24-AS1-EDEM2	10	2	8	6	MODULAR	3	3	3	D006617@D010003@D015207	Hip Dislocation@Osteoarthritis@Osteoarthritis, Hip
MMP24OS	10	2	8	6	MODULAR	3	3	3	D006617@D010003@D015207	Hip Dislocation@Osteoarthritis@Osteoarthritis, Hip
B9D2	7	0	7	3	MODULAR	1	1	2	D010003@D015207	Osteoarthritis@Osteoarthritis, Hip
BCKDHA	6	0	6	3	MODULAR	1	1	2	D010003@D015207	Osteoarthritis@Osteoarthritis, Hip
C12orf65	4	0	4	2	MODULAR	3	2	2	D010003@D020370	Osteoarthritis@Osteoarthritis, Knee
C20orf173	5	1	4	3	MODULAR	2	2	2	D010384@D020370	Pelvic Bones@Osteoarthritis, Knee
CAVIN2	5	1	4	3	MODULAR	1	1	2	D020370@D015207	Osteoarthritis, Knee@Osteoarthritis, Hip
CCDC97	9	0	9	6	MODULAR	1	1	2	D010003@D015207	Osteoarthritis@Osteoarthritis, Hip
CDK2AP1	3	0	3	1	MODULAR	4	3	2	D020370@D010003	Osteoarthritis, Knee@Osteoarthritis
EPPK1	8	0	8	4	MODULAR	2	2	2	D020370@D015207	Osteoarthritis, Knee@Osteoarthritis, Hip
EQTN	9	1	8	3	MODULAR	1	1	2	D010003@D015207	Osteoarthritis@Osteoarthritis, Hip
EXOSC5	6	0	6	3	MODULAR	1	1	2	D010003@D015207	Osteoarthritis@Osteoarthritis, Hip
FAM53A	11	2	9	5	MODULAR	3	3	2	D010003@D015207	Osteoarthritis@Osteoarthritis, Hip
FGF18	7	0	7	2	MODULAR	2	2	2	D020370@D015207	Osteoarthritis, Knee@Osteoarthritis, Hip
GLIS3	14	2	12	5	MODULAR	3	3	2	D010003@D015207	Osteoarthritis@Osteoarthritis, Hip
GRINA	11	0	11	8	MODULAR	2	2	2	D020370@D015207	Osteoarthritis, Knee@Osteoarthritis, Hip
HFE	14	0	14	6	MODULAR	2	2	2	D010003@D015207	Osteoarthritis@Osteoarthritis, Hip
HIST1H1C	13	0	13	5	MODULAR	2	2	2	D010003@D015207	Osteoarthritis@Osteoarthritis, Hip
HIST1H1E	16	0	16	7	MODULAR	2	2	2	D010003@D015207	Osteoarthritis@Osteoarthritis, Hip
HIST1H1T	16	0	16	7	MODULAR	2	2	2	D010003@D015207	Osteoarthritis@Osteoarthritis, Hip
HIST1H2AB	12	0	12	5	MODULAR	2	2	2	D010003@D015207	Osteoarthritis@Osteoarthritis, Hip
HIST1H2AC	16	0	16	6	MODULAR	2	2	2	D010003@D015207	Osteoarthritis@Osteoarthritis, Hip
HIST1H2AD	16	0	16	6	MODULAR	1	1	2	D010003@D015207	Osteoarthritis@Osteoarthritis, Hip
HIST1H2AE	17	0	17	7	MODULAR	1	1	2	D010003@D015207	Osteoarthritis@Osteoarthritis, Hip
HIST1H2BB	12	0	12	5	MODULAR	2	2	2	D010003@D015207	Osteoarthritis@Osteoarthritis, Hip
HIST1H2BC	16	0	16	6	MODULAR	2	2	2	D010003@D015207	Osteoarthritis@Osteoarthritis, Hip
HIST1H2BD	15	0	15	6	MODULAR	2	2	2	D010003@D015207	Osteoarthritis@Osteoarthritis, Hip
HIST1H2BE	16	0	16	7	MODULAR	2	2	2	D010003@D015207	Osteoarthritis@Osteoarthritis, Hip
HIST1H2BF	16	0	16	6	MODULAR	1	1	2	D010003@D015207	Osteoarthritis@Osteoarthritis, Hip
HIST1H2BG	17	0	17	7	MODULAR	1	1	2	D010003@D015207	Osteoarthritis@Osteoarthritis, Hip
HIST1H3B	12	0	12	5	MODULAR	2	2	2	D010003@D015207	Osteoarthritis@Osteoarthritis, Hip
HIST1H3C	12	0	12	5	MODULAR	2	2	2	D010003@D015207	Osteoarthritis@Osteoarthritis, Hip
HIST1H3D	16	0	16	6	MODULAR	1	1	2	D010003@D015207	Osteoarthritis@Osteoarthritis, Hip
HIST1H4B	12	0	12	5	MODULAR	2	2	2	D010003@D015207	Osteoarthritis@Osteoarthritis, Hip
HIST1H4C	16	0	16	7	MODULAR	2	2	2	D010003@D015207	Osteoarthritis@Osteoarthritis, Hip
HIST1H4D	16	0	16	6	MODULAR	2	2	2	D010003@D015207	Osteoarthritis@Osteoarthritis, Hip
HIST1H4E	16	0	16	6	MODULAR	1	1	2	D010003@D015207	Osteoarthritis@Osteoarthritis, Hip
HNRNPUL1	7	0	7	6	MODULAR	1	1	2	D010003@D015207	Osteoarthritis@Osteoarthritis, Hip
JPH3	2	1	1	0	MODULAR	2	2	2	D001171@D010003	Arthritis, Juvenile@Osteoarthritis
LINC00032	7	1	6	2	MODULAR	1	1	2	D010003@D015207	Osteoarthritis@Osteoarthritis, Hip
LINC01152	9	0	9	4	MODULAR	3	3	2	D005269@D020370	Femur@Osteoarthritis, Knee
LINC02097	7	0	7	3	MODULAR	2	2	2	D005269@D020370	Femur@Osteoarthritis, Knee
LOC101928731	6	0	6	3	MODULAR	2	2	2	D010003@D015207	Osteoarthritis@Osteoarthritis, Hip
LOC101929128	8	2	6	3	MODULAR	3	3	2	D010003@D015207	Osteoarthritis@Osteoarthritis, Hip
LOC102723517	8	0	8	4	MODULAR	3	3	2	D005269@D020370	Femur@Osteoarthritis, Knee
LOC102723886	4	1	3	2	MODULAR	4	4	2	D010003@D015207	Osteoarthritis@Osteoarthritis, Hip
LOC105375075	13	2	11	3	MODULAR	2	2	2	D010003@D017887	Osteoarthritis@Ossification of Posterior Longitudinal Ligament
LOC108783645	15	0	15	7	MODULAR	2	2	2	D010003@D015207	Osteoarthritis@Osteoarthritis, Hip
MIR3912	7	0	7	2	MODULAR	2	2	2	D020370@D015207	Osteoarthritis, Knee@Osteoarthritis, Hip
MIR661	9	0	9	6	MODULAR	2	2	2	D020370@D015207	Osteoarthritis, Knee@Osteoarthritis, Hip
MPHOSPH9	4	0	4	2	MODULAR	3	2	2	D010003@D020370	Osteoarthritis@Osteoarthritis, Knee
NACA2	2	1	1	1	MODULAR	2	2	2	D010003@D015207	Osteoarthritis@Osteoarthritis, Hip
NPM1	7	0	7	2	MODULAR	2	2	2	D020370@D015207	Osteoarthritis, Knee@Osteoarthritis, Hip
PARP10	11	0	11	8	MODULAR	2	2	2	D020370@D015207	Osteoarthritis, Knee@Osteoarthritis, Hip
PFKP	10	1	9	6	MODULAR	2	2	2	D010003@D055959	Osteoarthritis@Intervertebral Disc Degeneration
PITRM1	12	3	9	5	MODULAR	2	2	2	D010003@D055959	Osteoarthritis@Intervertebral Disc Degeneration
PITRM1-AS1	14	2	12	7	MODULAR	2	2	2	D010003@D055959	Osteoarthritis@Intervertebral Disc Degeneration
PLEC	11	0	11	8	MODULAR	2	2	2	D020370@D015207	Osteoarthritis, Knee@Osteoarthritis, Hip
PPP1R3B	8	2	6	3	MODULAR	3	3	2	D010003@D015207	Osteoarthritis@Osteoarthritis, Hip
RANGAP1	6	0	6	5	MODULAR	2	1	2	D010003@D015207	Osteoarthritis@Osteoarthritis, Hip
ROCR	9	0	9	4	MODULAR	3	3	2	D005269@D020370	Femur@Osteoarthritis, Knee
SLBP	12	2	10	6	MODULAR	3	3	2	D010003@D015207	Osteoarthritis@Osteoarthritis, Hip
SNORD142	14	2	12	7	MODULAR	2	2	2	D010003@D055959	Osteoarthritis@Intervertebral Disc Degeneration
TACC3	12	2	10	6	MODULAR	3	3	2	D010003@D015207	Osteoarthritis@Osteoarthritis, Hip
TGFA	7	0	7	1	MODULAR	4	4	2	D010003@D015207	Osteoarthritis@Osteoarthritis, Hip
TGFA-IT1	7	0	7	1	MODULAR	4	4	2	D010003@D015207	Osteoarthritis@Osteoarthritis, Hip
TGFB1	7	0	7	3	MODULAR	1	1	2	D010003@D015207	Osteoarthritis@Osteoarthritis, Hip
TMEM129	12	2	10	6	MODULAR	3	3	2	D010003@D015207	Osteoarthritis@Osteoarthritis, Hip
TMEM91	7	0	7	3	MODULAR	1	1	2	D010003@D015207	Osteoarthritis@Osteoarthritis, Hip
ZC3H7B	6	0	6	5	MODULAR	2	1	2	D010003@D015207	Osteoarthritis@Osteoarthritis, Hip

## Sheet: NOTMOD_GENES_RECURRENT_DISEASE
Gene	Number of ATAC-seq Peaks	Number of Singleton Peaks	Number of multi-tissue peaks	Number of pleiotropic peaks	Gene Classification	Number of GWAS Variants	Number of Unique GWAS Variants	Number of Unique MESH IDs	MESH IDs	MESH IDs (label)
CHADL	5	0	5	5	NOT_MODULAR	3	2	2	D010003@D015207	Osteoarthritis@Osteoarthritis, Hip
EP300-AS1	4	0	4	4	NOT_MODULAR	3	2	2	D010003@D015207	Osteoarthritis@Osteoarthritis, Hip
GLT8D1	3	0	3	0	NOT_MODULAR	5	5	2	D010003@D015207	Osteoarthritis@Osteoarthritis, Hip
GNL3	3	0	3	0	NOT_MODULAR	4	4	2	D010003@D015207	Osteoarthritis@Osteoarthritis, Hip
ITIH1	3	0	3	0	NOT_MODULAR	5	5	2	D010003@D015207	Osteoarthritis@Osteoarthritis, Hip
L3MBTL2	5	0	5	5	NOT_MODULAR	3	2	2	D010003@D015207	Osteoarthritis@Osteoarthritis, Hip
LOC100506544	5	0	5	5	NOT_MODULAR	3	2	2	D010003@D015207	Osteoarthritis@Osteoarthritis, Hip
LOC157273	3	0	3	3	NOT_MODULAR	2	2	2	D010003@D015207	Osteoarthritis@Osteoarthritis, Hip
MAPT	1	0	1	1	NOT_MODULAR	3	2	2	D010003@D015207	Osteoarthritis@Osteoarthritis, Hip
MAPT-AS1	1	0	1	1	NOT_MODULAR	3	2	2	D010003@D015207	Osteoarthritis@Osteoarthritis, Hip
MAPT-IT1	1	0	1	1	NOT_MODULAR	3	2	2	D010003@D015207	Osteoarthritis@Osteoarthritis, Hip
MIR6889	5	0	5	5	NOT_MODULAR	3	2	2	D010003@D015207	Osteoarthritis@Osteoarthritis, Hip
NEK4	3	0	3	0	NOT_MODULAR	5	5	2	D010003@D015207	Osteoarthritis@Osteoarthritis, Hip
PBRM1	3	0	3	0	NOT_MODULAR	4	4	2	D010003@D015207	Osteoarthritis@Osteoarthritis, Hip
SNORD136	3	0	3	0	NOT_MODULAR	5	5	2	D010003@D015207	Osteoarthritis@Osteoarthritis, Hip
SNORD19	3	0	3	0	NOT_MODULAR	5	5	2	D010003@D015207	Osteoarthritis@Osteoarthritis, Hip
SNORD19B	3	0	3	0	NOT_MODULAR	5	5	2	D010003@D015207	Osteoarthritis@Osteoarthritis, Hip
SNORD19C	3	0	3	0	NOT_MODULAR	5	5	2	D010003@D015207	Osteoarthritis@Osteoarthritis, Hip
SNORD69	3	0	3	0	NOT_MODULAR	5	5	2	D010003@D015207	Osteoarthritis@Osteoarthritis, Hip
SPCS1	3	0	3	0	NOT_MODULAR	5	5	2	D010003@D015207	Osteoarthritis@Osteoarthritis, Hip
THSD7B	1	0	1	0	NOT_MODULAR	1	1	2	D010003@D015207	Osteoarthritis@Osteoarthritis, Hip
TRIM32	1	0	1	0	NOT_MODULAR	2	2	2	D005271@D015207	Femur Head Necrosis@Osteoarthritis, Hip
USP8	2	0	2	0	NOT_MODULAR	4	2	2	D020370@D015207	Osteoarthritis, Knee@Osteoarthritis, Hip
ZC3H11B	1	0	1	0	NOT_MODULAR	2	2	2	D010003@D015207	Osteoarthritis@Osteoarthritis, Hip
