# Supplementary material for: Joint disease-specificity at the regulatory base-pair level
Source: Nat Commun. 2021 Jul 6;12:4161. doi: 10.1038/s41467-021-24345-9 (PMC8260791; doi:10.1038/s41467-021-24345-9)
Supplement: Supplementary file 5 — Supplementary Data 2 [file 41467_2021_24345_MOESM5_ESM.xlsx]

## Sheet: Human Acetabulum E67
chr1	24117134	24118138
chr1	48234281	48239356
chr1	2484564	2492080
chr1	2883319	2888597
chr1	3407312	3420210
chr1	6684602	6685918
chr1	11795613	11797336
chr1	25558586	25559862
chr1	28179285	28181066
chr1	31194365	31197088
chr1	100924793	100925637
chr1	118751150	118751809
chr1	118881187	118882798
chr1	144965254	144965835
chr1	160036926	160039160
chr1	162660002	162661468
chr1	218757967	218759890
chr1	226098780	226099643
chr1	228192947	228197310
chr1	838911	841060
chr1	844375	846890
chr1	853568	861937
chr1	870426	881316
chr1	894145	895466
chr1	900902	903138
chr1	930934	936783
chr1	952562	957740
chr1	958226	961131
chr1	965093	969058
chr1	975209	980492
chr1	993560	997407
chr1	997720	1000138
chr1	1004473	1006306
chr1	1011315	1023177
chr1	1057057	1058498
chr1	1067618	1069352
chr1	1092854	1095262
chr1	1108727	1110183
chr1	1132200	1144643
chr1	1169542	1175972
chr1	1180785	1186588
chr1	1208351	1210875
chr1	1220022	1233891
chr1	1233967	1236014
chr1	1259625	1261693
chr1	1282666	1285354
chr1	1291961	1296415
chr1	1317644	1318149
chr1	1333795	1335802
chr1	1341953	1343525
chr1	1365275	1372441
chr1	1406375	1407992
chr1	1446520	1448823
chr1	1474189	1477010
chr1	1509311	1511217
chr1	1565641	1570685
chr1	1590116	1591294
chr1	1655307	1656511
chr1	1709097	1710846
chr1	1821063	1823769
chr1	1839466	1841410
chr1	1848142	1855446
chr1	1980758	1983416
chr1	2063701	2067586
chr1	2105341	2106538
chr1	2120491	2122723
chr1	2124768	2127484
chr1	2129711	2131319
chr1	2134488	2137679
chr1	2138241	2140619
chr1	2143430	2148480
chr1	2186687	2189122
chr1	2209440	2215130
chr1	2241785	2256382
chr1	2263904	2268268
chr1	2312266	2315005
chr1	2343027	2349484
chr1	2370785	2380471
chr1	2422011	2432132
chr1	2572739	2575409
chr1	2685232	2695161
chr1	2765481	2766286
chr1	2841309	2846244
chr1	2852750	2854210
chr1	2864885	2867171
chr1	2898375	2902393
chr1	2982114	2990862
chr1	3079306	3082850
chr1	3085947	3088932
chr1	3101567	3105079
chr1	3133107	3138043
chr1	3154025	3156034
chr1	3156765	3159363
chr1	3227650	3232079
chr1	3250559	3252180
chr1	3261999	3268011
chr1	3280819	3284267
chr1	3285452	3287182
chr1	3309423	3312466
chr1	3368507	3372061
chr1	3387581	3391287
chr1	3445321	3452271
chr1	3455531	3458222
chr1	3458282	3466216
chr1	3498856	3502875
chr1	3513483	3521441
chr1	3523313	3529890
chr1	3565937	3570112
chr1	3608632	3615121
chr1	3688100	3694818
chr1	3712280	3713554
chr1	4168509	4169770
chr1	4712586	4716757
chr1	6239052	6241025
chr1	6259075	6260263
chr1	6265225	6266903
chr1	6268453	6270163
chr1	6295252	6296584
chr1	6318795	6321863
chr1	6335829	6337744
chr1	6347192	6348228
chr1	6506079	6510984
chr1	6513379	6517608
chr1	6548517	6551456
chr1	6556316	6559317
chr1	6579303	6580969
chr1	6613798	6615844
chr1	6645413	6649867
chr1	6658688	6660500
chr1	6660573	6664857
chr1	6761186	6762453
chr1	7044716	7045423
chr1	7358878	7360458
chr1	7480228	7481265
chr1	7529118	7533676
chr1	7634183	7635022
chr1	7739575	7741375
chr1	7830921	7831920
chr1	8013892	8014823
chr1	8176723	8178198
chr1	8214559	8215247
chr1	8261964	8263157
chr1	8271832	8272799
chr1	8276988	8277735
chr1	8377465	8378829
chr1	8483019	8484847
chr1	8560974	8562827
chr1	8585322	8586318
chr1	8933590	8934203
chr1	8949383	8951004
chr1	9294183	9295722
chr1	9340527	9341179
chr1	9351808	9355139
chr1	9362858	9363708
chr1	9370737	9371518
chr1	9377487	9378644
chr1	9379974	9382209
chr1	9382731	9386414
chr1	9397618	9401318
chr1	9431162	9432229
chr1	9459556	9462394
chr1	9501189	9502536
chr1	9503786	9505015
chr1	9747151	9748343
chr1	9749066	9750927
chr1	9882647	9885079
chr1	9885293	9886031
chr1	9934662	9935886
chr1	9950262	9951313
chr1	10002579	10004011
chr1	10490146	10491322
chr1	10531936	10532832
chr1	10534797	10535697
chr1	10697913	10699911
chr1	10722584	10725099
chr1	10753648	10755574
chr1	10854337	10856997
chr1	10926465	10927996
chr1	11039495	11040888
chr1	11118890	11120807
chr1	11159396	11160166
chr1	11332761	11334042
chr1	11582509	11583115
chr1	11712937	11715801
chr1	11723984	11725380
chr1	11740235	11741970
chr1	11863038	11864046
chr1	11967627	11969678
chr1	11985323	11986836
chr1	11994246	11995369
chr1	12094121	12095288
chr1	12112020	12112682
chr1	12202061	12204230
chr1	12237528	12239589
chr1	12268564	12269714
chr1	12289723	12291409
chr1	12376316	12376973
chr1	12402375	12402976
chr1	12415948	12416676
chr1	12483973	12484668
chr1	12535425	12536412
chr1	12537937	12538934
chr1	12578871	12579704
chr1	12654868	12657020
chr1	12675762	12680335
chr1	12681622	12683732
chr1	13909541	13911295
chr1	14026241	14027600
chr1	14467173	14468056
chr1	14812585	14813809
chr1	14924219	14926352
chr1	15249805	15251858
chr1	15271397	15272785
chr1	15322587	15323285
chr1	15573374	15574377
chr1	15626305	15627589
chr1	15929544	15930473
chr1	16212314	16213339
chr1	16275559	16278302
chr1	16301869	16302719
chr1	16339215	16340525
chr1	16343173	16345082
chr1	16374224	16376223
chr1	16382342	16383032
chr1	16470609	16473749
chr1	16480936	16483343
chr1	16501540	16503030
chr1	16508031	16508940
chr1	16514026	16514798
chr1	16536231	16537419
chr1	16542435	16544657
chr1	16562667	16564219
chr1	16678224	16679386
chr1	16766814	16767796
chr1	16824724	16826615
chr1	16860059	16863646
chr1	16945078	16954370
chr1	17017436	17029277
chr1	17081181	17082527
chr1	17094425	17095655
chr1	17096531	17097410
chr1	17098593	17100857
chr1	17215328	17216497
chr1	17251638	17254949
chr1	17277905	17278800
chr1	17286927	17288042
chr1	17336941	17339072
chr1	17763358	17766902
chr1	17865637	17867801
chr1	17895685	17896713
chr1	18711561	18712616
chr1	19248469	19249592
chr1	19337305	19337987
chr1	19577649	19579164
chr1	19755979	19757113
chr1	19970031	19972050
chr1	20810426	20813808
chr1	20833959	20835052
chr1	20878367	20881231
chr1	21022697	21023889
chr1	21043852	21044912
chr1	21057709	21060262
chr1	21616057	21617891
chr1	21650680	21651686
chr1	21671209	21672548
chr1	21754332	21755299
chr1	21766282	21767396
chr1	21913369	21915191
chr1	21944597	21947404
chr1	21977549	21979542
chr1	22235642	22236908
chr1	22257392	22258600
chr1	22261826	22264577
chr1	22264871	22266965
chr1	22283070	22284247
chr1	22351120	22352741
chr1	22440563	22441936
chr1	22468047	22470555
chr1	23011379	23012592
chr1	23036159	23038566
chr1	23065732	23066813
chr1	23098341	23099111
chr1	23099638	23101268
chr1	23196769	23197781
chr1	23493877	23495829
chr1	23503922	23504678
chr1	23730021	23730860
chr1	23809409	23811502
chr1	23879693	23883011
chr1	23884469	23886558
chr1	23888412	23889634
chr1	24069384	24070657
chr1	24104243	24105461
chr1	24151419	24152288
chr1	24194119	24195309
chr1	24285530	24286913
chr1	24306365	24307507
chr1	24345155	24345697
chr1	24647991	24649618
chr1	24739693	24740601
chr1	24828719	24830141
chr1	24885591	24886504
chr1	24894179	24895096
chr1	24902521	24903463
chr1	25031438	25032489
chr1	25174309	25175338
chr1	25239759	25241702
chr1	25255342	25257646
chr1	25343907	25344721
chr1	25524710	25525866
chr1	25593371	25594659
chr1	25869658	25871498
chr1	25942172	25944762
chr1	26126136	26127519
chr1	26145993	26147596
chr1	26185544	26186688
chr1	26201104	26202848
chr1	26324148	26325339
chr1	26347587	26349740
chr1	26354521	26356457
chr1	26487356	26489113
chr1	26495851	26497095
chr1	26527430	26528215
chr1	26551588	26552322
chr1	26604438	26607204
chr1	26632547	26633508
chr1	26662529	26663610
chr1	26855817	26856899
chr1	27018620	27020111
chr1	27049713	27050702
chr1	27152713	27153765
chr1	27216180	27217357
chr1	27319273	27321190
chr1	27338842	27340124
chr1	27425398	27427992
chr1	27438256	27439157
chr1	27479838	27482107
chr1	27626967	27627974
chr1	27648369	27649301
chr1	27675540	27677075
chr1	27691340	27693904
chr1	27717957	27719637
chr1	27728945	27730477
chr1	27848765	27850203
chr1	27853636	27856009
chr1	27868899	27869769
chr1	27894440	27896914
chr1	27901295	27902934
chr1	27927820	27929486
chr1	27929571	27931150
chr1	27985503	27987024
chr1	27998471	27999273
chr1	28156806	28157894
chr1	28285902	28288062
chr1	28585429	28587374
chr1	28655040	28656036
chr1	28763840	28764808
chr1	28832018	28833097
chr1	28878941	28880532
chr1	28907592	28909000
chr1	28918582	28919579
chr1	28968945	28970784
chr1	28974425	28976051
chr1	28994820	28996323
chr1	29116902	29117589
chr1	29138412	29139768
chr1	29447020	29452334
chr1	29529105	29529786
chr1	29557084	29557857
chr1	29562504	29565845
chr1	30181884	30182994
chr1	30556267	30558143
chr1	31198266	31199489
chr1	31202144	31203852
chr1	31236275	31237632
chr1	31242893	31243903
chr1	31249483	31251642
chr1	31288844	31289816
chr1	31643562	31644008
chr1	31654428	31655565
chr1	31845690	31846823
chr1	31885568	31887100
chr1	31904600	31905026
chr1	32135060	32137495
chr1	32166502	32167266
chr1	32168624	32171595
chr1	32179733	32181808
chr1	32226046	32226943
chr1	32253865	32255322
chr1	32409868	32410788
chr1	32420136	32421015
chr1	32573220	32574616
chr1	32670616	32672023
chr1	32687284	32688481
chr1	32705004	32707575
chr1	32757302	32758517
chr1	32799897	32802794
chr1	32816471	32818241
chr1	32826879	32828235
chr1	32929960	32931122
chr1	32965681	32966911
chr1	33167201	33170026
chr1	33219031	33221021
chr1	33438437	33439280
chr1	33502025	33502908
chr1	33546240	33547906
chr1	33564550	33565832
chr1	33628782	33630169
chr1	33646100	33648203
chr1	33721005	33722900
chr1	33847894	33848903
chr1	34628333	34631066
chr1	35324681	35325728
chr1	35330901	35332613
chr1	35350488	35351829
chr1	35450141	35451241
chr1	35496716	35497714
chr1	35544616	35545451
chr1	35734131	35734970
chr1	36106753	36107789
chr1	36173219	36174260
chr1	36183396	36185195
chr1	36273150	36274738
chr1	36348423	36349787
chr1	36395814	36397435
chr1	36580324	36581701
chr1	36588228	36591793
chr1	36599057	36601329
chr1	36653180	36654352
chr1	36786037	36790296
chr1	36816278	36817740
chr1	36838980	36840743
chr1	36929541	36930558
chr1	37936921	37938076
chr1	37939450	37940944
chr1	37941790	37943429
chr1	38155467	38156770
chr1	38259505	38260254
chr1	38455089	38456196
chr1	38461249	38462311
chr1	38470215	38471776
chr1	38604073	38605081
chr1	38916715	38918151
chr1	39491697	39492800
chr1	39546438	39547637
chr1	39570307	39572337
chr1	39657310	39658291
chr1	39669965	39671360
chr1	39864012	39864990
chr1	39956526	39958983
chr1	39980072	39981840
chr1	40041346	40042868
chr1	40156635	40158690
chr1	40204258	40205044
chr1	40253228	40255482
chr1	40348666	40349682
chr1	40420202	40422364
chr1	40626575	40627616
chr1	40780253	40783715
chr1	40838914	40840134
chr1	40915483	40917015
chr1	40974072	40974943
chr1	40996902	40997718
chr1	41174545	41175388
chr1	41248979	41250989
chr1	41706725	41708643
chr1	41829918	41833363
chr1	41846450	41849430
chr1	41852878	41854383
chr1	41897695	41899499
chr1	41921455	41922462
chr1	41940006	41941254
chr1	41947285	41949355
chr1	41958449	41959580
chr1	41960620	41962968
chr1	41981279	41982645
chr1	42091740	42093236
chr1	42127068	42129216
chr1	42921521	42922760
chr1	43533246	43535888
chr1	43613082	43613825
chr1	43637587	43638238
chr1	43814128	43816270
chr1	43918540	43920679
chr1	43996263	43998204
chr1	44023464	44024961
chr1	44030879	44032787
chr1	44323865	44324653
chr1	44398833	44401003
chr1	44444402	44446541
chr1	44456594	44458419
chr1	45111082	45112617
chr1	45196197	45197535
chr1	45204961	45206078
chr1	45251651	45253045
chr1	45272037	45275662
chr1	45278697	45280022
chr1	45284802	45286145
chr1	45792177	45793889
chr1	46378819	46379781
chr1	46648545	46649729
chr1	46663597	46664609
chr1	46668692	46669662
chr1	46706412	46708367
chr1	46859725	46861499
chr1	46867266	46868706
chr1	46871630	46873147
chr1	46913078	46914936
chr1	46954092	46956791
chr1	46998045	46999572
chr1	47081646	47083238
chr1	47644794	47645540
chr1	47690337	47692638
chr1	47881741	47883416
chr1	47897962	47900718
chr1	47973491	47975352
chr1	48023749	48025209
chr1	48035324	48036169
chr1	48043420	48044930
chr1	48058534	48059339
chr1	48093137	48094190
chr1	48122282	48123335
chr1	48150438	48151187
chr1	48190198	48192342
chr1	48204139	48204926
chr1	48217325	48218930
chr1	48225826	48227603
chr1	48269600	48270891
chr1	48274530	48275853
chr1	48360046	48362802
chr1	48371504	48373197
chr1	48405922	48407227
chr1	48959439	48960819
chr1	48963877	48964406
chr1	49084995	49085844
chr1	49149157	49150324
chr1	50883989	50887457
chr1	51442983	51444148
chr1	51761849	51763140
chr1	51778689	51780970
chr1	51794661	51797699
chr1	52049035	52049732
chr1	52455951	52456744
chr1	53308151	53309411
chr1	53526729	53529454
chr1	53611618	53612350
chr1	53965491	53967589
chr1	53977122	53979262
chr1	53991309	53993300
chr1	54026658	54028286
chr1	54085504	54086469
chr1	54104699	54105867
chr1	54159111	54160705
chr1	54586711	54588781
chr1	54718920	54720398
chr1	54725960	54727405
chr1	54738352	54741738
chr1	54752296	54753862
chr1	54861998	54863484
chr1	54939895	54942021
chr1	54964538	54966797
chr1	55007387	55009131
chr1	55012738	55015472
chr1	55044891	55046119
chr1	55046802	55048051
chr1	55265751	55267423
chr1	55415595	55416771
chr1	55445752	55447038
chr1	55462088	55463245
chr1	55504639	55506580
chr1	55740355	55742027
chr1	55894709	55895371
chr1	56046445	56047282
chr1	56525853	56527196
chr1	56605326	56605884
chr1	56841962	56843090
chr1	56993014	56994121
chr1	57177045	57178285
chr1	57272158	57273180
chr1	57873604	57874401
chr1	59041832	59043454
chr1	59187846	59188450
chr1	59220935	59221677
chr1	59279608	59282685
chr1	59340218	59341043
chr1	59616512	59617156
chr1	59679828	59681145
chr1	59858671	59859634
chr1	60195770	60197561
chr1	60224827	60225552
chr1	60392046	60393027
chr1	60436962	60438599
chr1	60583622	60584224
chr1	61455620	61456661
chr1	61608395	61609169
chr1	61635836	61636740
chr1	61637398	61639112
chr1	61648948	61650603
chr1	61709729	61710226
chr1	61803161	61804327
chr1	61914378	61915024
chr1	62107126	62107802
chr1	62783699	62785521
chr1	62786803	62787988
chr1	63155042	63156521
chr1	63781710	63783638
chr1	63792235	63793887
chr1	64076323	64077484
chr1	64104171	64105427
chr1	64127627	64128745
chr1	64134986	64136257
chr1	64139691	64141317
chr1	64163682	64164753
chr1	64169539	64170491
chr1	64197259	64197969
chr1	64211748	64212607
chr1	64329901	64330430
chr1	64358315	64359068
chr1	64364418	64365895
chr1	64379051	64380025
chr1	64383770	64384991
chr1	64412402	64413453
chr1	64441149	64441853
chr1	64504859	64505786
chr1	64508181	64509178
chr1	64649195	64650191
chr1	64970925	64972391
chr1	65041862	65042313
chr1	65089261	65090429
chr1	65169258	65169810
chr1	65363546	65364473
chr1	65635740	65636838
chr1	65640110	65641706
chr1	65661233	65662237
chr1	66153254	66153962
chr1	66444213	66445360
chr1	66708047	66710334
chr1	66713186	66714172
chr1	66718777	66719466
chr1	66727849	66728358
chr1	66736956	66737930
chr1	66743784	66744911
chr1	66747583	66748624
chr1	66760386	66761262
chr1	66781055	66783539
chr1	66797338	66798545
chr1	66815686	66816285
chr1	66911963	66912578
chr1	67485108	67486525
chr1	67503095	67504549
chr1	67865555	67866623
chr1	67905938	67908080
chr1	67926386	67927466
chr1	67944654	67946047
chr1	67966057	67966747
chr1	68024788	68025578
chr1	68083870	68085093
chr1	68176100	68176868
chr1	68201423	68202600
chr1	68215018	68217045
chr1	68225488	68226595
chr1	68257427	68259662
chr1	68280911	68281913
chr1	68312858	68313694
chr1	68315654	68317065
chr1	68404541	68406100
chr1	68480664	68482425
chr1	68577124	68579943
chr1	68585634	68586443
chr1	68639198	68640616
chr1	68643422	68645173
chr1	68662386	68664360
chr1	68667237	68668720
chr1	68687137	68688210
chr1	68735146	68736054
chr1	68788251	68789646
chr1	68808196	68808971
chr1	68849852	68850920
chr1	70379330	70381565
chr1	71515494	71516140
chr1	73088880	73089469
chr1	73649029	73649795
chr1	74279114	74280055
chr1	74711223	74712571
chr1	74828656	74829408
chr1	75398829	75399516
chr1	76456923	76457799
chr1	76477519	76478476
chr1	76715933	76716621
chr1	77152832	77154047
chr1	77156000	77157175
chr1	77933488	77935105
chr1	77964294	77965540
chr1	78152359	78153926
chr1	78298361	78299280
chr1	78311544	78312128
chr1	78579572	78580578
chr1	78841244	78842487
chr1	79305346	79307215
chr1	79510635	79511338
chr1	79795119	79795792
chr1	80053817	80054585
chr1	80447148	80448687
chr1	82066295	82067207
chr1	82135593	82136842
chr1	82539277	82539868
chr1	82854369	82854764
chr1	83616524	83617624
chr1	84325778	84327005
chr1	84719429	84720342
chr1	84830981	84832075
chr1	85064626	85065574
chr1	85163596	85165134
chr1	85185267	85186428
chr1	85192047	85193170
chr1	85312819	85313714
chr1	85497904	85498906
chr1	85557483	85558106
chr1	85593932	85594609
chr1	85744397	85745265
chr1	85763155	85764633
chr1	85826283	85827766
chr1	85870036	85870686
chr1	85905571	85907104
chr1	85958907	85959790
chr1	85986214	85988156
chr1	86009850	86011653
chr1	86016307	86017430
chr1	86049539	86052126
chr1	86072540	86073454
chr1	86077185	86078942
chr1	86093886	86095974
chr1	86121535	86122876
chr1	86261468	86262131
chr1	86315782	86316419
chr1	86458469	86459146
chr1	86666517	86667202
chr1	86672880	86673574
chr1	87599403	87600559
chr1	87632778	87635473
chr1	87669437	87670392
chr1	87691844	87692442
chr1	88206099	88207501
chr1	88223183	88223843
chr1	88271484	88272294
chr1	88348628	88350502
chr1	88383517	88385095
chr1	88421589	88422254
chr1	88433543	88434956
chr1	88984707	88985210
chr1	89333315	89333974
chr1	89470943	89471941
chr1	89964779	89965927
chr1	90122843	90124423
chr1	90124908	90126680
chr1	90190006	90191095
chr1	90201867	90203177
chr1	90203926	90205431
chr1	90298193	90300095
chr1	90371806	90373907
chr1	90376304	90377183
chr1	90403698	90405282
chr1	90836119	90837157
chr1	91630287	91632144
chr1	92035004	92036494
chr1	92116072	92117906
chr1	92191410	92192330
chr1	92197800	92198699
chr1	92216380	92217472
chr1	92246584	92248040
chr1	92248654	92249835
chr1	92292726	92294748
chr1	92316264	92317735
chr1	94049697	94051536
chr1	94056758	94058965
chr1	94062601	94064429
chr1	94073522	94074585
chr1	94077935	94083568
chr1	94103793	94105069
chr1	94106875	94108149
chr1	94166898	94168491
chr1	94216844	94217923
chr1	94307921	94308878
chr1	94487470	94489019
chr1	94509875	94511893
chr1	94533659	94535601
chr1	94557394	94558590
chr1	94559548	94563128
chr1	94790993	94791830
chr1	94801375	94802456
chr1	95086620	95087949
chr1	95088087	95090744
chr1	95113563	95114569
chr1	95179079	95180212
chr1	95192947	95194210
chr1	95248663	95250197
chr1	95258097	95258771
chr1	95268852	95269814
chr1	95307430	95308414
chr1	95319579	95321393
chr1	95328108	95330215
chr1	95330312	95332832
chr1	95349185	95351154
chr1	95364095	95365456
chr1	95377930	95379171
chr1	95486666	95488263
chr1	95488934	95489757
chr1	95506864	95508470
chr1	95508685	95509614
chr1	95552464	95553128
chr1	96208099	96208839
chr1	96475179	96476090
chr1	96881312	96882365
chr1	98791168	98792051
chr1	98792139	98793428
chr1	99394615	99395528
chr1	99396284	99398120
chr1	100054398	100055355
chr1	100086902	100087696
chr1	100151090	100151610
chr1	100231330	100233096
chr1	100273886	100275194
chr1	100852622	100854236
chr1	100893562	100894267
chr1	101200110	101200693
chr1	101251182	101252351
chr1	101415978	101417094
chr1	101703948	101705376
chr1	101753717	101754677
chr1	103345048	103345517
chr1	103507805	103508402
chr1	103540669	103542598
chr1	103577253	103578359
chr1	103610807	103612008
chr1	103659359	103660635
chr1	103749251	103750614
chr1	103760951	103761875
chr1	103860642	103861379
chr1	103862193	103863047
chr1	104000376	104001280
chr1	104001939	104002660
chr1	104949120	104949904
chr1	108371836	108372723
chr1	108583665	108584571
chr1	108663841	108664673
chr1	108667726	108668617
chr1	109152041	109153132
chr1	109246777	109247776
chr1	109259023	109259730
chr1	109370627	109372738
chr1	109455641	109456223
chr1	109732820	109733858
chr1	109804371	109807759
chr1	109807892	109819071
chr1	109841231	109843624
chr1	109851799	109852781
chr1	109934953	109936206
chr1	110008796	110010247
chr1	110074430	110075934
chr1	110088794	110089552
chr1	110165099	110169641
chr1	110185549	110186716
chr1	110254129	110256235
chr1	110312846	110313994
chr1	110315167	110317446
chr1	110319057	110320413
chr1	110325316	110326924
chr1	110334344	110337051
chr1	110419424	110421715
chr1	110518039	110518926
chr1	110536199	110536992
chr1	110546351	110547217
chr1	110609292	110614294
chr1	110626050	110627692
chr1	110648099	110649704
chr1	110748579	110751030
chr1	110855004	110855848
chr1	110932632	110933986
chr1	111002148	111003629
chr1	111005688	111009690
chr1	111745499	111748103
chr1	111770045	111772251
chr1	112057756	112059144
chr1	112134924	112136407
chr1	112275340	112277237
chr1	112912203	112912732
chr1	113241921	113245748
chr1	113246384	113248981
chr1	113261036	113262230
chr1	113264604	113266614
chr1	113286010	113287524
chr1	113351530	113352476
chr1	113396894	113398321
chr1	113584785	113585908
chr1	114521000	114523432
chr1	114524470	114526705
chr1	114895483	114896432
chr1	115615961	115616923
chr1	115655212	115657747
chr1	115681291	115682176
chr1	115726527	115728117
chr1	115732391	115733698
chr1	115872801	115873637
chr1	115968583	115969485
chr1	116069470	116070506
chr1	116088286	116089329
chr1	116213193	116214783
chr1	116314152	116315038
chr1	116681404	116682222
chr1	117027282	117028424
chr1	117031810	117032596
chr1	117216289	117217896
chr1	117395563	117396954
chr1	117397692	117399036
chr1	117635506	117636341
chr1	117780397	117781081
chr1	118104825	118106151
chr1	118173202	118176301
chr1	118370583	118371402
chr1	118678959	118679512
chr1	118701330	118702306
chr1	118930669	118931639
chr1	119046219	119047321
chr1	119535285	119536624
chr1	119544736	119545605
chr1	119549024	119551818
chr1	120160221	120161305
chr1	120173753	120175201
chr1	120499833	120500439
chr1	120504377	120505567
chr1	120533150	120534317
chr1	120537318	120537893
chr1	120686791	120687896
chr1	120776321	120777321
chr1	120779708	120780765
chr1	120788503	120789721
chr1	120797714	120799213
chr1	120816553	120817852
chr1	120858574	120859711
chr1	120865154	120866098
chr1	120874106	120874706
chr1	121102230	121104870
chr1	121121186	121122113
chr1	121126282	121128353
chr1	121270635	121271438
chr1	121456869	121460170
chr1	121460616	121463569
chr1	121466226	121469229
chr1	143278503	143279805
chr1	143279881	143281195
chr1	143282875	143283403
chr1	143737225	143738047
chr1	143886053	143886992
chr1	143892419	143893686
chr1	143934220	143935540
chr1	143952942	143954630
chr1	143962166	143963632
chr1	143971548	143972670
chr1	143974553	143975960
chr1	144010643	144014335
chr1	144022417	144023183
chr1	144044198	144045850
chr1	144057771	144059704
chr1	144072314	144073000
chr1	144089326	144092134
chr1	144333404	144334526
chr1	144513675	144514628
chr1	144689901	144690747
chr1	144691005	144692779
chr1	144706971	144709471
chr1	144891593	144892220
chr1	144966141	144968033
chr1	144982390	144984806
chr1	145008581	145010560
chr1	145031995	145034609
chr1	145042807	145043559
chr1	145053989	145055335
chr1	145127668	145128736
chr1	145129428	145130246
chr1	145246189	145246895
chr1	145287160	145288131
chr1	145292627	145294677
chr1	145359056	145361974
chr1	145525728	145526395
chr1	145542016	145543562
chr1	145561798	145563381
chr1	145588682	145589886
chr1	145968529	145970156
chr1	146009255	146010338
chr1	146081615	146082856
chr1	146555817	146556856
chr1	146696756	146697537
chr1	147016766	147017352
chr1	147058211	147059210
chr1	147510275	147511787
chr1	147623451	147624672
chr1	147718163	147719170
chr1	147806278	147807480
chr1	147924749	147925448
chr1	148007415	148011359
chr1	148193038	148193634
chr1	148531479	148532796
chr1	148767207	148767599
chr1	148852863	148855023
chr1	148863979	148865355
chr1	149033211	149035733
chr1	149284420	149289333
chr1	149431172	149431645
chr1	149439490	149440508
chr1	149445780	149447030
chr1	149514265	149514681
chr1	149582676	149583842
chr1	149679548	149680590
chr1	149910695	149911759
chr1	150033488	150034144
chr1	150185851	150186393
chr1	150265953	150266631
chr1	150293487	150294363
chr1	150504652	150505815
chr1	150521051	150524045
chr1	150524408	150525386
chr1	150540133	150542465
chr1	150951354	150952643
chr1	150978705	150979797
chr1	150980250	150982013
chr1	151042234	151044048
chr1	151103454	151106143
chr1	151162172	151163091
chr1	151371524	151372686
chr1	151809351	151813176
chr1	151843870	151844753
chr1	151913573	151914460
chr1	151945199	151945948
chr1	151952397	151954040
chr1	151960813	151962802
chr1	151963872	151967911
chr1	151973853	151974597
chr1	152007694	152009966
chr1	152019948	152021225
chr1	152185971	152192823
chr1	153462563	153463785
chr1	153479101	153479919
chr1	153505054	153507046
chr1	153507228	153509411
chr1	153517108	153518923
chr1	153537743	153539944
chr1	153540040	153541690
chr1	153544860	153545876
chr1	153584479	153585989
chr1	153599032	153601418
chr1	153650268	153652606
chr1	153762360	153763477
chr1	153957585	153959798
chr1	154306769	154308077
chr1	154377128	154379198
chr1	154379394	154381380
chr1	154390463	154391315
chr1	154391700	154393315
chr1	154473946	154475449
chr1	154579882	154581303
chr1	154599487	154600713
chr1	154839031	154840122
chr1	154849875	154851843
chr1	154904380	154905010
chr1	154927658	154929544
chr1	154942293	154944083
chr1	154955221	154956258
chr1	154971343	154973091
chr1	154988967	154990599
chr1	155033232	155036939
chr1	155041910	155044585
chr1	155050510	155055866
chr1	155066234	155067260
chr1	155098022	155100912
chr1	155101640	155102895
chr1	155111856	155113465
chr1	155138847	155140595
chr1	155180924	155183254
chr1	155201722	155204090
chr1	155231423	155232550
chr1	155826613	155827493
chr1	155880694	155881610
chr1	155903642	155904665
chr1	155910342	155912332
chr1	155947447	155949979
chr1	155952973	155953865
chr1	155990098	155991099
chr1	156046149	156047490
chr1	156066220	156067222
chr1	156072285	156077279
chr1	156083415	156086283
chr1	156092131	156094047
chr1	156094551	156097447
chr1	156098124	156100675
chr1	156129094	156131537
chr1	156260840	156262015
chr1	156474126	156475727
chr1	156487595	156489217
chr1	156541976	156542666
chr1	156570720	156571880
chr1	156593616	156595870
chr1	156628575	156630625
chr1	156644866	156647497
chr1	156658827	156660209
chr1	156660466	156664700
chr1	156672727	156678861
chr1	156678970	156681548
chr1	156695241	156696026
chr1	156783079	156786722
chr1	156827521	156831539
chr1	156861657	156865510
chr1	156865784	156868639
chr1	156881820	156884010
chr1	156889679	156891101
chr1	156896682	156898002
chr1	157059608	157060704
chr1	157123578	157126890
chr1	157258355	157259117
chr1	157931617	157934116
chr1	157937980	157940130
chr1	157961491	157962658
chr1	157971793	157973819
chr1	157979298	157981735
chr1	157988726	157991061
chr1	158018731	158020391
chr1	158039355	158043360
chr1	158056746	158057847
chr1	158087249	158088786
chr1	158094215	158095597
chr1	158479046	158480066
chr1	159130701	159131580
chr1	159765198	159765976
chr1	159851519	159852333
chr1	159859226	159860600
chr1	159860911	159862030
chr1	159869541	159871205
chr1	159885464	159888866
chr1	160082921	160088412
chr1	160158977	160160101
chr1	160162611	160163637
chr1	160187096	160187906
chr1	161008030	161009329
chr1	161166564	161169641
chr1	161391675	161393695
chr1	161509502	161510626
chr1	161575432	161577411
chr1	161854425	161855382
chr1	161972753	161974317
chr1	161990709	161992344
chr1	162003160	162004041
chr1	162117268	162118198
chr1	162176747	162177517
chr1	162182705	162184366
chr1	162601030	162603520
chr1	162603828	162605819
chr1	162651369	162652392
chr1	162657179	162658187
chr1	162665699	162667631
chr1	162701991	162703530
chr1	162825798	162826510
chr1	162875394	162876197
chr1	162912393	162913736
chr1	164198158	164198868
chr1	164349853	164350669
chr1	164557446	164558579
chr1	164571073	164572439
chr1	164754806	164757202
chr1	165085703	165087420
chr1	165113815	165114675
chr1	165131632	165132661
chr1	165179165	165180414
chr1	165187501	165189590
chr1	165190369	165191584
chr1	165321291	165322699
chr1	165323084	165326536
chr1	165333545	165335088
chr1	165352243	165353737
chr1	165512784	165513850
chr1	165518902	165519752
chr1	165867625	165870643
chr1	165882923	165884021
chr1	166001881	166002704
chr1	166346695	166349132
chr1	166391428	166392780
chr1	166853076	166854160
chr1	166879533	166880304
chr1	167012987	167014357
chr1	167026220	167026966
chr1	167027970	167029063
chr1	167035360	167036635
chr1	167502491	167503615
chr1	167598980	167600458
chr1	167623912	167624821
chr1	167648619	167649572
chr1	167649939	167651342
chr1	167652689	167653828
chr1	167656643	167657638
chr1	167766054	167766844
chr1	167788755	167790160
chr1	168053712	168055252
chr1	168090336	168091610
chr1	168197319	168198707
chr1	168577955	168579250
chr1	168659109	168659977
chr1	169050420	169051262
chr1	169071700	169072973
chr1	169085165	169085878
chr1	169281389	169281792
chr1	169429193	169430446
chr1	169900639	169901522
chr1	170131531	170133003
chr1	170253031	170254676
chr1	170588331	170589049
chr1	170677202	170677831
chr1	170775139	170777164
chr1	171227479	171229082
chr1	171236224	171237103
chr1	171282650	171283727
chr1	171613974	171614932
chr1	171622937	171625175
chr1	172040554	172041732
chr1	172113345	172115033
chr1	172149815	172151352
chr1	172289844	172292677
chr1	172294647	172295183
chr1	172307326	172307898
chr1	172312556	172313312
chr1	172319724	172322078
chr1	172351805	172353333
chr1	172363028	172364212
chr1	172367765	172369541
chr1	172607605	172608849
chr1	172714917	172716109
chr1	172795103	172795907
chr1	172942534	172943148
chr1	173159162	173160737
chr1	173382170	173383697
chr1	173389394	173390172
chr1	174231986	174232504
chr1	174859213	174860425
chr1	174998801	174999127
chr1	175041060	175042423
chr1	175120982	175121672
chr1	175280264	175280953
chr1	175282769	175284046
chr1	175336088	175337369
chr1	175472224	175473613
chr1	176305570	176306825
chr1	176448593	176450509
chr1	176521584	176523341
chr1	176528456	176530567
chr1	176798308	176799084
chr1	176812417	176813246
chr1	176849833	176850712
chr1	177243286	177244606
chr1	177952363	177953753
chr1	178455138	178457643
chr1	178498455	178499900
chr1	178500950	178502105
chr1	178505473	178508718
chr1	178839916	178840731
chr1	178906799	178909771
chr1	178911767	178912514
chr1	178914037	178915624
chr1	178916997	178918676
chr1	178985567	178987665
chr1	178990706	178992072
chr1	179016315	179017586
chr1	179112113	179112753
chr1	179513967	179515039
chr1	179778532	179779786
chr1	181063527	181066943
chr1	181121656	181122766
chr1	181135458	181136336
chr1	181393715	181394573
chr1	181711257	181712784
chr1	181763030	181764629
chr1	182028490	182031172
chr1	182038191	182039598
chr1	182053284	182054787
chr1	182083018	182084432
chr1	182088826	182091500
chr1	182112028	182113849
chr1	182365739	182366547
chr1	182586650	182587660
chr1	183118510	183119384
chr1	183154862	183155745
chr1	183203206	183204636
chr1	183250340	183251787
chr1	183296667	183297580
chr1	183318135	183319188
chr1	183884767	183885748
chr1	183901222	183902281
chr1	183912054	183912502
chr1	183954072	183955337
chr1	183964340	183965311
chr1	183971183	183971833
chr1	183987929	183988845
chr1	184030421	184031396
chr1	184047536	184048571
chr1	184121447	184122115
chr1	184160309	184160954
chr1	184265379	184266875
chr1	184328775	184329546
chr1	184388418	184389736
chr1	184502727	184504136
chr1	184590000	184592267
chr1	184604266	184605807
chr1	184615513	184616870
chr1	184617955	184619444
chr1	184760651	184762329
chr1	184774455	184775492
chr1	184796412	184798189
chr1	184807168	184808367
chr1	185019969	185020685
chr1	185320780	185321810
chr1	185372465	185373780
chr1	185757687	185759918
chr1	185764106	185765064
chr1	186181649	186182636
chr1	186451763	186452286
chr1	186781303	186782642
chr1	186791290	186792926
chr1	186797607	186799234
chr1	186828010	186829148
chr1	187041528	187042774
chr1	187275976	187276934
chr1	187282221	187282951
chr1	189343731	189344567
chr1	191610453	191611260
chr1	192022449	192023213
chr1	192414555	192415435
chr1	192445913	192447379
chr1	192454507	192455868
chr1	192458430	192459720
chr1	192485606	192487243
chr1	192492701	192494217
chr1	192507999	192509779
chr1	192556629	192557241
chr1	192569213	192569890
chr1	192570619	192571155
chr1	192623369	192624627
chr1	192669647	192671690
chr1	192672690	192673672
chr1	192678674	192679409
chr1	192732275	192732928
chr1	192781796	192783471
chr1	192873501	192874066
chr1	193080691	193081836
chr1	193084566	193085420
chr1	193232691	193233891
chr1	196264668	196267291
chr1	196375689	196377337
chr1	196620567	196621443
chr1	196846761	196847874
chr1	196960806	196961682
chr1	197409821	197412017
chr1	197432747	197433861
chr1	197941555	197943036
chr1	198086794	198087724
chr1	198122065	198123839
chr1	198124156	198124914
chr1	198668251	198669019
chr1	199241600	199242280
chr1	199417779	199419121
chr1	200048399	200049342
chr1	200119561	200120365
chr1	200333350	200334509
chr1	200347913	200349150
chr1	200384543	200386262
chr1	200452247	200453353
chr1	200594261	200595092
chr1	200615292	200616378
chr1	200692964	200694049
chr1	200863358	200864668
chr1	200927872	200930191
chr1	200938749	200945047
chr1	200977902	200984368
chr1	200984458	200987873
chr1	201093827	201099200
chr1	201104713	201109186
chr1	201135610	201136713
chr1	201153437	201154976
chr1	201178572	201181045
chr1	201191558	201192627
chr1	201223021	201228474
chr1	201228556	201230424
chr1	201243511	201245396
chr1	201251737	201253855
chr1	201345447	201346644
chr1	201364667	201370181
chr1	201376964	201378778
chr1	201416984	201418505
chr1	201419611	201420778
chr1	201430110	201431404
chr1	201449303	201452107
chr1	201462749	201464050
chr1	201464430	201466364
chr1	201472381	201473336
chr1	201474455	201476998
chr1	201480436	201482800
chr1	201499656	201501434
chr1	201505159	201506148
chr1	201520663	201521851
chr1	201528660	201529472
chr1	201531087	201532876
chr1	201533666	201535651
chr1	201562022	201563005
chr1	201594079	201594773
chr1	201624221	201626438
chr1	201644142	201646901
chr1	201671999	201674079
chr1	201677724	201679471
chr1	201679643	201681275
chr1	201682021	201683056
chr1	201683243	201684405
chr1	201699276	201701939
chr1	201708329	201710381
chr1	201738636	201739965
chr1	201864389	201865486
chr1	201885700	201886312
chr1	201915261	201916324
chr1	201978488	201980489
chr1	201986966	201988630
chr1	202003645	202004523
chr1	202053420	202055644
chr1	202103707	202105127
chr1	202132021	202136056
chr1	202136152	202137799
chr1	202153598	202155207
chr1	202161009	202163697
chr1	202173664	202174593
chr1	202250217	202251757
chr1	202584291	202585665
chr1	202587489	202588081
chr1	202677548	202680091
chr1	202811811	202812924
chr1	203006761	203008074
chr1	203096496	203098109
chr1	203113443	203114787
chr1	203118135	203119103
chr1	203121339	203123959
chr1	203155337	203156678
chr1	203168695	203169745
chr1	203236484	203237226
chr1	203241026	203243329
chr1	203246993	203248592
chr1	203319858	203320883
chr1	203335646	203337107
chr1	203348228	203349534
chr1	203375145	203376648
chr1	203377515	203378470
chr1	203409399	203410843
chr1	203417389	203418589
chr1	203431994	203435682
chr1	203444275	203444827
chr1	203449347	203450851
chr1	203455767	203457516
chr1	203481549	203484127
chr1	203503482	203504116
chr1	203524589	203525925
chr1	203560777	203562098
chr1	203605003	203605822
chr1	203618703	203620046
chr1	203640672	203642161
chr1	203642287	203643857
chr1	203661511	203662573
chr1	204047219	204048315
chr1	204052808	204054004
chr1	204097849	204099100
chr1	204131228	204132243
chr1	204276316	204277420
chr1	204331426	204333625
chr1	204426044	204427270
chr1	204958021	204959346
chr1	205011817	205013639
chr1	205041839	205044166
chr1	205217581	205219359
chr1	205343241	205344348
chr1	205413121	205415039
chr1	205418827	205420327
chr1	205446476	205447720
chr1	205462042	205463414
chr1	205472995	205475539
chr1	205496682	205499862
chr1	205537498	205539166
chr1	205560469	205561768
chr1	205566848	205567755
chr1	205568319	205569585
chr1	205640890	205642997
chr1	205743500	205745245
chr1	205818773	205819525
chr1	206075796	206076826
chr1	206078124	206080223
chr1	206087940	206088941
chr1	206097141	206098731
chr1	206115891	206117360
chr1	206157983	206159179
chr1	206164597	206165571
chr1	206173199	206173894
chr1	206223229	206224776
chr1	206234292	206235148
chr1	206485084	206485942
chr1	206520672	206522610
chr1	206535270	206536010
chr1	206552428	206555117
chr1	206570685	206572178
chr1	206576145	206578655
chr1	206636201	206637075
chr1	206642416	206645027
chr1	206652363	206653328
chr1	206680010	206682733
chr1	206686434	206687433
chr1	206713252	206714568
chr1	206853282	206854089
chr1	206926454	206927069
chr1	206939527	206940279
chr1	206943127	206944467
chr1	207082227	207083693
chr1	207182547	207184164
chr1	207198474	207199905
chr1	207205803	207206569
chr1	207627246	207628350
chr1	207970543	207971213
chr1	207996621	207997954
chr1	208057990	208059240
chr1	208083580	208085059
chr1	208097100	208099193
chr1	208111290	208111738
chr1	208131754	208133727
chr1	208202587	208205122
chr1	208220385	208222182
chr1	208259213	208260532
chr1	208304731	208306068
chr1	208314610	208316814
chr1	208332452	208333785
chr1	208357344	208359117
chr1	208375829	208377730
chr1	208380463	208381450
chr1	208391659	208393830
chr1	208408994	208410485
chr1	208420900	208422373
chr1	209542170	209543128
chr1	209758546	209759845
chr1	209796270	209801797
chr1	209814548	209815975
chr1	209825497	209828083
chr1	209828525	209829674
chr1	209865973	209866873
chr1	209920782	209921799
chr1	209941782	209943443
chr1	209978989	209979979
chr1	210409694	210411411
chr1	210412532	210413455
chr1	210434749	210437130
chr1	210514785	210517019
chr1	210520069	210521027
chr1	210557626	210558883
chr1	210566420	210569082
chr1	210571480	210572400
chr1	210828359	210829597
chr1	211684880	211685861
chr1	211686935	211689714
chr1	211702223	211703658
chr1	211721595	211723298
chr1	211789629	211790866
chr1	211805799	211807086
chr1	211816331	211817699
chr1	211827552	211829152
chr1	211871525	211872976
chr1	211909090	211909482
chr1	212407795	212408622
chr1	212625901	212627540
chr1	212629112	212630035
chr1	212642856	212644141
chr1	212650356	212651175
chr1	212803354	212804162
chr1	212809304	212810915
chr1	212844574	212845567
chr1	213323911	213325810
chr1	213665151	213666798
chr1	213897865	213899210
chr1	213993931	213995566
chr1	214501946	214503152
chr1	214589578	214591682
chr1	214595317	214596551
chr1	214618462	214620957
chr1	214636894	214637520
chr1	214639858	214640941
chr1	214739928	214740847
chr1	214754862	214756510
chr1	214912675	214913394
chr1	215287100	215289324
chr1	215361061	215362001
chr1	215365183	215366084
chr1	215713307	215714037
chr1	215809496	215811014
chr1	217202300	217203383
chr1	218537650	218539399
chr1	218545975	218548875
chr1	218550132	218551265
chr1	218553318	218554780
chr1	218567277	218568816
chr1	218599166	218600105
chr1	218612420	218613891
chr1	218632870	218634075
chr1	218636462	218637348
chr1	218742274	218743014
chr1	218831986	218832924
chr1	218833254	218834440
chr1	218838011	218838928
chr1	218878597	218880325
chr1	218952313	218953230
chr1	218959260	218959863
chr1	219059904	219061274
chr1	219239774	219240893
chr1	219248281	219249053
chr1	219469643	219470886
chr1	219619215	219620277
chr1	219662769	219663666
chr1	219676796	219680431
chr1	219951941	219952862
chr1	220473767	220474413
chr1	220906202	220907112
chr1	220949936	220950985
chr1	220976775	220978361
chr1	220981284	220982699
chr1	220983140	220984348
chr1	221049881	221051195
chr1	221059872	221062466
chr1	221066673	221070018
chr1	221612544	221614561
chr1	222060234	222061053
chr1	222548820	222549979
chr1	222719898	222720993
chr1	222975733	222976706
chr1	222977800	222979043
chr1	222990680	222991732
chr1	223009214	223009904
chr1	223099757	223100419
chr1	223124022	223125079
chr1	223211317	223213053
chr1	223224645	223226807
chr1	223241924	223242852
chr1	223247569	223248970
chr1	223260424	223261982
chr1	223401304	223402499
chr1	223403320	223404571
chr1	223406662	223407650
chr1	223431180	223433044
chr1	223742852	223746531
chr1	223839810	223840983
chr1	223841769	223842461
chr1	223888669	223889347
chr1	223893743	223896063
chr1	223913897	223915032
chr1	223918416	223919925
chr1	223920200	223922271
chr1	223942979	223944366
chr1	224075480	224076299
chr1	224392492	224393595
chr1	224685525	224686739
chr1	224780360	224781480
chr1	224827359	224828660
chr1	225634216	225636431
chr1	225661934	225663592
chr1	225842354	225843952
chr1	225932865	225933559
chr1	225934217	225935004
chr1	225951092	225952265
chr1	225959581	225960906
chr1	226064913	226066377
chr1	226074959	226077209
chr1	226126934	226127901
chr1	226222030	226222802
chr1	226410835	226411906
chr1	226735425	226738437
chr1	226820955	226823759
chr1	226843929	226847031
chr1	226849712	226851459
chr1	226851787	226852954
chr1	226909784	226911758
chr1	227014698	227016364
chr1	227746301	227747414
chr1	227915623	227919721
chr1	227949495	227951071
chr1	227962248	227963636
chr1	227980086	227982939
chr1	228083193	228085272
chr1	228122296	228123307
chr1	228140865	228141865
chr1	228156084	228161837
chr1	228245496	228253984
chr1	228334390	228340392
chr1	228564306	228567414
chr1	229035625	229037093
chr1	229038462	229039965
chr1	229335254	229336148
chr1	229835460	229836334
chr1	229851704	229852667
chr1	230134425	230135689
chr1	230208855	230210038
chr1	230219696	230220966
chr1	230239671	230242024
chr1	230245510	230246390
chr1	230247851	230250247
chr1	230383916	230386874
chr1	230416311	230417669
chr1	230457543	230458631
chr1	230480544	230481716
chr1	230849267	230850369
chr1	230957124	230958744
chr1	230958848	230961458
chr1	230962903	230964106
chr1	230984695	230987804
chr1	230991505	230993875
chr1	231017672	231018743
chr1	231241903	231242678
chr1	231274918	231276825
chr1	231346941	231347614
chr1	231530999	231531932
chr1	231737444	231738391
chr1	232278163	232278941
chr1	232441774	232443082
chr1	232551096	232552293
chr1	233248539	233249616
chr1	234349467	234351734
chr1	234634496	234636312
chr1	234645282	234646198
chr1	234668595	234670453
chr1	234700139	234700847
chr1	234717908	234721779
chr1	234738525	234739286
chr1	234754162	234755267
chr1	234811811	234812474
chr1	234835581	234836573
chr1	234853530	234855563
chr1	234907943	234908764
chr1	234943866	234946023
chr1	234947337	234948135
chr1	234948702	234950331
chr1	234998307	234999838
chr1	235061389	235062169
chr1	235097359	235100204
chr1	235115300	235117244
chr1	235122318	235123853
chr1	235132486	235134682
chr1	235147332	235148452
chr1	235157760	235158869
chr1	235183233	235184736
chr1	235242490	235243440
chr1	235246257	235247629
chr1	235256200	235257615
chr1	235267225	235268080
chr1	235908491	235909757
chr1	236071547	236072876
chr1	236073603	236074484
chr1	236080431	236081755
chr1	236272534	236273441
chr1	236291403	236292975
chr1	236918976	236920685
chr1	237176053	237176693
chr1	237405647	237406775
chr1	238035974	238037381
chr1	238572319	238573580
chr1	238648029	238649799
chr1	239880700	239883464
chr1	239886739	239887900
chr1	239977199	239978581
chr1	239979195	239980096
chr1	240060433	240062022
chr1	240348236	240348462
chr1	240354205	240354931
chr1	241128726	241129386
chr1	241161013	241162109
chr1	241346336	241348020
chr1	241948238	241949457
chr1	242097014	242099239
chr1	242110246	242111260
chr1	242113344	242114380
chr1	242153283	242154344
chr1	242161431	242163263
chr1	242388573	242389681
chr1	243368360	243368742
chr1	243663884	243665078
chr1	244094187	244095145
chr1	244377192	244378249
chr1	244435873	244438144
chr1	244462515	244463446
chr1	245254916	245255919
chr1	245292719	245293544
chr1	245336780	245337929
chr1	245364286	245365714
chr1	245421041	245422674
chr1	245489203	245490536
chr1	245526697	245527935
chr1	245543192	245544673
chr1	245606015	245608725
chr1	245662721	245664219
chr1	245675324	245676307
chr1	245745986	245747598
chr1	245748337	245749521
chr1	245761918	245763367
chr1	245767438	245770154
chr1	245905875	245907107
chr1	245951012	245952162
chr1	246019084	246020898
chr1	246022231	246023541
chr1	246033462	246034812
chr1	246171369	246172210
chr1	246235108	246235639
chr1	246304546	246306377
chr1	246382550	246383583
chr1	246384561	246385418
chr1	246862017	246863260
chr1	246942505	246944059
chr1	246944829	246946964
chr1	246947209	246949343
chr1	246951177	246955524
chr1	247278623	247283929
chr1	247363481	247364227
chr1	247505994	247506871
chr1	247523458	247525159
chr1	247535622	247537623
chr2	8387973	8389692
chr2	206568208	206569696
chr2	219150185	219152782
chr2	241171469	241173988
chr2	524257	525324
chr2	20840104	20843159
chr2	62519119	62521573
chr2	101580733	101581734
chr2	121368777	121373851
chr2	129103803	129106569
chr2	134348291	134349354
chr2	149683828	149684937
chr2	162135068	162139168
chr2	163052119	163054204
chr2	176946656	176949140
chr2	196476841	196477980
chr2	219937717	219939007
chr2	226754009	226754930
chr2	232258784	232262492
chr2	241563108	241567235
chr2	45306	47611
chr2	287241	288744
chr2	289315	290382
chr2	398507	401001
chr2	555172	555963
chr2	567834	568741
chr2	636376	637641
chr2	905401	905972
chr2	941750	942700
chr2	945434	947512
chr2	1215602	1216593
chr2	1218870	1227359
chr2	1346145	1350075
chr2	1420645	1421870
chr2	1564949	1566441
chr2	1567250	1570201
chr2	1597154	1601593
chr2	1656202	1657431
chr2	1733845	1734766
chr2	1746074	1747376
chr2	1747522	1750069
chr2	1754534	1755650
chr2	1820045	1822217
chr2	1867969	1871027
chr2	1888525	1889337
chr2	2035047	2037164
chr2	2467838	2468691
chr2	2668649	2669854
chr2	2765404	2768378
chr2	2796346	2796977
chr2	2849407	2851786
chr2	3182195	3184965
chr2	3496194	3498115
chr2	3583452	3584268
chr2	3697235	3698852
chr2	4182028	4183517
chr2	4187399	4188658
chr2	4740600	4741311
chr2	5593400	5594674
chr2	5622690	5623628
chr2	5678638	5680573
chr2	5701059	5701674
chr2	5768271	5769009
chr2	5813359	5814342
chr2	5835503	5837940
chr2	6054890	6056225
chr2	6213130	6214408
chr2	6430260	6431313
chr2	6788403	6789226
chr2	6911371	6913903
chr2	7067019	7067743
chr2	7068936	7069865
chr2	7072567	7073669
chr2	7149468	7151154
chr2	7570764	7571821
chr2	8143694	8144941
chr2	8627469	8629558
chr2	8633098	8633999
chr2	8665382	8666279
chr2	8682922	8685842
chr2	8711704	8712482
chr2	8713226	8716249
chr2	8722539	8724741
chr2	8797444	8798516
chr2	9066197	9067287
chr2	9252053	9252763
chr2	9282665	9283800
chr2	9314810	9315517
chr2	9318894	9320394
chr2	9330584	9332631
chr2	9780050	9781183
chr2	9815469	9816683
chr2	9842916	9844563
chr2	9896886	9899368
chr2	9908105	9912086
chr2	10081049	10082124
chr2	10146443	10147960
chr2	10149341	10153441
chr2	10175592	10178369
chr2	10196533	10201190
chr2	10218679	10221443
chr2	10264019	10265338
chr2	10335312	10338055
chr2	10356964	10358420
chr2	10424529	10427399
chr2	10544383	10546750
chr2	10548290	10550514
chr2	10972220	10973689
chr2	11272203	11274401
chr2	11514380	11515512
chr2	11529454	11530747
chr2	11545941	11547637
chr2	11713350	11714570
chr2	11723949	11724964
chr2	11809527	11810522
chr2	11827922	11829034
chr2	11836804	11839035
chr2	11850116	11851533
chr2	11882391	11885480
chr2	11969250	11970938
chr2	11989469	11990857
chr2	12120783	12121784
chr2	12259995	12261261
chr2	12308964	12310931
chr2	12316655	12318375
chr2	12319684	12320366
chr2	12453478	12454760
chr2	12457903	12459594
chr2	12460805	12462177
chr2	12609009	12609999
chr2	12902414	12903557
chr2	12997176	12997734
chr2	13075437	13076683
chr2	13146713	13147652
chr2	13698318	13699240
chr2	14154886	14155723
chr2	14156573	14157642
chr2	14723082	14723586
chr2	15080890	15082010
chr2	15499930	15500939
chr2	15804359	15806073
chr2	15817040	15818656
chr2	15869974	15871489
chr2	15920692	15923041
chr2	15935164	15936624
chr2	15940599	15941699
chr2	15947771	15952091
chr2	15957902	15959962
chr2	15981972	15984141
chr2	16108037	16108826
chr2	16170235	16172378
chr2	16209316	16211077
chr2	16428948	16433838
chr2	16566446	16568363
chr2	16750174	16751161
chr2	17826182	17827780
chr2	18032774	18033948
chr2	18147239	18148181
chr2	18285761	18286917
chr2	18300917	18301765
chr2	18568314	18569541
chr2	18700765	18702402
chr2	18923231	18924233
chr2	18972523	18974203
chr2	19157146	19158921
chr2	19248612	19249107
chr2	19329687	19330712
chr2	19554267	19559403
chr2	19559752	19562125
chr2	19562366	19563933
chr2	19796450	19797644
chr2	20000826	20002348
chr2	20068170	20070026
chr2	20203495	20205970
chr2	20211029	20213674
chr2	20262068	20263412
[truncated: 18,157 more rows]

## Sheet: Human Proximal Femur E67
chr1	9435555	9437710
chr1	19922760	19924260
chr1	24116672	24118643
chr1	48234321	48236313
chr1	111147905	111151773
chr1	244317977	244319191
chr1	1309548	1311948
chr1	2582343	2634053
chr1	2883293	2886914
chr1	3272499	3278282
chr1	3406830	3423355
chr1	6684547	6686107
chr1	10092232	10093911
chr1	11795411	11797398
chr1	17032067	17047551
chr1	25558505	25560004
chr1	26604455	26607984
chr1	28179324	28181301
chr1	28573448	28574205
chr1	42073608	42074470
chr1	46268136	46270065
chr1	55180766	55182492
chr1	62783178	62785598
chr1	67894389	67897820
chr1	71171819	71172877
chr1	74710952	74712606
chr1	78511095	78512715
chr1	90308241	90310361
chr1	91486320	91488406
chr1	100924788	100925525
chr1	109968156	109969895
chr1	110752060	110756434
chr1	115211756	115213489
chr1	116914764	116917953
chr1	118750994	118751824
chr1	118881187	118882791
chr1	143911840	143918415
chr1	144572348	144573450
chr1	144965098	144966008
chr1	145096118	145097847
chr1	147717946	147719082
chr1	148240880	148242894
chr1	148765561	148767557
chr1	149682751	149685827
chr1	149811264	149815353
chr1	150206663	150209140
chr1	150601211	150603289
chr1	153747046	153749341
chr1	155056397	155059504
chr1	156629367	156633686
chr1	159905243	159908593
chr1	160037368	160039040
chr1	161086969	161088932
chr1	162659842	162661538
chr1	165412588	165414877
chr1	169082566	169083342
chr1	172883607	172884453
chr1	182583285	182586538
chr1	184942552	184944296
chr1	190446797	190448366
chr1	202112026	202114941
chr1	205780489	205783471
chr1	207223158	207225364
chr1	210501478	210503437
chr1	213122905	213126424
chr1	218757838	218760055
chr1	222559508	222561012
chr1	226098691	226100042
chr1	228326905	228330881
chr1	230817129	230818307
chr1	231472501	231474771
chr1	234742927	234750234
chr1	235666258	235669340
chr1	240254631	240257323
chr1	249166808	249169117
chr1	10003	11433
chr1	28500	30103
chr1	564463	570305
chr1	713306	715346
chr1	724151	726998
chr1	762079	763559
chr1	839094	841271
chr1	844347	847183
chr1	853316	866680
chr1	869821	882270
chr1	893916	899956
chr1	900202	904031
chr1	909699	912816
chr1	930731	937756
chr1	952176	957814
chr1	957978	964642
chr1	965017	969080
chr1	969192	983301
chr1	993428	997426
chr1	997595	1000186
chr1	1001905	1011171
chr1	1011240	1020882
chr1	1051169	1052410
chr1	1056337	1058488
chr1	1092859	1105660
chr1	1108555	1110143
chr1	1132793	1152234
chr1	1165883	1168630
chr1	1170237	1175951
chr1	1180755	1186348
chr1	1208095	1211030
chr1	1219830	1235939
chr1	1237179	1248732
chr1	1259609	1261147
chr1	1279218	1282399
chr1	1282706	1285379
chr1	1291912	1297341
chr1	1306746	1308031
chr1	1333975	1336136
chr1	1341953	1343471
chr1	1353796	1357158
chr1	1365352	1372901
chr1	1406497	1408073
chr1	1446472	1449230
chr1	1474169	1476973
chr1	1485645	1487109
chr1	1509285	1511043
chr1	1550093	1552339
chr1	1565503	1570643
chr1	1589494	1591356
chr1	1622917	1626665
chr1	1655082	1656529
chr1	1676187	1678655
chr1	1708907	1710947
chr1	1713087	1715222
chr1	1821351	1823961
chr1	1837173	1841559
chr1	1848181	1855345
chr1	1891061	1892017
chr1	1975850	1978184
chr1	1980813	1983952
chr1	2046733	2047777
chr1	2063586	2067656
chr1	2105231	2106626
chr1	2120171	2122467
chr1	2124757	2127889
chr1	2129876	2131509
chr1	2134272	2142539
chr1	2143106	2148533
chr1	2157726	2159917
chr1	2160001	2164642
chr1	2186756	2188345
chr1	2209210	2211867
chr1	2212076	2215252
chr1	2228594	2238765
chr1	2241592	2256311
chr1	2263972	2269799
chr1	2312271	2314463
chr1	2322109	2324199
chr1	2342917	2347130
chr1	2370668	2372758
chr1	2424251	2432008
chr1	2456872	2465005
chr1	2516211	2521855
chr1	2572733	2576322
chr1	2685164	2693057
chr1	2840632	2845576
chr1	2851111	2854445
chr1	2864832	2867192
chr1	2898727	2902340
chr1	2903682	2905278
chr1	2927841	2929950
chr1	2981823	2991680
chr1	3021495	3023803
chr1	3079165	3083684
chr1	3085341	3089246
chr1	3133061	3137489
chr1	3150617	3156010
chr1	3156838	3158904
chr1	3191113	3193997
chr1	3226145	3232504
chr1	3238647	3241273
chr1	3250148	3252765
chr1	3262078	3268010
chr1	3280769	3284631
chr1	3285009	3287249
chr1	3309592	3311258
chr1	3368386	3377583
chr1	3378144	3386598
chr1	3386874	3391240
chr1	3445212	3450757
chr1	3455531	3474882
chr1	3499389	3500573
chr1	3523442	3529676
chr1	3540319	3542460
chr1	3566168	3569923
chr1	3687889	3695419
chr1	3712258	3713591
chr1	3772910	3775523
chr1	3816088	3819440
chr1	4137360	4138723
chr1	4168320	4169694
chr1	4712529	4716787
chr1	4991341	4991992
chr1	4995568	4997057
chr1	6051100	6053793
chr1	6075970	6077234
chr1	6238892	6241750
chr1	6259008	6260345
chr1	6265136	6267131
chr1	6268523	6271461
chr1	6295299	6296683
chr1	6305215	6307331
chr1	6319675	6325499
chr1	6328534	6335469
chr1	6335536	6338105
chr1	6347260	6349069
chr1	6360913	6363068
chr1	6452520	6454495
chr1	6499156	6501615
chr1	6506089	6512183
chr1	6513216	6516894
chr1	6548404	6552782
chr1	6556129	6559561
chr1	6579282	6580769
chr1	6613781	6615686
chr1	6639289	6641553
chr1	6658711	6660324
chr1	6660521	6664845
chr1	6672482	6676041
chr1	6761094	6762421
chr1	6844072	6846681
chr1	6982525	6983065
chr1	7044631	7045396
chr1	7177580	7178425
chr1	7351205	7353223
chr1	7358889	7360491
chr1	7433629	7434855
chr1	7448562	7450650
chr1	7461889	7462349
chr1	7528997	7530514
chr1	7530573	7534002
chr1	7634290	7635029
chr1	7739656	7741688
chr1	7763556	7765981
chr1	7830889	7832051
chr1	7843332	7845062
chr1	8013865	8014704
chr1	8021129	8022268
chr1	8064584	8065586
chr1	8085331	8087484
chr1	8150013	8151107
chr1	8156637	8158133
chr1	8176685	8178424
chr1	8193290	8195000
chr1	8197687	8198280
chr1	8214508	8215317
chr1	8261412	8263273
chr1	8271691	8273051
chr1	8276954	8278091
chr1	8361963	8362733
chr1	8377799	8378765
chr1	8482641	8484769
chr1	8498649	8499418
chr1	8561107	8562856
chr1	8585382	8586444
chr1	8762930	8763966
chr1	8877113	8878469
chr1	8908673	8909501
chr1	8933532	8934468
chr1	8936765	8940565
chr1	8949328	8951100
chr1	8959831	8960562
chr1	9007117	9008295
chr1	9047646	9048640
chr1	9188154	9190031
chr1	9293965	9295724
chr1	9340520	9341021
chr1	9351476	9355249
chr1	9362631	9363767
chr1	9370737	9371888
chr1	9377333	9378969
chr1	9380366	9382309
chr1	9382446	9387140
chr1	9397519	9401445
chr1	9410009	9410999
chr1	9411595	9414201
chr1	9430929	9432585
chr1	9457508	9458801
chr1	9461722	9462462
chr1	9473014	9474146
chr1	9488429	9489673
chr1	9498036	9499360
chr1	9500960	9502613
chr1	9503805	9504950
chr1	9532954	9533583
chr1	9598904	9600659
chr1	9648052	9651081
chr1	9711420	9713163
chr1	9747110	9748637
chr1	9748971	9750583
chr1	9882934	9886060
chr1	9934728	9936278
chr1	9950378	9951424
chr1	9969251	9971387
chr1	10002529	10004058
chr1	10269814	10272122
chr1	10458212	10460130
chr1	10489884	10491337
chr1	10531851	10532855
chr1	10534703	10535760
chr1	10698130	10702606
chr1	10722885	10731108
chr1	10753763	10756521
chr1	10853767	10857097
chr1	10926552	10928133
chr1	11039448	11041331
chr1	11071947	11073487
chr1	11118838	11121053
chr1	11159301	11160210
chr1	11217993	11219242
chr1	11234191	11235426
chr1	11322138	11323275
chr1	11332742	11334024
chr1	11581611	11582973
chr1	11707440	11709448
chr1	11712930	11715555
chr1	11723679	11725527
chr1	11740298	11742160
chr1	11862792	11864317
chr1	11864913	11866854
chr1	11967329	11969920
chr1	11985512	11987032
chr1	11994148	11995568
chr1	12039540	12041106
chr1	12078954	12080372
chr1	12093937	12095159
chr1	12104300	12105516
chr1	12111822	12112756
chr1	12127679	12128673
chr1	12172675	12173444
chr1	12201106	12204704
chr1	12237739	12239667
chr1	12268345	12269750
chr1	12289574	12291547
chr1	12375985	12376999
chr1	12402115	12403029
chr1	12415980	12416882
chr1	12429109	12429984
chr1	12466987	12468201
chr1	12483923	12484751
chr1	12538026	12538955
chr1	12554605	12555553
chr1	12578881	12579874
chr1	12654902	12657375
chr1	12674775	12684042
chr1	12686370	12688113
chr1	13839077	13840919
chr1	13867229	13868041
chr1	13903257	13904835
chr1	13909520	13911631
chr1	13920034	13920725
chr1	14026131	14027585
chr1	14075210	14076727
chr1	14467173	14468027
chr1	14924185	14926378
chr1	15249247	15251995
chr1	15270707	15272607
chr1	15322366	15323460
chr1	15414564	15417465
chr1	15478570	15481708
chr1	15505233	15506025
chr1	15506082	15507321
chr1	15573393	15574474
chr1	15609334	15610466
chr1	15622087	15622906
chr1	15626220	15627889
chr1	15735415	15737640
chr1	15850238	15852175
chr1	15852682	15853970
chr1	15910913	15911884
chr1	15929406	15930419
chr1	15943033	15944788
chr1	16010188	16011738
chr1	16029674	16030641
chr1	16083545	16086348
chr1	16160812	16163302
chr1	16173466	16176999
chr1	16212146	16213526
chr1	16275523	16278227
chr1	16301643	16302827
chr1	16338906	16341846
chr1	16343195	16352046
chr1	16357409	16359905
chr1	16374443	16376219
chr1	16382025	16383032
chr1	16405253	16406107
chr1	16437859	16440322
chr1	16469706	16473828
chr1	16480749	16483281
chr1	16499682	16504014
chr1	16507907	16509013
chr1	16532118	16535551
chr1	16536048	16537419
chr1	16542120	16545029
chr1	16562676	16564220
chr1	16678126	16679491
chr1	16693162	16694761
chr1	16766543	16768099
chr1	16824696	16826699
chr1	16839269	16841897
chr1	16858939	16863160
chr1	16937041	16941504
chr1	16945220	16954747
chr1	16968267	16976048
chr1	16977808	16978765
chr1	16992434	16994263
chr1	17017491	17031993
chr1	17066217	17068028
chr1	17081238	17082662
chr1	17083754	17088561
chr1	17090740	17093185
chr1	17094476	17095782
chr1	17096457	17097489
chr1	17098666	17100873
chr1	17197306	17202264
chr1	17215197	17216758
chr1	17221654	17223953
chr1	17229454	17233005
chr1	17238245	17243960
chr1	17247303	17254947
chr1	17277943	17278672
chr1	17286880	17287970
chr1	17337632	17339017
chr1	17379987	17381561
chr1	17518642	17519993
chr1	17559595	17560859
chr1	17763567	17767086
chr1	17865610	17867856
chr1	17895225	17896955
chr1	17913795	17915248
chr1	18711529	18712598
chr1	19228262	19230203
chr1	19248514	19249749
chr1	19252732	19254360
chr1	19281864	19284042
chr1	19336111	19336814
chr1	19337064	19338195
chr1	19392282	19394632
chr1	19535969	19537573
chr1	19577609	19579111
chr1	19614854	19615797
chr1	19637439	19639723
chr1	19755914	19757326
chr1	19810746	19812879
chr1	19970021	19972624
chr1	20125396	20127072
chr1	20208348	20209682
chr1	20478390	20479426
chr1	20512155	20513264
chr1	20810354	20813838
chr1	20833868	20834926
chr1	20878220	20881063
chr1	20940178	20940965
chr1	20959707	20961743
chr1	20987366	20988651
chr1	21022768	21023913
chr1	21043794	21045046
chr1	21057687	21060262
chr1	21112538	21114745
chr1	21475876	21476717
chr1	21502020	21503970
chr1	21586170	21589824
chr1	21615884	21618095
chr1	21650694	21651665
chr1	21660279	21661872
chr1	21664280	21665807
chr1	21670817	21672722
chr1	21754147	21755703
chr1	21766072	21767459
chr1	21912989	21914635
chr1	21943790	21950065
chr1	21976716	21979932
chr1	21985507	21986625
chr1	21994930	21996827
chr1	22023282	22023972
chr1	22108482	22110985
chr1	22218129	22221857
chr1	22235724	22237028
chr1	22237576	22238830
chr1	22257297	22258793
chr1	22261644	22264652
chr1	22264872	22266962
chr1	22351352	22352706
chr1	22378621	22380490
chr1	22440429	22442310
chr1	22448349	22450262
chr1	22468159	22470767
chr1	22777941	22779374
chr1	23036434	23039829
chr1	23065931	23067059
chr1	23073657	23074365
chr1	23076801	23077833
chr1	23099895	23101351
chr1	23162190	23162950
chr1	23196701	23197909
chr1	23345368	23346865
chr1	23493875	23495740
chr1	23503688	23505128
chr1	23669830	23671901
chr1	23694074	23696869
chr1	23730043	23731017
chr1	23748526	23751680
chr1	23805235	23805848
chr1	23809508	23811576
chr1	23856915	23858271
chr1	23865823	23866936
chr1	23879841	23883599
chr1	23884506	23886707
chr1	23888260	23889916
chr1	23903226	23904384
chr1	24017952	24018957
chr1	24069208	24071353
chr1	24104300	24105590
chr1	24125510	24128140
chr1	24151396	24152395
chr1	24194133	24195366
chr1	24228856	24229839
chr1	24285481	24286922
chr1	24306355	24307480
chr1	24345157	24345817
chr1	24513358	24514490
chr1	24647927	24649932
chr1	24689292	24689962
chr1	24739697	24740675
chr1	24741761	24742964
chr1	24828491	24830081
chr1	24882047	24883153
chr1	24885412	24887140
chr1	24894270	24895216
chr1	24902231	24903470
chr1	24945741	24946699
chr1	24968275	24970721
chr1	25031658	25032523
chr1	25041054	25042224
chr1	25071209	25072834
chr1	25159160	25161212
chr1	25174084	25175529
chr1	25194263	25195343
chr1	25237076	25242729
chr1	25255342	25257846
chr1	25285211	25286724
chr1	25289007	25292298
chr1	25343724	25344816
chr1	25348619	25349884
chr1	25357115	25359420
chr1	25524874	25527021
chr1	25565965	25566932
chr1	25572892	25574635
chr1	25593249	25594879
chr1	25663496	25665748
chr1	25756268	25758195
chr1	25869602	25871571
chr1	25875672	25876902
chr1	25942134	25944598
chr1	26097453	26099083
chr1	26125543	26127576
chr1	26132083	26133300
chr1	26145935	26148057
chr1	26185458	26186630
chr1	26201149	26202904
chr1	26221727	26222555
chr1	26231580	26233867
chr1	26248762	26249915
chr1	26323896	26325427
chr1	26345846	26347445
chr1	26347505	26349883
chr1	26350014	26352726
chr1	26354225	26356565
chr1	26360813	26363638
chr1	26437045	26439233
chr1	26487243	26489107
chr1	26495426	26497453
chr1	26527323	26528431
chr1	26551496	26552328
chr1	26560147	26561760
chr1	26610618	26612319
chr1	26632500	26633729
chr1	26662511	26663763
chr1	26758237	26759305
chr1	26797846	26800065
chr1	26826459	26828180
chr1	26855742	26858686
chr1	26946484	26948437
chr1	27018520	27020189
chr1	27021655	27024892
chr1	27049669	27050694
chr1	27113440	27115920
chr1	27152635	27153942
chr1	27188287	27192643
chr1	27216201	27217215
chr1	27226358	27227136
chr1	27247754	27248859
chr1	27319521	27321565
chr1	27328083	27328977
chr1	27338889	27340102
chr1	27425435	27429987
chr1	27438052	27439137
chr1	27471735	27473094
chr1	27480980	27482134
chr1	27560300	27561847
chr1	27648150	27649283
chr1	27667542	27670410
chr1	27675623	27678492
chr1	27691577	27693928
chr1	27717827	27720036
chr1	27728805	27730364
chr1	27744839	27745698
chr1	27815779	27817452
chr1	27847025	27850212
chr1	27853582	27856130
chr1	27862683	27864797
chr1	27868725	27869967
chr1	27883171	27884895
chr1	27894415	27896686
chr1	27897598	27899963
chr1	27901265	27903172
chr1	27924760	27926444
chr1	27927746	27931574
chr1	27985235	27987149
chr1	27998265	27999279
chr1	28051078	28053267
chr1	28099242	28100457
chr1	28156745	28157923
chr1	28240618	28241708
chr1	28285765	28288027
chr1	28414437	28415870
chr1	28559016	28559832
chr1	28562035	28563332
chr1	28585306	28587317
chr1	28655003	28656199
chr1	28695886	28697165
chr1	28763668	28764962
chr1	28831987	28833186
chr1	28844011	28845801
chr1	28878807	28880517
chr1	28907534	28909794
chr1	28918273	28919849
chr1	28968748	28970774
chr1	28974462	28976048
chr1	28994758	28996431
chr1	29062667	29064517
chr1	29116852	29117512
chr1	29138389	29140065
chr1	29240475	29241993
chr1	29447252	29452607
chr1	29507514	29509311
chr1	29529261	29529989
chr1	29557073	29558051
chr1	29562514	29565403
chr1	29583170	29587243
chr1	30042766	30043500
chr1	30181597	30183091
chr1	30405371	30406355
chr1	30556018	30559515
chr1	30851667	30853661
chr1	31157977	31158810
chr1	31170527	31172132
chr1	31190325	31193045
chr1	31195429	31197403
chr1	31198288	31199758
chr1	31201879	31204009
chr1	31229440	31230499
chr1	31236064	31237323
chr1	31249456	31251613
chr1	31288654	31290095
chr1	31295921	31298004
chr1	31537875	31539166
chr1	31627397	31628700
chr1	31643469	31644261
chr1	31654400	31655777
chr1	31711339	31712990
chr1	31769177	31770997
chr1	31845548	31847021
chr1	31849306	31849998
chr1	31885569	31887170
chr1	31895130	31896139
chr1	31904608	31905035
chr1	32014153	32015325
chr1	32039014	32040323
chr1	32040742	32042998
chr1	32044994	32045678
chr1	32082936	32084396
chr1	32109673	32111264
chr1	32130409	32133710
chr1	32135158	32136794
chr1	32159890	32161126
chr1	32161353	32162821
chr1	32166284	32168011
chr1	32168634	32171621
chr1	32179789	32182006
chr1	32182774	32183316
chr1	32225541	32227016
chr1	32229198	32230999
chr1	32237104	32238745
chr1	32246755	32248789
chr1	32253733	32255490
chr1	32402894	32404642
chr1	32409797	32410845
chr1	32420144	32421040
chr1	32456499	32457603
chr1	32478734	32480693
chr1	32527721	32528683
chr1	32537204	32539459
chr1	32573266	32574671
chr1	32644825	32646410
chr1	32665591	32667656
chr1	32670579	32672025
chr1	32687373	32688664
chr1	32704767	32707419
chr1	32757166	32758669
chr1	32799951	32803225
chr1	32816319	32818228
chr1	32826974	32828246
chr1	32859539	32860908
chr1	32929746	32931155
chr1	32965628	32966991
chr1	33004714	33005960
chr1	33115690	33117540
chr1	33167205	33169956
chr1	33206787	33208386
chr1	33219219	33220917
chr1	33282332	33284451
chr1	33335488	33337141
chr1	33358256	33360156
chr1	33365742	33367627
chr1	33429005	33430885
chr1	33438442	33439309
chr1	33501825	33502892
chr1	33546218	33548034
chr1	33564429	33565661
chr1	33592532	33593529
chr1	33645994	33648200
chr1	33720860	33722901
chr1	33807599	33808497
chr1	33811545	33814105
chr1	33814375	33816263
chr1	33847879	33849318
chr1	33895581	33897205
chr1	33937637	33938638
chr1	34628425	34631146
chr1	35324595	35325784
chr1	35331304	35332530
chr1	35350861	35351853
chr1	35449945	35451343
chr1	35496729	35497847
chr1	35544544	35545538
chr1	35657357	35659392
chr1	35734019	35735054
chr1	36022365	36025176
chr1	36038260	36041180
chr1	36106721	36107730
chr1	36172846	36174457
chr1	36183221	36185124
chr1	36234621	36236006
chr1	36272972	36274881
chr1	36348434	36349907
chr1	36395764	36397464
chr1	36549336	36550496
chr1	36553653	36555421
chr1	36573683	36575322
chr1	36579902	36581986
chr1	36589569	36591746
chr1	36598942	36601520
chr1	36614318	36617086
chr1	36620732	36623372
chr1	36653243	36654204
chr1	36688861	36690852
chr1	36771242	36773265
chr1	36785685	36790241
chr1	36815042	36817948
chr1	36838951	36840787
chr1	36850388	36853002
chr1	36862749	36863997
chr1	36866122	36867528
chr1	36915524	36916922
chr1	36929310	36930708
chr1	37936770	37938267
chr1	37939214	37940838
chr1	37941539	37943492
chr1	37979244	37981043
chr1	38019404	38020261
chr1	38022225	38022852
chr1	38060912	38062117
chr1	38155261	38158754
chr1	38273039	38275134
chr1	38324680	38326206
chr1	38396870	38398669
chr1	38411681	38413033
chr1	38454886	38456344
chr1	38461105	38462405
chr1	38470249	38471897
chr1	38477776	38479081
chr1	38510419	38513865
chr1	38529862	38530497
chr1	38604070	38605016
chr1	38916680	38918287
chr1	39193671	39194458
chr1	39283518	39284643
chr1	39324594	39326085
chr1	39338481	39339634
chr1	39406916	39407899
chr1	39456296	39458222
chr1	39491564	39492800
chr1	39546216	39548010
chr1	39570278	39572337
chr1	39630572	39631145
chr1	39649372	39649987
chr1	39657391	39658376
chr1	39669965	39671598
chr1	39864073	39864876
chr1	39873773	39875454
chr1	39956430	39959024
chr1	39980140	39981909
chr1	40040965	40043028
chr1	40098216	40099172
chr1	40104916	40105991
chr1	40156534	40158567
chr1	40204258	40205146
chr1	40235627	40237583
chr1	40253329	40255412
chr1	40348680	40349591
chr1	40366321	40368363
chr1	40420249	40422034
chr1	40504953	40506973
chr1	40562521	40563349
chr1	40626421	40627885
chr1	40723014	40724339
chr1	40778904	40780070
chr1	40780125	40783819
chr1	40838975	40840515
chr1	40915417	40917110
chr1	40942673	40943588
chr1	40974072	40975062
chr1	40996982	40997771
chr1	41156843	41158427
chr1	41174530	41175371
chr1	41247991	41251180
chr1	41267857	41268703
chr1	41282310	41284868
chr1	41326617	41328744
chr1	41343363	41344095
chr1	41444674	41446889
chr1	41706652	41708635
chr1	41826222	41829711
chr1	41830604	41833296
chr1	41846358	41849383
chr1	41852842	41854762
chr1	41897558	41899438
chr1	41919663	41920619
chr1	41921363	41922399
chr1	41939751	41941394
chr1	41947493	41949269
chr1	41958045	41959500
chr1	41959670	41963062
chr1	41980612	41982973
chr1	42083168	42084411
chr1	42091621	42092943
chr1	42126991	42129821
chr1	42500749	42502222
chr1	42799844	42801849
chr1	42845666	42846941
chr1	42884539	42885748
chr1	42885886	42887353
chr1	42921394	42922760
chr1	42928463	42929326
chr1	43084315	43084934
chr1	43123643	43124622
chr1	43147044	43149400
chr1	43231245	43233516
chr1	43281993	43283418
chr1	43311654	43312953
chr1	43389498	43390821
chr1	43401687	43403391
chr1	43406530	43407878
chr1	43422813	43425391
chr1	43432520	43433335
chr1	43472377	43474622
chr1	43533350	43535948
chr1	43613064	43613825
chr1	43637202	43638528
chr1	43813943	43816395
chr1	43823896	43825438
chr1	43832466	43834567
chr1	43855080	43856181
chr1	43918402	43920566
chr1	43996131	43998206
chr1	44023427	44024804
chr1	44030675	44032485
chr1	44114934	44116843
chr1	44171797	44174078
chr1	44323800	44324671
chr1	44398533	44400871
chr1	44411500	44413521
chr1	44435191	44436237
chr1	44439824	44441529
chr1	44444349	44447076
chr1	44456360	44458605
chr1	44495090	44498013
chr1	44678791	44679821
chr1	44703229	44704428
chr1	44820278	44821555
chr1	45097049	45098547
chr1	45110913	45112713
chr1	45125570	45126528
chr1	45139209	45140965
chr1	45196205	45197597
chr1	45205037	45205893
chr1	45240672	45242302
chr1	45249506	45250782
chr1	45251703	45252759
chr1	45265085	45266953
chr1	45272208	45275655
chr1	45278587	45280097
chr1	45284821	45286477
chr1	45308173	45309470
chr1	45451510	45452862
chr1	45475960	45478769
chr1	45671165	45672653
chr1	45768776	45770850
chr1	45792188	45793477
chr1	45805032	45806670
chr1	45955751	45957641
chr1	45965096	45966578
chr1	45986360	45988531
chr1	46015994	46017180
chr1	46048817	46050851
chr1	46151284	46154432
chr1	46215680	46216879
chr1	46357939	46358401
chr1	46378747	46379939
chr1	46597386	46599435
chr1	46648505	46649998
chr1	46663452	46664837
chr1	46668606	46670616
chr1	46706075	46708297
chr1	46712260	46713831
chr1	46766465	46769906
chr1	46804863	46807242
chr1	46813651	46814350
chr1	46859697	46861671
chr1	46867133	46868784
chr1	46869985	46873087
chr1	46908057	46908808
chr1	46931727	46933573
chr1	46997199	46999570
chr1	47069213	47070502
chr1	47081363	47083235
chr1	47133337	47134802
chr1	47184030	47185381
chr1	47489051	47489987
chr1	47644812	47645552
chr1	47690202	47693770
chr1	47779084	47780843
chr1	47798832	47800842
chr1	47881755	47883409
chr1	47897819	47901116
chr1	47901944	47905536
chr1	47910074	47911045
chr1	47973470	47975340
chr1	47998580	47999257
chr1	47999539	48000534
chr1	48013269	48014607
chr1	48023685	48025214
chr1	48033841	48036310
chr1	48037948	48039164
chr1	48041328	48042469
chr1	48043099	48045369
chr1	48048561	48049390
chr1	48057524	48059822
chr1	48092550	48094759
chr1	48122101	48123488
chr1	48142404	48143727
chr1	48150499	48151210
chr1	48173667	48177802
chr1	48189553	48192478
chr1	48204236	48204997
chr1	48217020	48218965
chr1	48225748	48227118
chr1	48274542	48275808
chr1	48282964	48285729
chr1	48308268	48310861
chr1	48341232	48342518
chr1	48347147	48348599
chr1	48360075	48362707
chr1	48371504	48373262
chr1	48389834	48390742
chr1	48405908	48407161
chr1	48416228	48417498
chr1	48459993	48464102
chr1	48580279	48581387
chr1	48847797	48849736
chr1	48935619	48938503
chr1	48959480	48961086
chr1	48963716	48964580
chr1	48990158	48991165
chr1	49085083	49085796
chr1	49093064	49094345
chr1	49210982	49212731
chr1	49241155	49243587
chr1	49310654	49311452
chr1	50488972	50490329
chr1	50513530	50514532
chr1	50798428	50799974
chr1	50883961	50887746
chr1	50890449	50894045
chr1	51425052	51426563
chr1	51433486	51436098
chr1	51442562	51444282
chr1	51700820	51703778
chr1	51761580	51763221
chr1	51778593	51782763
chr1	51794682	51797404
chr1	51809899	51811802
chr1	51983269	51985478
chr1	52048921	52049731
chr1	52082330	52083698
chr1	52126595	52127210
chr1	52194433	52196148
chr1	52250604	52251542
chr1	52343176	52345432
chr1	52455859	52456752
chr1	52498282	52499835
chr1	52520251	52522719
chr1	52606721	52608881
chr1	52825799	52826921
chr1	52830353	52832607
chr1	52833785	52834695
chr1	52869323	52870882
chr1	53017288	53020116
chr1	53067346	53069152
chr1	53097564	53099454
chr1	53163288	53164559
chr1	53168504	53169369
chr1	53191573	53193094
chr1	53308198	53309677
chr1	53386672	53387666
chr1	53392652	53393943
chr1	53526921	53529925
chr1	53611384	53612649
chr1	53661767	53663530
chr1	53685487	53686828
chr1	53703526	53704985
chr1	53711967	53712978
chr1	53759644	53763189
chr1	53773588	53776046
chr1	53780914	53783510
chr1	53791238	53795256
chr1	53841002	53842592
chr1	53878616	53879736
chr1	53965320	53967571
chr1	53977141	53979760
chr1	53991272	53995158
chr1	54005233	54008555
chr1	54025801	54028327
chr1	54085602	54086751
chr1	54104764	54106287
chr1	54158818	54160602
chr1	54203418	54205713
chr1	54302964	54304455
chr1	54354978	54356192
chr1	54410470	54412820
chr1	54517677	54520056
chr1	54586248	54588312
chr1	54665273	54666579
chr1	54718769	54720426
chr1	54726016	54727183
chr1	54738210	54741563
chr1	54752338	54754169
chr1	54861954	54863603
chr1	54870381	54874265
chr1	54875797	54877863
chr1	54924859	54926205
chr1	54939557	54942931
chr1	54952205	54956214
chr1	54964313	54966572
chr1	55007326	55010423
chr1	55012084	55014832
chr1	55044682	55046333
chr1	55046767	55048193
chr1	55229412	55230863
chr1	55246265	55247503
chr1	55265821	55267507
chr1	55351288	55353808
chr1	55415644	55416787
chr1	55445150	55447093
chr1	55462046	55463288
chr1	55487105	55488337
chr1	55500022	55500904
chr1	55504757	55506746
chr1	55679155	55682038
chr1	55718675	55719265
chr1	55740339	55742021
chr1	55776052	55776909
chr1	55894679	55895600
chr1	55999791	56000566
chr1	56046303	56047226
chr1	56120309	56121350
chr1	56482934	56483560
chr1	56525698	56527291
chr1	56605264	56605954
chr1	56753217	56754006
chr1	56841923	56843249
chr1	56942945	56943866
chr1	56982182	56983209
chr1	56993125	56994136
chr1	57042761	57045719
chr1	57110348	57111798
chr1	57176341	57178106
chr1	57272173	57273246
chr1	57873521	57874363
chr1	57887802	57890816
chr1	58715324	58716453
chr1	59011332	59012967
chr1	59041815	59043378
chr1	59083935	59084532
chr1	59164486	59166204
chr1	59220920	59221690
chr1	59247266	59251708
chr1	59280005	59282690
chr1	59314468	59315300
chr1	59340220	59341138
chr1	59346918	59347647
chr1	59368697	59370212
chr1	59391996	59393579
chr1	59395359	59395984
chr1	59527527	59528098
chr1	59612288	59613196
chr1	59616425	59617253
chr1	59679911	59681215
chr1	59732070	59732845
chr1	59761505	59763410
chr1	59858726	59859654
chr1	60103607	60104610
chr1	60172650	60173567
chr1	60195844	60197584
chr1	60218151	60218957
chr1	60224845	60225516
chr1	60279991	60281203
chr1	60392051	60392945
chr1	60436942	60437630
chr1	60583622	60584277
chr1	61135807	61137088
chr1	61455504	61456326
chr1	61508373	61509494
chr1	61515255	61517187
chr1	61518492	61520278
chr1	61522279	61523698
chr1	61541715	61544324
chr1	61547231	61549881
chr1	61608217	61609351
chr1	61635802	61636722
chr1	61637388	61639014
chr1	61647417	61648028
chr1	61648840	61650875
chr1	61709615	61710318
chr1	61803143	61804412
chr1	61892346	61892988
chr1	61918241	61919790
chr1	62106833	62107863
chr1	62190220	62191377
chr1	62207548	62209168
chr1	62786740	62787926
chr1	62901199	62904023
chr1	63152946	63154739
chr1	63155031	63157804
chr1	63249107	63250661
chr1	63341124	63341946
chr1	63782171	63783656
chr1	63787650	63790377
chr1	63792218	63794065
chr1	63832674	63834224
chr1	63988339	63990013
chr1	64058240	64060581
chr1	64076349	64077627
chr1	64103983	64105701
chr1	64127502	64128856
chr1	64134895	64136313
chr1	64139624	64141060
chr1	64159715	64160292
chr1	64163535	64164753
chr1	64169472	64170796
chr1	64197214	64197931
chr1	64211737	64212595
chr1	64239177	64241785
chr1	64329906	64334273
chr1	64343285	64343979
chr1	64358279	64359161
chr1	64364357	64366024
chr1	64383390	64385087
chr1	64412403	64413328
chr1	64440824	64441859
chr1	64504778	64505779
chr1	64602490	64603463
chr1	64649170	64650407
chr1	64934965	64937746
chr1	64970681	64972389
chr1	65041737	65042397
chr1	65073631	65074308
chr1	65089042	65090489
chr1	65169185	65169890
chr1	65209795	65212145
chr1	65299952	65301080
chr1	65363525	65364545
chr1	65381442	65382069
chr1	65430632	65433689
chr1	65466718	65469324
chr1	65531275	65534759
chr1	65578334	65579203
chr1	65579856	65580640
chr1	65612530	65615894
chr1	65640005	65641708
chr1	65661279	65662183
chr1	65719544	65721342
chr1	65730789	65732117
chr1	65774786	65776041
chr1	65884974	65887525
chr1	65990818	65991810
chr1	66153162	66154007
chr1	66257698	66259463
chr1	66286550	66287052
chr1	66335132	66336259
chr1	66444405	66445571
chr1	66696590	66697462
chr1	66708079	66710868
chr1	66713080	66714169
chr1	66718859	66719331
chr1	66722347	66723423
chr1	66727632	66728351
chr1	66736737	66738163
chr1	66743784	66744873
chr1	66747554	66748818
chr1	66749216	66750208
chr1	66760275	66761250
chr1	66765838	66767075
chr1	66781036	66783502
chr1	66797321	66798605
chr1	66815352	66816331
chr1	66817201	66818146
chr1	66818951	66820565
chr1	66854590	66855094
chr1	66911785	66912573
chr1	66998196	67000372
chr1	67142245	67143626
chr1	67217501	67218847
chr1	67389604	67391941
chr1	67395082	67396952
chr1	67479046	67479717
chr1	67484995	67486685
chr1	67503100	67504694
chr1	67518112	67520516
chr1	67599981	67601227
chr1	67614450	67615320
chr1	67683025	67683849
chr1	67772718	67774347
chr1	67813292	67814162
chr1	67817895	67818334
chr1	67865529	67866695
chr1	67869909	67870540
chr1	67905912	67908034
chr1	67926342	67927564
chr1	67929149	67930005
chr1	67933480	67934560
chr1	67944282	67945844
chr1	67965845	67966764
chr1	68024657	68025600
chr1	68083822	68085037
chr1	68111654	68113297
chr1	68118519	68118965
chr1	68149149	68153164
chr1	68175987	68176864
chr1	68201499	68202596
chr1	68214981	68216905
chr1	68225495	68226595
chr1	68231850	68233033
chr1	68257427	68258992
chr1	68297180	68300963
chr1	68312933	68313752
chr1	68315467	68317015
chr1	68353346	68355287
chr1	68356351	68357727
chr1	68404505	68406102
chr1	68480972	68481777
chr1	68515602	68516617
chr1	68577245	68580092
chr1	68585483	68586692
chr1	68606009	68608948
chr1	68610492	68612144
chr1	68634031	68634994
chr1	68639047	68640652
chr1	68643500	68645172
chr1	68662328	68664897
chr1	68666549	68668788
chr1	68687160	68688222
chr1	68695645	68699029
chr1	68735148	68736206
chr1	68759333	68761259
chr1	68788053	68789636
chr1	68808145	68809061
chr1	68849686	68850935
chr1	68961331	68963618
chr1	69008102	69008849
chr1	70032664	70035193
chr1	70136944	70137868
chr1	70379316	70381460
chr1	70670430	70672356
chr1	70686254	70687999
chr1	70819013	70821445
chr1	70875834	70879416
chr1	70923709	70924326
chr1	71150896	71151724
chr1	71410651	71411779
chr1	71511580	71514468
chr1	71515556	71516497
chr1	71545500	71547704
chr1	72746420	72751371
chr1	73089004	73089472
chr1	73100262	73101071
chr1	73509447	73510931
chr1	73649011	73649785
chr1	74058816	74059862
chr1	74279013	74280189
chr1	74662924	74664821
chr1	74731485	74733045
chr1	74828664	74829365
chr1	74891331	74892570
chr1	74987470	74988677
chr1	75118143	75119153
chr1	75138775	75140537
chr1	75179361	75181209
chr1	75197320	75200026
chr1	75595019	75599300
chr1	75599363	75603431
chr1	76080177	76082929
chr1	76189296	76191346
chr1	76251128	76253454
chr1	76456992	76457971
chr1	76477572	76478399
chr1	76538870	76541425
chr1	76572348	76572896
chr1	76580410	76581786
chr1	76619297	76621100
chr1	76715838	76716682
chr1	76796536	76797262
chr1	76995431	76996391
chr1	77152700	77154029
chr1	77155472	77157322
chr1	77291680	77292510
chr1	77332916	77335040
chr1	77436904	77437099
chr1	77633642	77634419
chr1	77684143	77685802
chr1	77746600	77749134
chr1	77933308	77935339
chr1	77964177	77965454
chr1	77998981	78000017
chr1	78108969	78109803
chr1	78147249	78150100
chr1	78152381	78153960
chr1	78224370	78226076
chr1	78244840	78246145
chr1	78298195	78299122
chr1	78353732	78355702
chr1	78443229	78446087
chr1	78468729	78471966
chr1	78579631	78580583
chr1	78610676	78611609
chr1	78841064	78842611
chr1	78956236	78957977
chr1	79083162	79083740
chr1	79153445	79154807
chr1	79297231	79298043
chr1	79305325	79307232
chr1	79472023	79472926
chr1	79510701	79511435
chr1	79795120	79795837
chr1	80053791	80054677
chr1	80447092	80448664
chr1	81000310	81001221
chr1	81333900	81334947
chr1	81691452	81692652
chr1	81702906	81703938
chr1	81771548	81772232
chr1	81835122	81836063
chr1	81879669	81880593
chr1	81911106	81912343
chr1	82135514	82137121
chr1	82155111	82156807
chr1	82265538	82269685
chr1	82332682	82333172
chr1	82342308	82343570
chr1	82538966	82540051
chr1	82690971	82691969
chr1	82854281	82854787
chr1	83032708	83033670
chr1	83616426	83617642
chr1	84265066	84266142
chr1	84325864	84327193
chr1	84335609	84336356
chr1	84393857	84394575
chr1	84463893	84465447
chr1	84542797	84544972
chr1	84609570	84610360
chr1	84671463	84672362
chr1	84719085	84720484
chr1	84763530	84765340
chr1	84818273	84819027
chr1	84830938	84831985
chr1	84908004	84908323
chr1	84944729	84945961
chr1	84970199	84972901
chr1	85038316	85040770
chr1	85064300	85065651
chr1	85084734	85087311
chr1	85154863	85157188
chr1	85163738	85165026
chr1	85167214	85168139
chr1	85185075	85187404
chr1	85218926	85220310
chr1	85237591	85239242
chr1	85239799	85241442
chr1	85312750	85313923
chr1	85357985	85359451
chr1	85410259	85411154
chr1	85461285	85465090
chr1	85497904	85498940
chr1	85512881	85514704
chr1	85527179	85528727
chr1	85553476	85554101
chr1	85557373	85558220
chr1	85593782	85594846
chr1	85665800	85667958
chr1	85724312	85726198
chr1	85740832	85743304
chr1	85744254	85745595
chr1	85763224	85764648
chr1	85773571	85774529
chr1	85777500	85778397
chr1	85779528	85780167
chr1	85785772	85786627
chr1	85791594	85792149
chr1	85825689	85827686
chr1	85841240	85842351
chr1	85870005	85870610
chr1	85872347	85873713
chr1	85905573	85907112
chr1	85912661	85914293
chr1	85929461	85931991
chr1	85958928	85959824
chr1	85983681	85984631
chr1	85986145	85988466
chr1	85991260	85993831
chr1	86000078	86001012
chr1	86009814	86011659
chr1	86016438	86017391
chr1	86041495	86044640
chr1	86044975	86052092
chr1	86064483	86065520
chr1	86067156	86068714
chr1	86072304	86073696
chr1	86077127	86079029
chr1	86093794	86095986
chr1	86119800	86120571
chr1	86121489	86122936
chr1	86173085	86174777
chr1	86261363	86262148
chr1	86315577	86316584
chr1	86429057	86429710
chr1	86619968	86623322
chr1	86641329	86643503
chr1	86672961	86673515
chr1	86771498	86772392
chr1	86860903	86862694
chr1	86967531	86968742
chr1	86968944	86969981
chr1	87169474	87171694
chr1	87311779	87312457
chr1	87378460	87381850
chr1	87583930	87585208
chr1	87597067	87599018
chr1	87599190	87600789
chr1	87614888	87618381
chr1	87632837	87635638
chr1	87669399	87670612
chr1	87691779	87692445
chr1	87744557	87745619
chr1	87793295	87796623
chr1	87796877	87798164
chr1	87799520	87801683
chr1	88060407	88061140
chr1	88081150	88082119
chr1	88149928	88151425
chr1	88205946	88207749
chr1	88271468	88272470
chr1	88348749	88350942
chr1	88383526	88385100
chr1	88421579	88422324
chr1	88433587	88434944
chr1	88793171	88793785
chr1	88927914	88929072
chr1	88984647	88985253
chr1	89016302	89016986
chr1	89148731	89151256
chr1	89333169	89334222
chr1	89356272	89357877
chr1	89457039	89459685
chr1	89464307	89465033
chr1	89470881	89471897
chr1	89520833	89521645
chr1	89930797	89931482
chr1	89964783	89966759
chr1	89989061	89991245
chr1	90068959	90070259
chr1	90073650	90074896
chr1	90097231	90100324
chr1	90122897	90124525
chr1	90124758	90126756
chr1	90190171	90191084
chr1	90201830	90203175
chr1	90203948	90205513
chr1	90227574	90229553
chr1	90286002	90287912
chr1	90297975	90300077
chr1	90371817	90374037
chr1	90376221	90377278
chr1	90403604	90405191
chr1	90459934	90461982
chr1	90835879	90837254
chr1	90852460	90853904
chr1	91171902	91173519
chr1	91182955	91185801
chr1	91300132	91302186
chr1	91316130	91317774
chr1	91502212	91502948
chr1	91630138	91632232
chr1	91852785	91853110
chr1	91869414	91870784
chr1	91965688	91967899
chr1	92034992	92036709
chr1	92116174	92117839
chr1	92191508	92192400
chr1	92197765	92198743
chr1	92201858	92203176
chr1	92216020	92217676
chr1	92229829	92230837
chr1	92246586	92248161
chr1	92248811	92249800
chr1	92283484	92284613
chr1	92292656	92294830
chr1	92316322	92317584
chr1	92329267	92330567
chr1	92350180	92352786
chr1	92494894	92496023
chr1	92545416	92546815
chr1	92763824	92765809
chr1	92945485	92952942
chr1	93209550	93210366
chr1	93249099	93251548
chr1	93270116	93270722
chr1	93296855	93298583
chr1	93425270	93428377
chr1	93543936	93546488
chr1	93643313	93644256
chr1	93644657	93646998
chr1	93810541	93812986
chr1	93912803	93915057
chr1	94025904	94026620
chr1	94031298	94031867
chr1	94045179	94045999
chr1	94049594	94051444
chr1	94056793	94059311
chr1	94063160	94063825
chr1	94077570	94083968
chr1	94104003	94105087
chr1	94106707	94108228
chr1	94145752	94147904
chr1	94157509	94160131
chr1	94166998	94168735
chr1	94187285	94190514
chr1	94311150	94314110
chr1	94343720	94345284
chr1	94373944	94375803
chr1	94430005	94430890
chr1	94487554	94489332
chr1	94505004	94506120
chr1	94510739	94511892
chr1	94533644	94535848
chr1	94538586	94539609
chr1	94557348	94558681
chr1	94559539	94563224
chr1	94701438	94703889
chr1	94712308	94713872
chr1	94735995	94736776
chr1	94765548	94766148
chr1	94770921	94771946
chr1	94790993	94791830
chr1	94882857	94885121
chr1	95006397	95008874
chr1	95086738	95090573
chr1	95113368	95114617
chr1	95171114	95171738
chr1	95179060	95179963
chr1	95193013	95194170
chr1	95202634	95203483
chr1	95204992	95205753
chr1	95248646	95249953
chr1	95258077	95258937
chr1	95267526	95268236
chr1	95268961	95269814
chr1	95284992	95286666
chr1	95307280	95308684
chr1	95319832	95321428
chr1	95327964	95332921
chr1	95349022	95351249
chr1	95364106	95365215
chr1	95377738	95379463
chr1	95390074	95393985
chr1	95486566	95488213
chr1	95488715	95489855
chr1	95506847	95509628
chr1	95537670	95539253
chr1	95552275	95553351
chr1	95582198	95583884
chr1	95698462	95700898
chr1	96208066	96209057
chr1	96475208	96476176
chr1	96881141	96882517
chr1	96964191	96964897
chr1	97186541	97189141
chr1	97308018	97309410
chr1	97316949	97317806
chr1	97603765	97604433
chr1	97769486	97770430
chr1	97790095	97791589
chr1	97815900	97816637
chr1	98385717	98387356
chr1	98510255	98512057
chr1	98513714	98514300
chr1	98518525	98520459
chr1	98791271	98793824
chr1	98852738	98854591
chr1	99126127	99129034
chr1	99173100	99176196
chr1	99394647	99395534
chr1	99396355	99398049
chr1	99469203	99471580
chr1	99729388	99730650
chr1	100045935	100046536
chr1	100054335	100055343
chr1	100086802	100087983
chr1	100110761	100112364
chr1	100151066	100151646
chr1	100231126	100232620
chr1	100273808	100274950
chr1	100314888	100316682
chr1	100434763	100436674
chr1	100502290	100505226
chr1	100597714	100599596
chr1	100714619	100716051
chr1	100731015	100732567
chr1	100816488	100821617
chr1	100826177	100827009
chr1	100828422	100828797
chr1	100893397	100894497
chr1	101004235	101005999
chr1	101199852	101200698
chr1	101251142	101252258
chr1	101259214	101259714
chr1	101359661	101362729
chr1	101415985	101417148
chr1	101490418	101492301
chr1	101700744	101703318
chr1	101703918	101705217
chr1	101753531	101754730
chr1	101774568	101775866
chr1	101822858	101823574
chr1	101831605	101832935
chr1	102462183	102462897
chr1	103333751	103335802
chr1	103336302	103338884
chr1	103345014	103345622
chr1	103357473	103358191
chr1	103385234	103385926
chr1	103467246	103468303
chr1	103540309	103542856
chr1	103571561	103576684
chr1	103577243	103578359
chr1	103609964	103612179
chr1	103659246	103660797
chr1	103715824	103716638
chr1	103749149	103750463
chr1	103760398	103761842
chr1	103860616	103861473
chr1	103861966	103862972
chr1	104000424	104001258
chr1	104001696	104002700
chr1	104041603	104042327
chr1	104067758	104069266
chr1	104948813	104950392
chr1	107260221	107260924
chr1	107598672	107600833
chr1	107682313	107685151
chr1	108022682	108023975
chr1	108371699	108372611
chr1	108469106	108470086
chr1	108476959	108478307
chr1	108479096	108479949
chr1	108505809	108508855
chr1	108543016	108543973
chr1	108576783	108577635
chr1	108663789	108665219
chr1	108667647	108668625
chr1	108741408	108743901
chr1	108815132	108816299
chr1	109101930	109104672
chr1	109151989	109153092
chr1	109203180	109204590
chr1	109234201	109236298
chr1	109246673	109248091
chr1	109258984	109259992
chr1	109288616	109290393
chr1	109356621	109357705
chr1	109358256	109361047
chr1	109370479	109372478
chr1	109372771	109373693
chr1	109384184	109385035
chr1	109396523	109397571
chr1	109418113	109421547
chr1	109505177	109506789
chr1	109583491	109585716
chr1	109617909	109619598
chr1	109632719	109634635
chr1	109641658	109644356
chr1	109654822	109657365
chr1	109732630	109734149
chr1	109739832	109741458
chr1	109756018	109758006
chr1	109781800	109786486
chr1	109790852	109799435
chr1	109802864	109809173
chr1	109809249	109820670
chr1	109824065	109826913
chr1	109840932	109843860
chr1	109851591	109852781
chr1	109933468	109934391
chr1	109935173	109936223
chr1	109939683	109941330
chr1	110008737	110010274
chr1	110025616	110027786
chr1	110035734	110037364
chr1	110050690	110052961
chr1	110072056	110075913
chr1	110088623	110089598
chr1	110090396	110092177
chr1	110161584	110164756
chr1	110165046	110169202
chr1	110185671	110186770
chr1	110197996	110200374
chr1	110210006	110211554
chr1	110229632	110231086
chr1	110254084	110256033
chr1	110282049	110283763
chr1	110310878	110314130
chr1	110314601	110317228
chr1	110318767	110320507
chr1	110325436	110326934
chr1	110328693	110332816
chr1	110332955	110337772
chr1	110419519	110421308
chr1	110452450	110455652
chr1	110470255	110474529
chr1	110502260	110503360
chr1	110518034	110518918
chr1	110526587	110528875
chr1	110536199	110537202
chr1	110546342	110547180
chr1	110576766	110578372
chr1	110609332	110614422
chr1	110626126	110627985
chr1	110648280	110649904
chr1	110692510	110694158
chr1	110739374	110742332
chr1	110745285	110746259
chr1	110854986	110855841
chr1	110880227	110884158
chr1	110932613	110934115
chr1	110949529	110950960
chr1	110979118	110979938
chr1	111005680	111010108
chr1	111036281	111039803
chr1	111050281	111051373
chr1	111061204	111061991
chr1	111066488	111068635
chr1	111097201	111099861
chr1	111124405	111125801
chr1	111157908	111159447
chr1	111161642	111163666
chr1	111216615	111218564
chr1	111505732	111507244
chr1	111681647	111683839
chr1	111745383	111748275
chr1	111765300	111766286
chr1	111769913	111772401
chr1	111888564	111889940
chr1	111990737	111992790
chr1	112049977	112051584
chr1	112057627	112059373
chr1	112113368	112114161
chr1	112134824	112136268
chr1	112161671	112163983
chr1	112258539	112259610
chr1	112263077	112264311
chr1	112267385	112270442
chr1	112275692	112277489
chr1	112279068	112283578
chr1	112297209	112299485
chr1	112398761	112400451
chr1	112530536	112534681
chr1	112912127	112912775
chr1	112930973	112931643
chr1	112933162	112934173
chr1	112938021	112939900
chr1	113006898	113009467
chr1	113044061	113045741
chr1	113050377	113052556
chr1	113086397	113087620
chr1	113160934	113163156
chr1	113182402	113183660
chr1	113216188	113218732
chr1	113240390	113245760
chr1	113246271	113248988
chr1	113249156	113250794
chr1	113256078	113260364
chr1	113260973	113262224
chr1	113264301	113266675
chr1	113285961	113287508
chr1	113351683	113352339
chr1	113391987	113393324
chr1	113396829	113398358
chr1	113423332	113423993
chr1	113497573	113501040
chr1	113584480	113585869
chr1	113615012	113616575
chr1	113931300	113934915
chr1	114300448	114303091
chr1	114353747	114355802
chr1	114414048	114414961
chr1	114446612	114449481
chr1	114470719	114473622
chr1	114521061	114523459
chr1	114524422	114526892
chr1	114694554	114697943
chr1	114888335	114889654
chr1	114895110	114896453
chr1	115052358	115055089
chr1	115123602	115124903
chr1	115258728	115259921
chr1	115299080	115301349
chr1	115322553	115323732
chr1	115615481	115616995
chr1	115617299	115618313
chr1	115631364	115633445
chr1	115642066	115642856
chr1	115655373	115657909
chr1	115681153	115682194
chr1	115721994	115722846
chr1	115726765	115728290
chr1	115732330	115733896
chr1	115872622	115873611
chr1	115877855	115881692
chr1	115968661	115969499
chr1	116069431	116070634
chr1	116088192	116089258
chr1	116137880	116139039
chr1	116184047	116185957
chr1	116213009	116214531
chr1	116270339	116271091
chr1	116299421	116300833
chr1	116314219	116314972
chr1	116370588	116372638
chr1	116380116	116382447
chr1	116518488	116520029
chr1	116681460	116682277
chr1	116694162	116695224
chr1	116709814	116711766
chr1	116918152	116919474
chr1	116960445	116961834
chr1	117027414	117028481
chr1	117031760	117032583
chr1	117057563	117058514
chr1	117112248	117114590
chr1	117208886	117211175
chr1	117216461	117217621
chr1	117314797	117315525
chr1	117367649	117368831
chr1	117395519	117396980
chr1	117397414	117399003
chr1	117451655	117454646
chr1	117514044	117515677
chr1	117601873	117603888
chr1	117635506	117636767
chr1	117663199	117665509
chr1	117780232	117781148
chr1	117908301	117911687
chr1	118104773	118106655
chr1	118147677	118150320
chr1	118199277	118200124
chr1	118301161	118301967
chr1	118370438	118371382
chr1	118471396	118473290
chr1	118678886	118679588
chr1	118701329	118702484
chr1	118727080	118728650
chr1	118845563	118846739
chr1	118930746	118931658
chr1	119046286	119047297
chr1	119502925	119504162
chr1	119506011	119506691
chr1	119525045	119536735
chr1	119543116	119545581
chr1	119548947	119551754
chr1	119623168	119623976
chr1	119682238	119683969
chr1	119869583	119870766
chr1	119910038	119910503
chr1	120156265	120157950
chr1	120173518	120175045
chr1	120189266	120191712
chr1	120217948	120219070
chr1	120254177	120257408
chr1	120504381	120505534
chr1	120532817	120534385
chr1	120537314	120537985
chr1	120557106	120559590
chr1	120561488	120562388
chr1	120579207	120580362
chr1	120587439	120588140
chr1	120601317	120602493
chr1	120606733	120607607
chr1	120610398	120613135
chr1	120632159	120633054
chr1	120685084	120686202
chr1	120686797	120688025
chr1	120758754	120760134
chr1	120776271	120777666
chr1	120779608	120780682
chr1	120788153	120789463
chr1	120797752	120799536
chr1	120815549	120818108
chr1	120833698	120840341
chr1	120858398	120859732
chr1	120865075	120866004
chr1	120873853	120874901
chr1	120904532	120906828
chr1	120924292	120926711
chr1	121100664	121101277
chr1	121102135	121105011
chr1	121121098	121122086
chr1	121125797	121128397
chr1	121137241	121140530
chr1	121260495	121261900
chr1	121270563	121271443
chr1	121351672	121362005
chr1	121362132	121364404
chr1	121366606	121370510
chr1	121384360	121387828
chr1	121460611	121463189
chr1	121478437	121485439
chr1	142535499	142543008
chr1	142890344	142891333
chr1	143278505	143281208
chr1	143283541	143284186
chr1	143672974	143673681
chr1	143686764	143687504
chr1	143742709	143745737
chr1	143886102	143887019
chr1	143892375	143893645
chr1	143934110	143936657
chr1	143952777	143954374
chr1	143962365	143964030
chr1	143971466	143972563
chr1	143974353	143975901
chr1	143991976	143993260
chr1	144006630	144009161
chr1	144009234	144014475
chr1	144036433	144037441
chr1	144044260	144045906
chr1	144057732	144060680
chr1	144066936	144067412
chr1	144072287	144073048
chr1	144089392	144092195
chr1	144311138	144311978
chr1	144333409	144334626
chr1	144339029	144341862
chr1	144467400	144467974
[truncated: 41,023 more rows]

## Sheet: Human Distal Femur E67
chr1	41939653	41943567
chr1	9435529	9437436
chr1	19922825	19924263
chr1	24116645	24118453
chr1	48234343	48236498
chr1	111147723	111152180
chr1	203423653	203425132
chr1	244318062	244319113
chr1	1309722	1311650
chr1	2583241	2634126
chr1	2882955	2894178
chr1	3272436	3279076
chr1	3406623	3422980
chr1	6684669	6686108
chr1	10092224	10093928
chr1	11795642	11797505
chr1	17017085	17048041
chr1	25558449	25559954
chr1	28179306	28181289
chr1	28573345	28574329
chr1	31195093	31197153
chr1	42073630	42074488
chr1	46268071	46270686
chr1	55180932	55182487
chr1	67894575	67897339
chr1	71171886	71172828
chr1	78511071	78512819
chr1	90308256	90310411
chr1	91486368	91488445
chr1	100924798	100925534
chr1	109968171	109969948
chr1	110751996	110756821
chr1	115211711	115213477
chr1	116914856	116917989
chr1	118751197	118751752
chr1	118881132	118882798
chr1	143911853	143918376
chr1	144965214	144968615
chr1	145096124	145098145
chr1	147717864	147719173
chr1	148240808	148242820
chr1	149682850	149685827
chr1	149811292	149815440
chr1	150206608	150209050
chr1	150601160	150603261
chr1	153747114	153749223
chr1	155056622	155059651
chr1	156629219	156632534
chr1	156892219	156895813
chr1	159903932	159908763
chr1	160037157	160040915
chr1	161086963	161088699
chr1	162004955	162005561
chr1	162659965	162661499
chr1	165412598	165414787
chr1	169082354	169083494
chr1	170131438	170132817
chr1	172883517	172884489
chr1	184942551	184944303
chr1	190446912	190448374
chr1	202111881	202114760
chr1	205780851	205783459
chr1	207223125	207225184
chr1	210501458	210503398
chr1	213122878	213126487
chr1	218757885	218759908
chr1	219676638	219680304
chr1	226098661	226100138
chr1	228191652	228199450
chr1	228326927	228331068
chr1	230817100	230818337
chr1	231472579	231474707
chr1	234743086	234750272
chr1	235666315	235669375
chr1	240254676	240257241
chr1	249166818	249169251
chr1	10003	11393
chr1	28377	30148
chr1	564463	570305
chr1	713304	715215
chr1	724141	727003
chr1	762067	763578
chr1	838946	841261
chr1	844296	847193
chr1	851348	862000
chr1	870325	882240
chr1	893973	899951
chr1	900281	904037
chr1	907863	912734
chr1	930002	938093
chr1	948483	950773
chr1	952552	958596
chr1	958711	964636
chr1	965069	973262
chr1	975208	979975
chr1	993207	996498
chr1	997725	1000161
chr1	1001474	1019159
chr1	1051196	1052405
chr1	1056806	1058916
chr1	1078311	1080603
chr1	1091426	1099576
chr1	1099896	1105741
chr1	1131699	1147797
chr1	1165884	1168666
chr1	1169884	1175957
chr1	1180749	1186348
chr1	1208149	1211005
chr1	1219874	1232077
chr1	1232172	1236355
chr1	1236486	1247804
chr1	1259563	1261660
chr1	1282699	1285390
chr1	1291836	1297907
chr1	1306385	1308161
chr1	1333856	1335807
chr1	1341799	1343546
chr1	1353052	1357199
chr1	1365374	1372752
chr1	1406403	1408271
chr1	1446431	1449290
chr1	1474338	1477128
chr1	1485678	1487275
chr1	1509059	1511431
chr1	1549933	1552321
chr1	1565457	1570577
chr1	1589964	1591823
chr1	1622713	1626658
chr1	1655007	1656647
chr1	1676092	1678823
chr1	1709044	1710867
chr1	1712684	1715038
chr1	1821153	1823772
chr1	1837427	1841484
chr1	1849501	1853361
chr1	1874008	1875992
chr1	1891024	1892054
chr1	1980730	1983635
chr1	2042504	2044181
chr1	2046760	2047787
chr1	2055912	2060817
chr1	2063658	2067781
chr1	2104866	2106566
chr1	2120500	2122181
chr1	2123162	2127913
chr1	2129877	2131314
chr1	2134124	2142716
chr1	2143320	2148486
chr1	2157478	2159626
chr1	2160148	2164580
chr1	2186808	2188201
chr1	2209454	2216571
chr1	2221079	2223023
chr1	2229644	2235495
chr1	2235675	2238571
chr1	2241663	2256397
chr1	2259003	2272299
chr1	2312362	2314568
chr1	2322077	2324277
chr1	2342559	2350683
chr1	2371265	2372753
chr1	2421975	2432121
chr1	2456645	2463176
chr1	2473893	2482315
chr1	2516318	2521852
chr1	2572760	2576671
chr1	2685128	2693760
chr1	2737876	2739328
chr1	2791004	2801141
chr1	2840900	2846169
chr1	2851269	2854439
chr1	2864738	2867831
chr1	2894852	2897780
chr1	2898220	2902480
chr1	2904089	2905372
chr1	2927831	2930055
chr1	2981674	2990916
chr1	3020503	3023379
chr1	3028612	3030429
chr1	3034783	3039883
chr1	3078243	3084685
chr1	3085298	3088811
chr1	3135050	3138007
chr1	3150749	3155875
chr1	3156798	3159222
chr1	3191257	3194035
chr1	3206469	3209286
chr1	3228312	3232190
chr1	3233031	3234366
chr1	3238744	3241280
chr1	3250336	3252701
chr1	3261946	3267988
chr1	3268354	3272044
chr1	3280376	3284352
chr1	3284420	3287107
chr1	3309368	3311664
chr1	3368681	3372252
chr1	3375480	3386628
chr1	3386688	3393801
chr1	3444392	3452976
chr1	3455458	3474938
chr1	3499430	3500700
chr1	3501052	3504431
chr1	3523287	3530526
chr1	3540568	3542472
chr1	3566038	3570386
chr1	3687686	3695442
chr1	3712258	3713782
chr1	3773071	3775718
chr1	3815972	3818507
chr1	4137302	4138713
chr1	4168405	4169864
chr1	4712576	4716969
chr1	6051072	6053653
chr1	6076170	6077084
chr1	6238831	6241737
chr1	6259009	6260216
chr1	6265043	6266928
chr1	6268296	6272541
chr1	6295029	6296499
chr1	6305212	6307553
chr1	6307839	6310488
chr1	6319447	6325119
chr1	6328135	6335498
chr1	6335865	6342415
chr1	6347189	6348406
chr1	6361710	6362784
chr1	6418174	6420545
chr1	6452289	6454716
chr1	6483009	6486277
chr1	6499970	6501579
chr1	6505972	6512233
chr1	6513865	6516363
chr1	6544133	6547472
chr1	6548370	6552237
chr1	6556130	6558527
chr1	6579103	6580769
chr1	6613773	6615370
chr1	6639333	6641493
chr1	6660653	6664862
chr1	6672568	6676056
chr1	6761157	6762463
chr1	6803567	6804359
chr1	6844100	6846763
chr1	6982536	6983288
chr1	7044647	7045877
chr1	7177552	7178496
chr1	7325801	7326454
chr1	7358875	7360603
chr1	7434071	7434683
chr1	7461907	7462412
chr1	7528338	7534213
chr1	7634183	7635095
chr1	7739824	7741351
chr1	7763393	7766260
chr1	7830826	7832140
chr1	7843242	7845023
chr1	8013877	8014826
chr1	8020918	8022321
chr1	8064720	8065563
chr1	8085346	8087509
chr1	8107732	8108464
chr1	8149682	8150876
chr1	8156322	8158147
chr1	8176676	8178507
chr1	8193365	8195105
chr1	8197529	8198343
chr1	8214299	8215769
chr1	8261458	8263365
chr1	8271775	8273077
chr1	8276939	8277958
chr1	8318880	8320009
chr1	8361969	8362859
chr1	8377607	8378722
chr1	8482675	8484888
chr1	8498637	8499475
chr1	8560723	8562856
chr1	8585378	8586455
chr1	8734797	8735449
chr1	8762919	8764090
chr1	8772511	8773279
chr1	8876884	8878717
chr1	8908731	8909452
chr1	8933460	8934279
chr1	8936775	8940504
chr1	8949297	8951258
chr1	8959816	8960660
chr1	9007336	9008144
chr1	9046100	9046611
chr1	9047816	9048563
chr1	9188243	9190058
chr1	9258454	9259617
chr1	9294121	9295722
chr1	9326913	9327606
chr1	9340510	9340985
chr1	9351467	9355156
chr1	9362837	9363705
chr1	9370711	9371837
chr1	9377312	9378868
chr1	9379548	9382230
chr1	9384057	9385714
chr1	9397401	9401505
chr1	9405513	9406760
chr1	9410057	9411053
chr1	9411840	9413590
chr1	9431163	9432493
chr1	9457498	9458815
chr1	9461247	9462513
chr1	9472799	9474087
chr1	9488514	9489624
chr1	9497955	9499362
chr1	9500778	9502815
chr1	9503710	9504955
chr1	9532794	9533760
chr1	9598609	9600548
chr1	9648103	9650746
chr1	9651659	9654766
chr1	9686783	9688186
chr1	9711457	9712868
chr1	9746819	9748643
chr1	9748800	9750797
chr1	9882924	9886060
chr1	9934699	9935966
chr1	9950170	9951398
chr1	9969138	9971309
chr1	10002470	10004207
chr1	10269681	10272168
chr1	10458221	10460230
chr1	10489808	10491388
chr1	10531864	10532912
chr1	10534725	10535760
chr1	10698120	10703421
chr1	10722797	10731120
chr1	10753458	10755607
chr1	10856283	10856996
chr1	10926425	10927987
chr1	11039511	11041331
chr1	11071814	11073489
chr1	11118838	11121063
chr1	11159421	11160233
chr1	11234267	11235202
chr1	11246833	11248724
chr1	11322035	11323280
chr1	11332658	11334155
chr1	11538515	11540569
chr1	11582184	11583150
chr1	11707798	11711348
chr1	11712744	11716152
chr1	11723806	11725953
chr1	11740262	11742102
chr1	11862791	11864383
chr1	11864832	11866896
chr1	11967559	11969866
chr1	11985323	11986952
chr1	11994137	11995714
chr1	12039518	12041211
chr1	12078923	12080350
chr1	12093998	12095191
chr1	12104332	12105490
chr1	12111836	12112586
chr1	12127673	12128566
chr1	12172596	12173469
chr1	12202655	12204537
chr1	12237670	12239904
chr1	12289647	12291534
chr1	12376058	12377105
chr1	12402109	12403075
chr1	12415947	12416884
chr1	12428905	12429854
chr1	12466885	12468122
chr1	12483982	12484763
chr1	12537816	12539039
chr1	12554680	12555716
chr1	12578871	12579812
chr1	12654880	12657331
chr1	12675713	12680978
chr1	12681202	12683926
chr1	12686620	12688266
chr1	13839043	13841066
chr1	13867122	13867871
chr1	13903219	13904835
chr1	13909592	13911722
chr1	13920052	13920715
chr1	14026121	14027553
chr1	14075197	14076749
chr1	14219003	14220020
chr1	14467085	14467983
chr1	14812428	14813857
chr1	14924219	14926404
chr1	15249670	15251930
chr1	15255720	15257215
chr1	15271127	15272623
chr1	15322478	15323471
chr1	15414532	15417455
chr1	15478689	15481768
chr1	15505308	15507370
chr1	15573262	15574411
chr1	15609272	15610431
chr1	15622024	15622818
chr1	15626166	15628251
chr1	15733441	15734470
chr1	15735483	15737619
chr1	15850258	15852241
chr1	15852633	15854050
chr1	15910897	15911769
chr1	15929440	15930530
chr1	15943206	15945040
chr1	16010155	16011866
chr1	16029467	16030478
chr1	16083156	16086323
chr1	16160811	16164127
chr1	16173306	16176967
chr1	16212048	16213514
chr1	16275464	16278382
chr1	16301719	16302961
chr1	16338967	16341756
chr1	16343548	16345608
chr1	16358855	16360004
chr1	16374779	16376239
chr1	16381665	16383152
chr1	16399330	16400821
chr1	16437879	16440172
chr1	16470083	16474064
chr1	16480857	16483400
chr1	16499751	16503398
chr1	16507930	16509068
chr1	16513804	16514844
chr1	16531926	16535531
chr1	16536091	16537533
chr1	16542211	16544848
chr1	16562608	16564322
chr1	16678127	16679577
chr1	16693018	16695121
chr1	16766718	16767949
chr1	16824626	16826465
chr1	16839449	16841562
chr1	16859048	16863622
chr1	16918166	16919337
chr1	16938412	16941400
chr1	16944979	16954318
chr1	16968316	16976656
chr1	16977805	16978905
chr1	16991982	16994416
chr1	17066104	17068016
chr1	17081106	17082721
chr1	17083867	17088313
chr1	17094479	17096081
chr1	17096589	17097356
chr1	17098398	17100914
chr1	17197521	17201087
chr1	17215132	17216461
chr1	17221661	17223762
chr1	17229553	17232919
chr1	17238296	17243881
chr1	17247877	17255180
chr1	17277931	17278598
chr1	17286811	17287912
chr1	17337083	17338942
chr1	17380049	17381359
chr1	17518726	17520091
chr1	17538498	17539782
chr1	17763561	17767165
chr1	17865665	17867649
chr1	17895564	17896821
chr1	17913678	17915233
chr1	18711703	18712553
chr1	19228358	19230034
chr1	19248371	19249648
chr1	19252712	19253902
chr1	19281937	19284141
chr1	19337248	19338258
chr1	19535967	19537580
chr1	19577586	19579151
chr1	19614278	19615884
chr1	19637482	19639598
chr1	19667775	19669096
chr1	19755925	19757341
chr1	19810657	19813105
chr1	19969788	19972245
chr1	19980020	19980792
chr1	19985913	19986712
chr1	20125632	20127006
chr1	20208504	20209783
chr1	20478359	20479516
chr1	20810321	20813894
chr1	20833914	20834934
chr1	20878023	20881218
chr1	20940097	20940941
chr1	20959626	20961996
chr1	20987365	20988776
chr1	21022679	21024066
chr1	21043764	21045221
chr1	21056769	21060260
chr1	21112536	21114726
chr1	21348724	21349307
chr1	21475694	21476958
chr1	21501896	21504015
chr1	21578464	21579237
chr1	21586538	21589883
chr1	21615936	21618225
chr1	21650529	21651584
chr1	21660665	21661777
chr1	21670661	21672784
chr1	21754283	21756115
chr1	21766235	21767419
chr1	21835335	21836670
chr1	21912884	21914256
chr1	21934077	21934926
chr1	21944034	21950594
chr1	21964914	21966533
chr1	21977508	21979914
chr1	21985519	21986626
chr1	21994826	21996657
chr1	22023277	22024031
chr1	22108482	22111115
chr1	22218146	22220135
chr1	22235672	22236972
chr1	22237755	22238708
chr1	22257220	22258667
chr1	22259678	22261040
chr1	22261299	22265668
chr1	22265724	22266960
chr1	22283036	22284041
chr1	22351002	22352822
chr1	22378706	22380488
chr1	22440286	22442213
chr1	22448328	22450905
chr1	22468139	22470453
chr1	22511383	22512210
chr1	22777913	22779312
chr1	22857738	22858583
chr1	23036235	23040557
chr1	23065816	23067219
chr1	23076815	23077628
chr1	23082045	23083350
chr1	23100148	23101295
chr1	23162219	23163002
chr1	23196752	23197760
chr1	23202690	23203791
chr1	23345387	23346877
chr1	23493907	23495669
chr1	23503698	23504792
chr1	23523192	23523764
chr1	23669794	23672012
chr1	23694063	23696983
chr1	23729387	23730865
chr1	23748538	23751663
chr1	23809373	23811519
chr1	23856678	23858332
chr1	23866054	23867301
chr1	23880237	23883690
chr1	23884385	23886715
chr1	23888231	23889911
chr1	23903176	23904537
chr1	24017890	24018936
chr1	24069307	24071414
chr1	24104326	24105695
chr1	24125257	24128191
chr1	24151372	24152488
chr1	24194108	24195359
chr1	24228940	24229952
chr1	24285494	24287200
chr1	24306328	24307509
chr1	24310811	24311576
chr1	24345084	24345746
chr1	24397264	24398022
chr1	24513068	24514577
chr1	24647878	24649807
chr1	24689215	24689935
chr1	24739681	24740692
chr1	24741788	24743050
chr1	24828574	24830156
chr1	24881824	24883077
chr1	24885389	24886643
chr1	24891050	24891840
chr1	24894118	24895201
chr1	24902345	24903603
chr1	24945541	24946716
chr1	24968157	24970792
chr1	25031659	25032499
chr1	25041091	25042175
chr1	25069939	25073217
chr1	25174121	25175382
chr1	25239526	25242013
chr1	25255282	25260318
chr1	25285200	25286804
chr1	25288853	25292405
chr1	25343724	25345137
chr1	25348592	25349797
chr1	25358101	25359540
chr1	25432806	25434423
chr1	25446380	25447726
chr1	25509105	25509622
chr1	25524801	25526132
chr1	25565803	25566932
chr1	25572852	25574774
chr1	25593340	25594993
chr1	25663369	25665534
chr1	25756168	25758319
chr1	25869500	25871719
chr1	25875669	25877054
chr1	25942172	25944910
chr1	26097415	26098863
chr1	26126034	26127710
chr1	26132030	26133365
chr1	26145926	26148765
chr1	26185347	26186766
chr1	26201131	26202918
chr1	26221617	26222499
chr1	26231580	26233620
chr1	26248880	26249951
chr1	26324042	26325301
chr1	26345891	26349910
chr1	26349983	26352721
chr1	26354140	26356794
chr1	26360646	26363616
chr1	26437045	26439125
chr1	26487457	26488952
chr1	26490393	26491454
chr1	26495629	26497282
chr1	26527288	26528702
chr1	26551249	26552522
chr1	26559967	26561664
chr1	26602140	26603192
chr1	26604471	26607427
chr1	26610268	26612349
chr1	26632480	26633729
chr1	26647606	26648518
chr1	26662469	26663809
chr1	26758059	26759265
chr1	26797905	26800073
chr1	26826379	26828171
chr1	26855738	26858821
chr1	26946568	26948493
chr1	27018647	27020299
chr1	27021591	27024976
chr1	27049698	27050753
chr1	27113422	27115158
chr1	27152657	27153777
chr1	27189104	27192648
chr1	27215972	27217431
chr1	27226385	27227248
chr1	27247601	27248923
chr1	27319482	27321753
chr1	27328060	27329172
chr1	27338879	27340042
chr1	27425485	27428351
chr1	27438244	27439145
chr1	27471717	27472932
chr1	27480944	27482178
chr1	27560122	27561841
chr1	27625952	27627772
chr1	27648179	27649313
chr1	27667970	27670239
chr1	27675503	27678409
chr1	27691551	27694006
chr1	27717945	27720881
chr1	27729004	27730304
chr1	27744883	27745696
chr1	27815791	27817477
chr1	27830651	27831908
chr1	27847843	27850081
chr1	27853585	27856211
chr1	27862613	27864905
chr1	27868826	27869834
chr1	27882986	27884921
chr1	27893265	27897493
chr1	27900670	27903227
chr1	27924430	27926794
chr1	27927097	27931476
chr1	27985292	27987101
chr1	27989364	27990231
chr1	27998273	27999271
chr1	28051021	28053285
chr1	28099137	28100713
chr1	28156763	28157925
chr1	28198720	28199848
chr1	28240626	28241728
chr1	28285748	28288229
chr1	28414320	28415767
chr1	28558919	28559954
chr1	28561929	28563514
chr1	28585386	28587371
chr1	28655035	28656211
chr1	28695732	28697104
chr1	28763690	28764954
chr1	28774094	28775043
chr1	28831987	28833679
chr1	28843992	28845754
chr1	28878801	28880613
chr1	28907592	28909660
chr1	28918367	28919653
chr1	28968905	28970774
chr1	28974535	28976103
chr1	28994816	28996535
chr1	29062657	29064594
chr1	29101580	29102306
chr1	29116822	29117544
chr1	29138323	29139793
chr1	29213023	29215079
chr1	29240424	29242141
chr1	29447100	29452617
chr1	29507414	29509201
chr1	29529226	29529820
chr1	29557087	29557896
chr1	29562432	29565512
chr1	29583443	29587271
chr1	30179661	30180102
chr1	30181566	30183113
chr1	30373073	30375135
chr1	30405532	30406391
chr1	30556307	30559462
chr1	30998713	30999366
chr1	31157819	31159256
chr1	31170053	31172029
chr1	31190207	31193106
chr1	31198207	31199603
chr1	31201685	31204625
chr1	31229241	31230393
chr1	31236070	31237396
chr1	31242857	31244157
chr1	31249391	31251764
chr1	31251936	31252926
chr1	31259044	31260133
chr1	31288834	31290100
chr1	31296083	31297976
chr1	31351616	31352693
chr1	31360855	31361966
chr1	31537905	31539138
chr1	31627095	31628726
chr1	31643536	31644352
chr1	31654377	31655648
chr1	31711473	31713006
chr1	31769217	31770875
chr1	31845653	31847357
chr1	31849413	31850052
chr1	31885629	31887131
chr1	31895091	31895913
chr1	31904600	31905039
chr1	31907058	31908330
chr1	32014153	32015736
chr1	32038960	32040407
chr1	32040692	32042863
chr1	32044881	32046589
chr1	32082906	32084158
chr1	32109749	32111272
chr1	32129632	32134403
chr1	32134807	32136504
chr1	32159971	32162876
chr1	32166250	32168208
chr1	32168677	32171555
chr1	32179739	32181933
chr1	32182627	32183590
chr1	32225214	32227132
chr1	32229232	32230942
chr1	32237194	32238880
chr1	32246634	32248848
chr1	32253629	32255570
chr1	32402894	32404661
chr1	32409633	32410803
chr1	32420136	32421049
chr1	32456483	32457603
chr1	32478719	32480754
chr1	32505979	32506885
chr1	32527796	32529147
chr1	32537400	32539573
chr1	32573112	32574548
chr1	32644707	32646517
chr1	32665672	32667751
chr1	32670596	32671951
chr1	32687378	32688631
chr1	32704724	32707489
chr1	32756872	32758472
chr1	32800055	32802611
chr1	32816338	32818206
chr1	32826640	32828373
chr1	32859523	32861135
chr1	32866377	32867071
chr1	32929849	32931444
chr1	32965679	32966927
chr1	33004700	33006155
chr1	33115683	33117637
chr1	33167087	33170071
chr1	33206697	33208392
chr1	33219046	33221228
chr1	33225343	33226540
chr1	33282260	33284260
chr1	33335377	33337428
chr1	33358241	33359736
chr1	33365783	33367445
chr1	33429126	33430850
chr1	33438261	33439256
chr1	33457507	33458584
chr1	33501672	33502886
chr1	33546213	33548193
chr1	33564137	33565640
chr1	33592343	33593494
chr1	33646085	33648227
chr1	33720969	33722834
chr1	33771530	33773071
chr1	33807708	33808289
chr1	33811463	33816337
chr1	33847915	33849028
chr1	33895803	33897277
chr1	33937708	33938638
chr1	34628333	34631143
chr1	35324488	35325982
chr1	35331174	35332564
chr1	35350488	35351807
chr1	35450064	35451343
chr1	35496714	35497714
chr1	35544501	35545489
chr1	35657275	35659357
chr1	35733955	35735018
chr1	35998278	35998932
chr1	36022246	36025158
chr1	36038616	36040742
chr1	36106693	36107788
chr1	36172914	36174577
chr1	36183367	36185088
chr1	36234648	36236004
chr1	36273069	36274728
chr1	36348303	36349935
chr1	36395806	36397532
chr1	36549276	36550641
chr1	36553244	36555389
chr1	36572830	36575412
chr1	36579783	36581986
chr1	36588416	36591895
chr1	36598882	36601362
chr1	36614269	36616991
chr1	36620682	36623805
chr1	36653072	36654214
chr1	36688839	36690916
chr1	36771049	36773674
chr1	36785650	36790378
chr1	36815663	36818184
chr1	36839032	36840782
chr1	36850354	36853209
chr1	36862840	36863996
chr1	36865963	36867717
chr1	36915494	36916896
chr1	36929191	36930562
chr1	37936838	37938021
chr1	37939289	37941197
chr1	37941464	37943662
chr1	37979104	37981114
chr1	38019425	38020125
chr1	38022197	38022859
chr1	38060905	38062100
chr1	38155328	38158680
chr1	38259277	38260409
chr1	38273089	38275165
chr1	38324708	38326251
chr1	38396954	38398186
chr1	38411676	38413029
chr1	38454887	38456418
chr1	38460954	38462390
chr1	38469607	38472031
chr1	38477754	38479266
chr1	38494789	38497272
chr1	38510536	38513774
chr1	38529827	38530540
chr1	38603806	38605119
chr1	38916670	38918244
chr1	39193673	39194506
chr1	39324554	39326185
chr1	39338391	39339667
chr1	39406853	39407968
chr1	39456239	39458113
chr1	39491615	39492897
chr1	39546344	39547860
chr1	39570334	39572416
chr1	39630192	39631246
chr1	39649291	39650019
chr1	39657242	39658430
chr1	39662134	39662967
chr1	39669967	39671660
chr1	39864107	39865005
chr1	39873681	39875430
chr1	39956448	39958600
chr1	39979440	39981811
chr1	40041071	40042987
chr1	40098242	40099171
chr1	40105026	40106031
chr1	40156611	40158577
chr1	40204286	40205119
chr1	40235735	40237468
chr1	40250847	40255560
chr1	40348726	40349620
chr1	40366427	40368389
chr1	40420165	40422065
chr1	40504915	40506996
chr1	40562477	40563362
chr1	40626402	40627811
chr1	40722992	40725149
chr1	40779927	40783829
chr1	40838789	40840542
chr1	40915445	40917079
chr1	40942632	40943569
chr1	40974057	40975109
chr1	40996809	40997735
chr1	41156826	41158444
chr1	41174454	41175430
chr1	41247992	41251309
chr1	41267686	41269571
chr1	41283361	41284785
chr1	41326414	41328695
chr1	41444658	41446832
chr1	41574712	41575657
chr1	41706702	41708831
chr1	41824648	41825511
chr1	41825852	41829351
chr1	41831045	41833286
chr1	41845924	41849397
chr1	41852950	41854796
chr1	41884111	41885265
chr1	41897556	41899443
chr1	41919487	41920695
chr1	41921103	41922381
chr1	41947498	41951401
chr1	41958173	41962989
chr1	41980593	41982653
chr1	42083144	42084738
chr1	42091511	42092946
chr1	42126977	42129305
chr1	42238546	42239352
chr1	42500642	42502196
chr1	42799826	42801875
chr1	42845676	42847047
chr1	42884563	42887296
chr1	42921303	42922927
chr1	42928468	42929544
chr1	43084240	43084937
chr1	43123541	43124804
chr1	43146713	43149399
chr1	43205178	43207710
chr1	43230619	43233715
chr1	43281966	43283430
chr1	43311609	43312902
chr1	43389441	43390899
chr1	43401471	43403163
chr1	43406389	43408075
chr1	43417977	43419990
chr1	43422651	43425489
chr1	43432611	43433350
chr1	43472572	43474734
chr1	43533212	43535983
chr1	43613096	43613920
chr1	43637489	43638624
chr1	43814050	43816348
chr1	43823826	43825231
chr1	43832417	43834694
chr1	43854891	43856235
chr1	43918521	43920629
chr1	43996126	43998171
chr1	44015428	44016320
chr1	44023369	44024881
chr1	44029168	44032920
chr1	44046955	44048474
chr1	44114967	44116926
chr1	44172328	44174046
chr1	44323834	44324626
chr1	44398551	44400725
chr1	44411603	44413545
chr1	44435195	44436173
chr1	44439908	44441667
chr1	44444278	44446345
chr1	44456703	44458414
chr1	44495022	44497959
chr1	44678582	44679729
chr1	44703410	44704474
chr1	44820267	44821651
chr1	44870669	44874565
chr1	45097128	45098595
chr1	45125445	45126594
chr1	45138994	45140795
chr1	45196144	45197518
chr1	45204951	45206024
chr1	45240666	45242492
chr1	45249466	45250833
chr1	45251756	45253090
chr1	45262335	45263010
chr1	45265250	45267135
chr1	45271876	45275703
chr1	45278649	45280269
chr1	45284947	45286588
chr1	45307977	45309439
chr1	45412804	45413769
chr1	45451610	45452840
chr1	45475927	45478818
chr1	45671230	45672773
chr1	45768778	45770682
chr1	45791938	45794033
chr1	45805006	45806632
chr1	45955715	45957684
chr1	45964948	45966521
chr1	45986118	45988553
chr1	46015956	46017250
chr1	46048670	46050883
chr1	46151390	46154289
chr1	46215591	46217054
chr1	46357789	46358567
chr1	46378774	46379849
chr1	46597393	46599382
chr1	46640059	46641375
chr1	46644942	46645824
chr1	46648639	46649897
chr1	46663439	46664927
chr1	46668684	46670000
chr1	46706285	46708315
chr1	46712275	46713950
chr1	46766348	46770003
chr1	46804886	46807454
chr1	46859683	46861448
chr1	46867191	46868417
chr1	46870648	46873494
chr1	46907917	46908805
chr1	46931740	46933453
chr1	46954055	46957284
chr1	46997397	46999659
chr1	47069100	47070365
chr1	47081496	47083434
chr1	47133299	47134686
chr1	47184030	47185377
chr1	47644800	47645559
chr1	47655306	47656717
chr1	47690121	47692773
chr1	47778875	47780804
chr1	47798818	47800817
chr1	47881698	47883363
chr1	47897830	47900941
chr1	47901930	47905568
chr1	47910079	47911148
chr1	47973402	47975153
chr1	47998605	47999257
chr1	48013330	48014617
chr1	48023766	48025175
chr1	48034103	48036314
chr1	48041616	48042448
chr1	48043306	48045245
chr1	48046101	48046653
chr1	48048579	48049203
chr1	48058333	48059467
chr1	48092601	48094508
chr1	48115689	48116498
chr1	48122244	48123548
chr1	48142139	48143709
chr1	48150330	48151243
chr1	48173742	48177650
chr1	48190142	48192552
chr1	48204225	48204916
chr1	48216980	48218866
chr1	48225734	48226922
chr1	48228706	48230364
chr1	48269534	48270957
chr1	48274549	48275765
chr1	48283084	48285515
chr1	48308245	48310740
chr1	48341383	48342827
chr1	48347294	48348763
chr1	48360086	48363474
chr1	48371504	48373050
chr1	48405652	48407017
chr1	48416248	48417493
chr1	48429100	48430265
chr1	48444080	48444956
chr1	48449818	48450349
chr1	48460374	48463910
chr1	48580284	48581387
chr1	48667507	48668291
chr1	48847715	48849726
chr1	48935632	48938524
chr1	48959489	48961086
chr1	48963868	48964595
chr1	48990045	48991342
chr1	49085088	49085692
chr1	49093078	49094105
chr1	49211576	49213525
chr1	49241434	49243548
chr1	49310620	49311393
chr1	50488817	50490548
chr1	50513495	50514539
chr1	50798168	50799998
chr1	50814176	50815054
chr1	50883987	50887440
chr1	50887851	50889920
chr1	50890093	50894080
chr1	51424983	51426648
chr1	51433441	51436224
chr1	51442410	51444487
chr1	51700757	51704083
chr1	51761455	51763595
chr1	51778947	51782765
chr1	51795028	51797629
chr1	51809818	51811552
chr1	51983464	51985599
chr1	52048940	52049829
chr1	52064718	52065216
chr1	52082322	52083729
chr1	52126564	52127196
chr1	52194507	52196196
chr1	52250602	52251675
chr1	52343435	52345422
chr1	52455804	52456827
chr1	52498265	52499774
chr1	52520192	52522759
chr1	52606844	52608934
chr1	52825597	52826973
chr1	52830423	52832698
chr1	52833760	52834830
chr1	52869351	52870905
chr1	53017618	53020124
chr1	53067522	53069104
chr1	53097572	53099665
chr1	53163319	53164566
chr1	53168480	53169397
chr1	53191698	53193055
chr1	53308146	53309307
chr1	53386742	53387569
chr1	53392508	53393960
chr1	53526894	53529896
chr1	53611606	53612474
chr1	53661842	53663257
chr1	53685444	53686953
chr1	53703569	53705183
chr1	53711913	53712938
chr1	53759743	53762596
chr1	53772743	53775597
chr1	53781324	53783688
chr1	53791268	53794894
chr1	53840820	53842261
chr1	53878574	53879721
chr1	53935373	53936622
chr1	53949605	53952275
chr1	53965389	53967583
chr1	53976856	53979465
chr1	53991296	53993977
chr1	54005293	54008593
chr1	54024892	54028501
chr1	54085528	54086717
chr1	54104661	54106273
chr1	54157057	54157718
chr1	54158761	54160322
chr1	54195654	54197015
chr1	54203306	54205648
chr1	54302976	54304593
chr1	54355023	54356388
chr1	54410576	54412946
chr1	54517677	54520151
chr1	54586273	54588763
chr1	54665150	54666710
chr1	54692764	54695802
chr1	54718823	54720656
chr1	54726023	54727381
chr1	54728324	54729456
chr1	54738041	54742166
chr1	54752065	54754111
chr1	54824173	54825099
chr1	54861943	54863655
chr1	54870554	54874350
chr1	54939805	54942570
chr1	54952234	54957168
chr1	54964616	54966331
chr1	55007321	55010307
chr1	55012876	55014456
chr1	55044732	55046018
chr1	55046879	55048170
chr1	55229417	55231012
chr1	55246687	55247670
chr1	55265664	55267593
chr1	55351592	55353716
chr1	55415635	55416800
chr1	55445667	55447007
chr1	55462108	55463221
chr1	55487378	55488339
chr1	55500108	55500861
chr1	55504681	55506911
chr1	55679311	55682098
chr1	55718588	55719303
chr1	55740256	55742164
chr1	55776109	55777076
chr1	55844261	55844923
chr1	55894656	55895511
chr1	55999670	56000673
chr1	56024547	56026396
chr1	56046254	56047217
chr1	56482994	56483541
chr1	56525659	56527197
chr1	56605213	56605969
chr1	56626101	56627090
chr1	56753269	56753928
chr1	56820777	56822128
chr1	56827970	56829218
chr1	56841942	56843012
chr1	56942936	56943832
chr1	56982285	56983205
chr1	56992470	56994200
chr1	57042731	57045779
chr1	57110115	57111780
chr1	57176359	57178255
chr1	57272150	57273188
chr1	57286285	57287276
chr1	57873595	57874358
chr1	57887805	57890838
chr1	58715305	58716519
chr1	59011160	59012965
chr1	59041799	59043518
chr1	59083898	59084564
chr1	59164452	59166249
chr1	59220789	59221862
chr1	59247111	59251776
chr1	59279936	59282742
chr1	59314404	59315114
chr1	59340130	59341170
chr1	59368654	59370393
chr1	59387733	59388675
chr1	59391852	59393645
chr1	59395317	59396045
chr1	59398286	59399015
chr1	59612283	59613170
chr1	59616472	59617274
chr1	59679752	59681175
chr1	59761613	59763410
chr1	59858655	59859816
chr1	60103649	60104644
chr1	60172808	60173573
chr1	60195852	60197609
chr1	60218174	60219030
chr1	60224939	60225425
chr1	60279951	60281198
chr1	60392029	60393150
chr1	60436923	60437556
chr1	60459989	60460982
chr1	60583464	60584313
chr1	60598684	60599224
chr1	60746797	60747603
chr1	61085148	61086061
chr1	61135756	61137057
chr1	61412736	61413504
chr1	61449343	61450545
chr1	61455467	61456680
chr1	61508378	61509493
chr1	61515294	61517119
chr1	61522262	61523657
chr1	61541778	61544162
chr1	61547141	61549846
chr1	61608045	61609274
chr1	61635819	61636733
chr1	61637353	61639094
chr1	61647343	61648028
chr1	61648806	61650949
chr1	61709540	61710394
chr1	61803186	61804347
chr1	61892478	61893000
chr1	61918246	61919780
chr1	62106941	62107800
chr1	62190224	62191453
chr1	62207490	62209199
chr1	62783800	62785463
chr1	62786704	62788094
chr1	62901202	62904216
chr1	63152946	63154748
chr1	63155031	63157756
chr1	63248942	63250721
chr1	63341124	63341966
chr1	63781990	63783732
chr1	63784862	63790362
chr1	63792005	63794014
chr1	63832632	63834269
chr1	63953087	63953717
chr1	63988371	63989959
chr1	64058272	64060568
chr1	64076225	64077471
chr1	64104076	64105229
chr1	64127676	64128802
chr1	64134905	64136257
chr1	64139720	64141048
chr1	64163418	64164920
chr1	64169592	64170474
chr1	64197240	64197870
chr1	64211693	64212748
chr1	64239189	64241754
chr1	64343208	64343962
chr1	64358315	64359068
chr1	64364205	64366056
chr1	64383684	64384991
chr1	64393687	64395200
chr1	64412501	64413286
chr1	64441002	64441806
chr1	64504846	64505767
chr1	64602493	64603513
chr1	64649164	64650164
chr1	64934940	64937790
chr1	64970905	64972553
chr1	65041764	65042526
chr1	65089049	65090684
chr1	65209774	65212255
chr1	65299895	65300975
chr1	65363471	65364596
chr1	65381284	65381892
chr1	65386470	65387071
chr1	65421314	65422916
chr1	65430875	65433483
chr1	65466618	65469361
chr1	65531285	65534637
chr1	65578091	65579159
chr1	65579589	65580854
chr1	65612518	65616696
chr1	65635679	65636971
chr1	65640005	65641587
chr1	65661327	65662129
chr1	65719565	65721347
chr1	65731158	65732230
chr1	65774733	65776002
chr1	65884867	65887643
chr1	65990748	65992231
chr1	66153179	66154128
chr1	66257656	66259686
chr1	66286405	66287136
chr1	66444437	66445577
chr1	66696643	66697294
chr1	66708069	66710929
chr1	66713078	66714171
chr1	66718754	66719414
chr1	66722347	66723423
chr1	66727566	66728576
chr1	66736703	66738004
chr1	66743777	66744853
chr1	66747553	66748623
chr1	66749197	66750031
chr1	66758471	66759100
chr1	66760061	66761310
chr1	66765830	66767189
chr1	66780945	66783676
chr1	66796252	66797039
chr1	66797293	66798588
chr1	66815610	66816371
chr1	66817249	66818161
chr1	66819359	66820531
chr1	66854605	66855219
chr1	66998179	67000399
chr1	67064263	67065220
chr1	67142248	67143519
chr1	67217514	67218767
chr1	67389350	67391922
chr1	67395082	67396952
chr1	67479028	67479771
chr1	67484918	67486687
chr1	67503099	67504755
chr1	67517947	67520568
chr1	67600028	67601319
chr1	67614266	67615330
chr1	67683036	67683956
chr1	67772673	67774223
chr1	67813426	67814157
chr1	67817936	67818342
chr1	67865492	67866397
chr1	67869867	67870501
chr1	67905920	67907888
chr1	67926270	67927619
chr1	67929210	67929780
chr1	67933432	67934526
chr1	67944391	67945947
chr1	67965034	67966784
chr1	67997976	67998841
chr1	68024621	68025567
chr1	68083841	68085026
chr1	68112303	68113335
chr1	68149122	68153117
chr1	68175980	68176960
chr1	68201381	68202550
chr1	68211979	68212658
chr1	68215016	68217159
chr1	68225512	68226485
chr1	68231875	68232959
chr1	68257335	68258999
chr1	68297210	68300733
chr1	68312794	68313778
chr1	68315656	68317152
chr1	68353121	68354999
chr1	68355520	68356230
chr1	68356677	68357532
chr1	68404439	68406218
chr1	68480937	68481716
chr1	68517087	68517687
chr1	68577167	68579927
chr1	68585634	68586638
chr1	68593718	68594903
chr1	68605954	68609027
chr1	68611184	68611845
chr1	68633859	68635070
chr1	68639022	68640695
chr1	68643458	68645173
chr1	68662205	68664753
chr1	68666614	68669235
chr1	68683817	68684798
chr1	68686898	68688389
chr1	68695482	68699046
chr1	68734973	68736303
chr1	68758866	68760685
chr1	68788001	68789636
chr1	68808164	68809216
chr1	68849581	68851131
chr1	68961368	68963615
chr1	69008065	69009154
chr1	70032509	70036295
chr1	70137122	70137739
chr1	70379322	70381552
chr1	70448494	70449279
chr1	70670430	70672757
chr1	70686244	70688038
chr1	70818982	70821114
chr1	70875836	70879981
chr1	71150904	71151724
chr1	71410667	71411499
chr1	71511234	71514254
chr1	71515579	71516359
chr1	71545429	71547620
chr1	72250744	72252250
chr1	72746437	72751419
chr1	73088837	73089453
chr1	73100286	73101074
chr1	73509451	73510990
chr1	73649009	73649798
chr1	74058940	74059770
chr1	74279132	74280186
chr1	74662905	74664660
chr1	74711110	74713035
chr1	74731580	74732425
chr1	74822113	74822770
chr1	74828595	74829347
chr1	74891190	74892548
chr1	74987549	74988565
chr1	75118181	75119079
chr1	75138829	75140345
chr1	75179589	75181164
chr1	75197279	75200324
chr1	75595026	75598414
chr1	75599429	75603629
chr1	76080158	76082962
chr1	76189357	76191964
chr1	76251194	76252687
chr1	76456964	76457851
chr1	76477547	76478471
chr1	76539077	76541544
chr1	76572301	76573117
chr1	76580574	76581864
chr1	76619198	76621204
chr1	76715678	76716747
chr1	77033735	77034862
chr1	77152840	77154040
chr1	77155596	77157229
chr1	77332832	77335193
chr1	77436904	77437099
chr1	77633819	77634399
chr1	77684103	77685832
chr1	77746429	77749059
chr1	77933405	77935380
chr1	77998939	77999963
chr1	78108993	78109849
chr1	78147088	78150038
chr1	78152872	78153925
chr1	78224370	78226204
chr1	78244817	78246023
chr1	78298130	78299409
chr1	78311480	78312274
chr1	78353732	78355862
chr1	78442214	78446047
chr1	78468671	78472358
chr1	78579570	78580583
chr1	78610830	78611658
chr1	78744429	78745195
chr1	78841079	78842658
chr1	78956089	78958001
chr1	79153311	79154956
chr1	79297230	79297991
chr1	79305492	79307101
chr1	79471884	79472916
chr1	79510705	79511446
chr1	79745840	79747177
chr1	79795120	79796074
chr1	79823861	79824675
chr1	80053802	80054708
chr1	80257280	80258399
chr1	80447309	80448706
chr1	81000342	81001266
chr1	81333688	81335073
chr1	81691385	81692553
chr1	81702871	81703979
chr1	81771536	81772102
chr1	81835189	81836068
chr1	81879689	81880646
chr1	81911423	81912341
chr1	82135610	82137088
chr1	82265313	82269754
chr1	82332590	82333169
chr1	82342365	82343714
chr1	82690966	82691856
chr1	82854169	82854823
chr1	83032632	83034036
chr1	83616469	83617664
chr1	84265279	84265920
chr1	84325954	84327319
chr1	84335609	84336374
chr1	84393638	84394570
chr1	84463572	84465437
chr1	84542653	84544877
chr1	84671478	84672206
chr1	84718978	84720418
chr1	84763692	84765348
chr1	84831019	84831992
chr1	84907798	84908341
chr1	84944673	84945947
chr1	84970153	84972970
chr1	85038369	85040895
chr1	85064534	85065589
chr1	85084843	85087231
chr1	85154933	85157128
chr1	85163612	85165156
chr1	85167232	85168174
chr1	85185213	85187290
chr1	85192333	85193230
chr1	85218935	85220363
chr1	85237745	85238674
chr1	85240031	85241406
chr1	85312739	85313719
chr1	85357953	85359641
chr1	85410462	85411289
chr1	85461325	85465122
chr1	85497844	85498978
chr1	85512955	85514776
chr1	85527181	85528444
chr1	85557394	85558128
chr1	85593782	85594775
chr1	85665714	85667895
chr1	85724345	85726060
chr1	85740944	85743088
chr1	85744296	85745436
chr1	85763289	85764530
chr1	85773601	85774483
chr1	85777368	85778384
chr1	85779561	85780174
chr1	85785856	85786633
chr1	85791626	85792342
chr1	85825657	85827686
chr1	85833959	85834889
chr1	85841174	85842300
chr1	85869968	85871253
chr1	85872313	85873686
chr1	85905439	85907104
chr1	85912657	85913743
chr1	85929484	85931970
chr1	85958901	85959824
chr1	85960143	85961817
chr1	85983618	85984454
chr1	85986035	85988532
chr1	85991163	85993961
chr1	86000014	86001157
chr1	86009789	86011610
chr1	86016438	86017530
chr1	86041416	86044630
chr1	86045079	86052298
chr1	86067067	86068796
chr1	86072492	86073618
chr1	86077234	86078987
chr1	86093806	86095961
chr1	86119763	86120666
chr1	86121382	86122939
chr1	86172651	86174852
chr1	86261263	86262272
chr1	86315526	86316582
chr1	86458532	86459160
chr1	86620077	86623296
chr1	86640277	86643418
chr1	86666558	86667202
chr1	86672930	86673711
chr1	86771460	86772491
chr1	86860941	86862644
chr1	86967601	86968977
chr1	87169368	87171726
chr1	87311827	87312478
chr1	87378763	87381855
chr1	87596969	87598937
chr1	87599147	87600766
chr1	87615298	87618393
chr1	87632700	87635666
chr1	87635847	87637190
chr1	87669401	87670917
chr1	87691749	87692435
chr1	87744699	87745569
chr1	87793235	87796609
chr1	87796845	87798202
chr1	87799325	87801753
chr1	88060303	88061254
chr1	88081236	88082057
chr1	88149928	88151234
chr1	88205712	88207692
chr1	88271416	88272510
chr1	88278619	88279416
chr1	88348894	88350593
chr1	88383561	88384952
chr1	88421564	88422347
chr1	88433513	88434994
chr1	88793176	88793891
chr1	88798812	88799511
chr1	88927961	88929182
chr1	88984715	88985323
chr1	89016171	89017000
chr1	89078455	89078988
chr1	89148529	89151253
chr1	89197032	89197679
chr1	89333030	89334564
chr1	89356253	89357857
chr1	89457094	89459565
chr1	89464305	89465031
chr1	89470852	89471835
chr1	89520851	89521651
chr1	89822257	89822879
chr1	89930810	89931489
chr1	89964843	89966758
chr1	89989212	89991246
chr1	90069132	90070181
chr1	90097244	90100368
chr1	90123028	90124520
chr1	90124753	90126734
chr1	90190130	90191130
chr1	90204061	90205483
chr1	90227615	90229539
chr1	90269984	90270669
chr1	90285921	90287996
chr1	90297457	90300079
chr1	90301218	90303056
chr1	90363485	90364953
chr1	90371862	90373887
chr1	90376084	90377469
chr1	90403727	90405215
chr1	90459920	90462501
chr1	90836058	90837151
chr1	90852428	90853900
chr1	90868524	90869261
chr1	91171978	91173821
chr1	91182020	91185818
chr1	91188455	91193187
chr1	91299990	91302307
chr1	91316120	91317800
chr1	91502267	91502946
chr1	91630398	91632101
chr1	91852783	91853110
chr1	91869405	91870787
chr1	91965682	91967882
chr1	92030242	92031040
chr1	92034982	92036168
chr1	92116181	92117908
chr1	92196276	92198662
chr1	92201863	92202976
chr1	92208232	92209051
chr1	92216389	92217511
chr1	92229702	92230746
chr1	92246611	92247957
chr1	92248810	92249690
chr1	92292709	92294682
chr1	92316221	92317534
chr1	92329389	92330642
chr1	92350073	92352859
chr1	92494961	92496023
chr1	92545435	92546800
chr1	92763780	92765826
chr1	92945472	92952928
chr1	93209465	93210438
chr1	93249089	93251546
chr1	93270031	93270786
chr1	93296946	93298760
chr1	93324333	93325065
chr1	93425527	93428375
chr1	93543854	93546483
chr1	93643186	93644373
chr1	93644566	93647032
chr1	93810547	93812827
chr1	93912738	93915186
chr1	94018387	94019009
chr1	94025964	94026642
chr1	94031159	94031962
chr1	94044748	94045999
chr1	94049743	94051409
chr1	94056770	94058991
chr1	94077159	94083578
chr1	94103764	94105015
chr1	94106781	94108096
chr1	94145576	94147899
chr1	94157591	94160021
chr1	94166855	94168077
chr1	94187089	94189775
chr1	94217038	94217923
chr1	94311101	94314206
chr1	94343646	94345405
chr1	94374013	94375905
chr1	94430086	94431111
chr1	94487539	94489418
chr1	94505035	94506148
chr1	94509923	94511906
chr1	94533714	94535566
chr1	94538541	94539826
chr1	94557605	94558712
chr1	94559552	94563394
chr1	94701468	94703965
chr1	94712330	94713904
chr1	94736192	94736776
chr1	94765567	94766148
chr1	94771094	94772024
chr1	94790993	94791923
chr1	94801420	94802333
chr1	94882791	94885048
chr1	95006400	95008879
chr1	95086337	95090780
chr1	95113585	95114591
chr1	95175227	95176243
chr1	95179151	95180262
chr1	95192945	95194302
chr1	95202615	95203490
chr1	95205042	95205755
chr1	95248514	95250074
chr1	95258117	95258786
chr1	95268895	95269875
chr1	95271324	95272486
chr1	95285053	95287178
chr1	95307394	95308526
chr1	95314410	95315427
chr1	95319584	95321467
chr1	95327956	95332909
chr1	95349026	95352289
chr1	95353208	95354273
chr1	95363837	95365393
chr1	95376753	95379245
chr1	95384992	95385884
chr1	95390107	95393852
chr1	95439688	95440773
chr1	95486571	95488527
chr1	95488656	95489811
chr1	95506817	95509618
chr1	95537631	95539228
chr1	95552346	95553538
chr1	95582123	95583813
chr1	95698470	95701215
chr1	96208030	96208872
chr1	96475210	96476112
chr1	96881162	96882458
chr1	97186458	97189267
chr1	97308348	97309294
chr1	97316949	97317809
chr1	97428213	97428863
chr1	97769493	97770339
chr1	97789885	97791589
chr1	98385767	98387393
chr1	98510184	98512011
chr1	98513712	98514490
chr1	98518325	98520523
chr1	98791234	98792146
chr1	98792316	98793576
chr1	98852944	98854796
chr1	99126187	99129165
chr1	99133986	99135225
chr1	99173102	99176259
chr1	99259761	99260295
chr1	99394588	99395571
chr1	99396291	99398015
chr1	99469203	99471609
chr1	99729305	99730754
chr1	99907050	99907758
chr1	100045663	100046676
chr1	100054264	100055455
chr1	100056418	100056885
chr1	100086744	100087720
chr1	100110130	100112388
chr1	100113027	100114119
chr1	100151017	100151683
chr1	100230928	100232953
chr1	100273958	100274969
chr1	100314966	100316700
chr1	100434714	100436644
chr1	100502290	100505265
chr1	100597599	100599592
chr1	100714566	100716160
chr1	100731015	100732720
chr1	100816478	100821412
chr1	100826177	100826902
chr1	100828280	100829029
chr1	100852473	100854234
chr1	100893464	100894621
chr1	101004225	101006035
chr1	101251073	101252458
chr1	101259157	101259780
chr1	101359830	101362892
chr1	101415978	101417197
chr1	101490403	101492279
chr1	101700780	101703275
chr1	101703903	101704873
chr1	101753722	101754691
chr1	101774393	101775866
chr1	101822827	101823574
chr1	101832046	101832956
chr1	102462311	102462918
chr1	103207815	103209240
chr1	103333698	103336104
chr1	103336186	103338854
chr1	103345004	103345637
chr1	103357305	103358177
chr1	103363004	103363778
chr1	103374363	103375006
chr1	103385190	103385919
chr1	103467114	103468346
chr1	103507734	103508432
chr1	103540479	103542666
chr1	103571432	103576693
chr1	103577092	103578372
chr1	103609943	103612372
chr1	103659032	103660832
chr1	103686098	103686957
chr1	103715453	103716725
chr1	103749251	103750407
chr1	103760375	103761875
chr1	103775198	103775681
chr1	103860601	103861648
chr1	103861937	103863047
chr1	104000376	104001374
chr1	104001648	104002779
chr1	104039772	104040410
chr1	104041251	104042487
chr1	104058488	104059923
chr1	104067758	104069420
chr1	104199590	104200653
chr1	104236675	104237629
chr1	104293715	104294784
chr1	104948896	104950307
chr1	106207012	106207656
chr1	106819040	106820094
chr1	107598765	107600774
chr1	107682220	107685214
chr1	108022668	108024116
chr1	108114710	108115826
chr1	108336634	108337401
chr1	108371716	108372810
chr1	108413296	108414703
chr1	108469110	108470403
chr1	108476959	108477745
chr1	108479119	108479713
chr1	108505841	108509092
chr1	108543045	108543995
chr1	108576786	108577596
chr1	108583731	108584610
chr1	108591825	108592643
chr1	108663849	108665174
chr1	108667440	108668813
chr1	108741403	108743973
chr1	108815129	108815956
chr1	109101962	109104596
chr1	109137960	109138609
chr1	109151927	109153169
chr1	109203022	109204628
chr1	109234198	109236411
chr1	109246673	109248081
chr1	109259013	109259714
chr1	109288609	109290512
chr1	109356626	109357705
chr1	109358158	109361402
chr1	109370393	109372557
chr1	109372912	109373884
chr1	109384216	109385024
chr1	109396527	109397665
chr1	109418106	109421032
chr1	109504981	109506746
chr1	109583601	109585853
chr1	109617973	109619354
chr1	109632623	109634510
chr1	109641984	109644040
chr1	109654873	109657136
chr1	109732520	109733876
chr1	109739737	109740556
chr1	109755992	109757926
chr1	109781773	109786386
chr1	109790468	109798906
chr1	109803068	109808923
chr1	109809318	109819244
chr1	109819658	109820872
chr1	109824201	109827026
chr1	109840769	109843678
chr1	109851602	109853006
chr1	109933487	109934334
chr1	109935161	109936264
chr1	109939638	109941232
chr1	110008743	110010399
chr1	110025649	110027786
chr1	110035964	110037432
chr1	110050470	110052972
chr1	110072187	110074071
chr1	110074258	110075933
chr1	110088654	110089609
chr1	110090497	110092104
chr1	110137867	110138659
chr1	110161588	110170109
chr1	110181656	110183683
chr1	110185724	110186667
chr1	110197936	110199852
chr1	110210152	110211555
chr1	110229661	110231240
chr1	110253978	110255946
chr1	110282105	110283670
chr1	110312031	110317499
chr1	110318833	110320476
chr1	110325155	110327226
chr1	110328824	110332403
chr1	110333114	110337060
chr1	110419524	110420807
chr1	110452354	110456431
chr1	110469847	110474721
chr1	110502225	110503320
chr1	110517971	110518953
chr1	110526575	110528707
chr1	110536259	110537040
chr1	110546311	110547285
chr1	110576758	110578595
chr1	110595736	110596887
chr1	110609380	110614598
chr1	110626268	110627709
chr1	110647978	110649882
chr1	110692671	110694089
chr1	110738623	110743094
chr1	110745247	110746374
chr1	110748331	110751559
chr1	110854967	110855839
chr1	110880194	110883866
chr1	110932560	110934030
chr1	110949403	110951119
chr1	110955069	110955595
chr1	110979110	110979917
chr1	111005582	111010485
chr1	111038112	111039272
chr1	111050350	111051614
chr1	111065396	111068798
chr1	111097438	111099803
chr1	111157947	111159001
chr1	111161420	111163782
chr1	111173443	111174148
chr1	111216392	111218500
chr1	111505703	111507244
chr1	111681634	111683718
chr1	111745499	111748200
chr1	111765222	111766180
chr1	111769971	111772636
chr1	111888602	111889912
chr1	111990715	111992823
chr1	112049917	112051755
chr1	112057596	112059373
chr1	112113380	112114391
chr1	112134795	112136390
chr1	112148671	112149608
chr1	112161687	112164018
chr1	112257446	112259472
chr1	112267327	112270474
chr1	112271711	112274259
chr1	112275359	112277502
chr1	112279333	112283900
chr1	112297266	112299443
chr1	112398684	112400504
chr1	112530404	112535153
chr1	112902380	112903350
chr1	112912035	112913054
chr1	112930993	112932816
chr1	112933055	112934266
chr1	112937749	112939913
chr1	113006886	113009554
chr1	113044346	113046168
chr1	113050280	113052671
chr1	113086648	113087646
chr1	113160916	113163155
chr1	113182412	113183728
chr1	113216134	113218819
chr1	113242283	113245563
chr1	113246316	113248961
chr1	113249168	113250924
chr1	113256165	113259557
chr1	113261025	113262642
chr1	113264643	113266653
chr1	113286052	113287553
chr1	113351638	113352334
chr1	113391987	113393249
chr1	113396812	113398340
chr1	113423478	113425657
chr1	113497491	113500810
chr1	113584668	113585892
chr1	113611695	113613461
chr1	113615023	113616839
chr1	113932022	113934848
chr1	114300461	114302914
chr1	114353663	114355830
chr1	114414099	114414886
chr1	114446577	114448934
chr1	114470396	114473636
chr1	114521171	114523381
chr1	114524296	114528019
[truncated: 42,608 more rows]

## Sheet: Human Proximal Tibia E67
chr1	41939657	41943192
chr1	9435546	9437940
chr1	19922730	19924260
chr1	24116664	24118473
chr1	48232431	48239451
chr1	111147428	111151992
chr1	203423700	203425481
chr1	238026745	238028679
chr1	244318039	244319168
chr1	1309376	1312649
chr1	1565485	1572921
chr1	2221018	2228310
chr1	2356864	2381897
chr1	2582949	2634066
chr1	2883161	2894403
chr1	3268360	3286999
chr1	3406068	3424022
chr1	6684610	6686088
chr1	10092164	10093928
chr1	10744504	10750549
chr1	11795516	11797466
chr1	17016163	17048028
chr1	25558456	25560064
chr1	26604525	26608080
chr1	28179159	28181205
chr1	28573355	28574533
chr1	31193872	31197453
chr1	42073498	42074505
chr1	46268136	46270402
chr1	55180966	55182537
chr1	67894636	67897545
chr1	71171886	71172828
chr1	78511019	78512543
chr1	90308256	90310616
chr1	91486368	91488383
chr1	100924782	100925697
chr1	109968161	109969844
chr1	110751934	110756606
chr1	115211779	115213451
chr1	116914772	116917727
chr1	118751041	118751842
chr1	118881373	118882727
chr1	121365493	121374591
chr1	143911864	143918368
chr1	144572274	144573465
chr1	144964967	144968633
chr1	145096132	145097875
chr1	147717893	147719264
chr1	148240821	148242860
chr1	149682752	149685767
chr1	149811461	149815419
chr1	150206710	150209144
chr1	150601192	150602991
chr1	153746849	153749239
chr1	155050303	155059409
chr1	156629328	156636179
chr1	156891648	156898014
chr1	159904033	159908976
chr1	161086681	161088653
chr1	162004960	162005546
chr1	162659706	162661673
chr1	165412546	165414868
chr1	169082518	169083305
chr1	170654139	170655914
chr1	172883617	172884572
chr1	182583240	182586125
chr1	190446999	190448456
chr1	202111626	202114897
chr1	205781183	205783396
chr1	207223004	207225139
chr1	210501520	210503402
chr1	218757982	218759911
chr1	226098602	226099965
chr1	228191945	228199881
chr1	228326732	228331476
chr1	230817082	230818319
chr1	231472448	231474739
chr1	234742891	234750491
chr1	235666386	235669517
chr1	240254645	240257202
chr1	249166562	249169310
chr1	10003	11407
chr1	28482	30083
chr1	564464	570305
chr1	713291	715203
chr1	724146	727000
chr1	762078	763673
chr1	838689	841298
chr1	844231	850383
chr1	851299	869635
chr1	870332	885835
chr1	893782	899905
chr1	900149	904411
chr1	905180	912218
chr1	929078	942402
chr1	948352	951299
chr1	951359	964689
chr1	965085	973382
chr1	973437	978254
chr1	991838	997407
chr1	997715	1000186
chr1	1000697	1023479
chr1	1051160	1052422
chr1	1055918	1058835
chr1	1076988	1084426
chr1	1092822	1099287
chr1	1099416	1105834
chr1	1130914	1152689
chr1	1161285	1175981
chr1	1180790	1187336
chr1	1207462	1211006
chr1	1219805	1250909
chr1	1259610	1276250
chr1	1277157	1285372
chr1	1291419	1298337
chr1	1305813	1308994
chr1	1333442	1335805
chr1	1341820	1343591
chr1	1352892	1357168
chr1	1365225	1378479
chr1	1406173	1408295
chr1	1446006	1450139
chr1	1473433	1477140
chr1	1485608	1487550
chr1	1508980	1511320
chr1	1549806	1552594
chr1	1589680	1591289
chr1	1622797	1625722
chr1	1654880	1656521
chr1	1675939	1678777
chr1	1708743	1710856
chr1	1712720	1715283
chr1	1821273	1823636
chr1	1836658	1842766
chr1	1845599	1855446
chr1	1890788	1892487
chr1	1980698	1984589
chr1	2042223	2044893
chr1	2046464	2047973
chr1	2052844	2060903
chr1	2061924	2069364
chr1	2104829	2106579
chr1	2118635	2122877
chr1	2122932	2128041
chr1	2129551	2131821
chr1	2134587	2142706
chr1	2143007	2149123
chr1	2157602	2159666
chr1	2159860	2164578
chr1	2164743	2167081
chr1	2186327	2189244
chr1	2199053	2208948
chr1	2209346	2213899
chr1	2228492	2238858
chr1	2241536	2256473
chr1	2259013	2272721
chr1	2311205	2314756
chr1	2321355	2324299
chr1	2339567	2352745
chr1	2382276	2393611
chr1	2393948	2432152
chr1	2432456	2443404
chr1	2453321	2468440
chr1	2473961	2482561
chr1	2516121	2522656
chr1	2572714	2576664
chr1	2684393	2695161
chr1	2715675	2723102
chr1	2737120	2739386
chr1	2763586	2766319
chr1	2790928	2803440
chr1	2832882	2846065
chr1	2846499	2854418
chr1	2864553	2869149
chr1	2898397	2902569
chr1	2903917	2905649
chr1	2927831	2930729
chr1	2976430	2990917
chr1	3019629	3024537
chr1	3028142	3030567
chr1	3031160	3045670
chr1	3077710	3084645
chr1	3085298	3092279
chr1	3099145	3105841
chr1	3132702	3140195
chr1	3150916	3156283
chr1	3156750	3159080
chr1	3191195	3194202
chr1	3227708	3231823
chr1	3233048	3234738
chr1	3238087	3241256
chr1	3249463	3256761
chr1	3261693	3268040
chr1	3307908	3314385
chr1	3337087	3343441
chr1	3368440	3386581
chr1	3386754	3393830
chr1	3393986	3400931
chr1	3424213	3455202
chr1	3455389	3475093
chr1	3480873	3492154
chr1	3499654	3504446
chr1	3513292	3521571
chr1	3522136	3532397
chr1	3540247	3542491
chr1	3566104	3570100
chr1	3586927	3592695
chr1	3608785	3616645
chr1	3628514	3636355
chr1	3661954	3664362
chr1	3687291	3695123
chr1	3712204	3713719
chr1	3772928	3775499
chr1	3815970	3820616
chr1	3826445	3829909
chr1	4137254	4139035
chr1	4168405	4169668
chr1	4712614	4713676
chr1	4713727	4716995
chr1	4995354	4998498
chr1	6051022	6054185
chr1	6076039	6077210
chr1	6237045	6241552
chr1	6258944	6260432
chr1	6265081	6267518
chr1	6267723	6272448
chr1	6295249	6296722
chr1	6305215	6310632
chr1	6316321	6325717
chr1	6328142	6335427
chr1	6335568	6337904
chr1	6346706	6349537
chr1	6361662	6362827
chr1	6417674	6420233
chr1	6452159	6454681
chr1	6482183	6489033
chr1	6499726	6502330
chr1	6506058	6517548
chr1	6543242	6547517
chr1	6548202	6552684
chr1	6555670	6559911
chr1	6579295	6580976
chr1	6613773	6616069
chr1	6638018	6641469
chr1	6658688	6664944
chr1	6672461	6676237
chr1	6761092	6762534
chr1	6844074	6846763
chr1	6982452	6983197
chr1	7044570	7045627
chr1	7177559	7178486
chr1	7325832	7326372
chr1	7358887	7360507
chr1	7433828	7435131
chr1	7461898	7462416
chr1	7528519	7534295
chr1	7634124	7635121
chr1	7727315	7728339
chr1	7739107	7741549
chr1	7763483	7766281
chr1	7830889	7832081
chr1	7843276	7844962
chr1	8013865	8014826
chr1	8021032	8022321
chr1	8064586	8066041
chr1	8085471	8087615
chr1	8149574	8150941
chr1	8156495	8158244
chr1	8176666	8178411
chr1	8193378	8195041
chr1	8197522	8198278
chr1	8214437	8215622
chr1	8261915	8263260
chr1	8271822	8273015
chr1	8276855	8277928
chr1	8362016	8362825
chr1	8377612	8378919
chr1	8482562	8484833
chr1	8498635	8499637
chr1	8560755	8562686
chr1	8585276	8586572
chr1	8762914	8764059
chr1	8877029	8878736
chr1	8908550	8909562
chr1	8933464	8934285
chr1	8936731	8940660
chr1	8949128	8951261
chr1	9047867	9048675
chr1	9187938	9190043
chr1	9294173	9295813
chr1	9351668	9355140
chr1	9362708	9363708
chr1	9370537	9372367
chr1	9377363	9378871
chr1	9378960	9382442
chr1	9382650	9387421
chr1	9397271	9401424
chr1	9410157	9410998
chr1	9411497	9413860
chr1	9431360	9432429
chr1	9457586	9459066
chr1	9461694	9462607
chr1	9473034	9474188
chr1	9488478	9489627
chr1	9498026	9499380
chr1	9500852	9502639
chr1	9503710	9504997
chr1	9532916	9533621
chr1	9592466	9593591
chr1	9598687	9600663
chr1	9648158	9651472
chr1	9686701	9688042
chr1	9711618	9712945
chr1	9747186	9748533
chr1	9748855	9751011
chr1	9882651	9884979
chr1	9885075	9886060
chr1	9934571	9936263
chr1	9950313	9951587
chr1	9969138	9971309
chr1	10002516	10004060
chr1	10167865	10168758
chr1	10269569	10272226
chr1	10458226	10459965
chr1	10489986	10491388
chr1	10531846	10533068
chr1	10534587	10535798
chr1	10697414	10703857
chr1	10722975	10732273
chr1	10735147	10740067
chr1	10753605	10755535
chr1	10854247	10857036
chr1	10926455	10928410
chr1	11039070	11041019
chr1	11071898	11073427
chr1	11118883	11120796
chr1	11159268	11160244
chr1	11234074	11235276
chr1	11246947	11248718
chr1	11322041	11323317
chr1	11332633	11334025
chr1	11538341	11540451
chr1	11581454	11583401
chr1	11705764	11709354
chr1	11712496	11715839
chr1	11723613	11725389
chr1	11739810	11742070
chr1	11844294	11845723
chr1	11862514	11864160
chr1	11864871	11866947
chr1	11967510	11969897
chr1	11985296	11986999
chr1	11994054	11995391
chr1	12039388	12041211
chr1	12078747	12080330
chr1	12093998	12095296
chr1	12104273	12105445
chr1	12111728	12112740
chr1	12127773	12128795
chr1	12172743	12173724
chr1	12200789	12204345
chr1	12237740	12239747
chr1	12268446	12270099
chr1	12289601	12291602
chr1	12376096	12377162
chr1	12402128	12403058
chr1	12415948	12416931
chr1	12428782	12430077
chr1	12465207	12468167
chr1	12483833	12484854
chr1	12537649	12539074
chr1	12554675	12555696
chr1	12654795	12657073
chr1	12674892	12681236
chr1	12681381	12684165
chr1	12686225	12687995
chr1	13839079	13841186
chr1	13867044	13868033
chr1	13909396	13911636
chr1	13919859	13920698
chr1	14026178	14027487
chr1	14075164	14076834
chr1	14467173	14467906
chr1	14812630	14813815
chr1	14924175	14926424
chr1	15249238	15251934
chr1	15255792	15257250
chr1	15270785	15274017
chr1	15322427	15323469
chr1	15414612	15417363
chr1	15478652	15481465
chr1	15505294	15507302
chr1	15573172	15574412
chr1	15609272	15610373
chr1	15622068	15622877
chr1	15626083	15628234
chr1	15733492	15734586
chr1	15735418	15737603
chr1	15850026	15852049
chr1	15852528	15854023
chr1	15910860	15911877
chr1	15929455	15930523
chr1	15943031	15944879
chr1	16010107	16011804
chr1	16029521	16030670
chr1	16082959	16086672
chr1	16160261	16164061
chr1	16173321	16177028
chr1	16212120	16213684
chr1	16275504	16278318
chr1	16301643	16302954
chr1	16338760	16343307
chr1	16343374	16345351
chr1	16354856	16360241
chr1	16374444	16376265
chr1	16381792	16383247
chr1	16397515	16400789
chr1	16404734	16406252
chr1	16437439	16440121
chr1	16469863	16473864
chr1	16477262	16483146
chr1	16499320	16503475
chr1	16507866	16509028
chr1	16530831	16537439
chr1	16542167	16544999
chr1	16562524	16564219
chr1	16678180	16679494
chr1	16693259	16694912
chr1	16766617	16767984
chr1	16824276	16826537
chr1	16839082	16841599
chr1	16857859	16863993
chr1	16917294	16920303
chr1	16937566	16942535
chr1	16945029	16961731
chr1	16968211	16976666
chr1	16977793	16978915
chr1	16992404	16994409
chr1	17066178	17068147
chr1	17080904	17082661
chr1	17083724	17088734
chr1	17094362	17097627
chr1	17098600	17100850
chr1	17196496	17202273
chr1	17215159	17216743
chr1	17221521	17224088
chr1	17229483	17233097
chr1	17238283	17243898
chr1	17246827	17255296
chr1	17277908	17278868
chr1	17286493	17287902
chr1	17304219	17307672
chr1	17336977	17339560
chr1	17380233	17381855
chr1	17538271	17539961
chr1	17763535	17767254
chr1	17865691	17867979
chr1	17895170	17896816
chr1	17898352	17901596
chr1	17913755	17915225
chr1	18711708	18713006
chr1	19228349	19230023
chr1	19248415	19249776
chr1	19252785	19255904
chr1	19281830	19284359
chr1	19337155	19338242
chr1	19535801	19537592
chr1	19577609	19578994
chr1	19614915	19615807
chr1	19637619	19639766
chr1	19731762	19733122
chr1	19755715	19757427
chr1	19810851	19812907
chr1	19969855	19972744
chr1	19979810	19980716
chr1	19985913	19986727
chr1	20125573	20127263
chr1	20208381	20209701
chr1	20810355	20814105
chr1	20833940	20835051
chr1	20878157	20881244
chr1	20959579	20961663
chr1	20987393	20988757
chr1	21022706	21024415
chr1	21043284	21045241
chr1	21057488	21060199
chr1	21112163	21114668
chr1	21348758	21349302
chr1	21475719	21476952
chr1	21502054	21503999
chr1	21586368	21590859
chr1	21615784	21618258
chr1	21650605	21651833
chr1	21660346	21661932
chr1	21670685	21672642
chr1	21754158	21756021
chr1	21766203	21767371
chr1	21835202	21836610
chr1	21912697	21915325
chr1	21944080	21951657
chr1	21964682	21967484
chr1	21976827	21979975
chr1	21985506	21986607
chr1	21994596	21996724
chr1	22023193	22024039
chr1	22108177	22110994
chr1	22140652	22142107
chr1	22217080	22220156
chr1	22235822	22237245
chr1	22257012	22258620
chr1	22259778	22260969
chr1	22261114	22266950
chr1	22283084	22284224
chr1	22351188	22352849
chr1	22378649	22380452
chr1	22440286	22442091
chr1	22447020	22450030
chr1	22467797	22470834
chr1	22777913	22779330
chr1	23035966	23040084
chr1	23065480	23067163
chr1	23076826	23077496
chr1	23100084	23101397
chr1	23161733	23162966
chr1	23196645	23197955
chr1	23345411	23346852
chr1	23493907	23495744
chr1	23503694	23504794
chr1	23523223	23523892
chr1	23669779	23672069
chr1	23694113	23696642
chr1	23729368	23730895
chr1	23748572	23751644
chr1	23809248	23811679
chr1	23865833	23866936
chr1	23879690	23883637
chr1	23884480	23886917
chr1	23888227	23889984
chr1	23903171	23904537
chr1	23945809	23946645
chr1	24017877	24019064
chr1	24069289	24071715
chr1	24104286	24105475
chr1	24125073	24128279
chr1	24151386	24152310
chr1	24194138	24195334
chr1	24285456	24286903
chr1	24306263	24307482
chr1	24310772	24311632
chr1	24345091	24345870
chr1	24647662	24649978
chr1	24739644	24740631
chr1	24741738	24742893
chr1	24828362	24830132
chr1	24881912	24883077
chr1	24885596	24886567
chr1	24894119	24895396
chr1	24902198	24903431
chr1	24945632	24946617
chr1	24968409	24970670
chr1	25031477	25032472
chr1	25041269	25042207
chr1	25069934	25072922
chr1	25174121	25175720
chr1	25237476	25243970
chr1	25255137	25258093
chr1	25284766	25286824
chr1	25288663	25292371
chr1	25342982	25345390
chr1	25348354	25349985
chr1	25358427	25359454
chr1	25446388	25447688
chr1	25524790	25527151
chr1	25565817	25566924
chr1	25572879	25574892
chr1	25593299	25594996
chr1	25663444	25665710
chr1	25756300	25758244
chr1	25869404	25871493
chr1	25875849	25877059
chr1	25941957	25944955
chr1	26097345	26098746
chr1	26125366	26127890
chr1	26132030	26133472
chr1	26145961	26147727
chr1	26185241	26186802
chr1	26200990	26203196
chr1	26221619	26222744
chr1	26231590	26233721
chr1	26248699	26249881
chr1	26324016	26325283
chr1	26345885	26347639
chr1	26347818	26352826
chr1	26354103	26356506
chr1	26361091	26363532
chr1	26437173	26439161
chr1	26487282	26489443
chr1	26495637	26497161
chr1	26527283	26528326
chr1	26551328	26552354
chr1	26559913	26561875
chr1	26610833	26612319
chr1	26632383	26633701
chr1	26662540	26664370
chr1	26758143	26759265
chr1	26797930	26800118
chr1	26826252	26828296
chr1	26855775	26858703
chr1	26946304	26948725
chr1	27018662	27020231
chr1	27021571	27024315
chr1	27049669	27050786
chr1	27113699	27115158
chr1	27152520	27153832
chr1	27190872	27192972
chr1	27216080	27217548
chr1	27226365	27227287
chr1	27247604	27248982
chr1	27319272	27321691
chr1	27327981	27328977
chr1	27338539	27340121
chr1	27425479	27427247
chr1	27438202	27439124
chr1	27471681	27473109
chr1	27480876	27482251
chr1	27560353	27561824
chr1	27625995	27627907
chr1	27648077	27649456
chr1	27667817	27670475
chr1	27674977	27678591
chr1	27682685	27684867
chr1	27690136	27693900
chr1	27717823	27721100
chr1	27728729	27730572
chr1	27815793	27817477
chr1	27847839	27850255
chr1	27853620	27856350
chr1	27862243	27864735
chr1	27868876	27869989
chr1	27882986	27886097
chr1	27893355	27897393
chr1	27897468	27899916
chr1	27900965	27904647
chr1	27924713	27931487
chr1	27984845	27987099
chr1	27989411	27990199
chr1	27998307	27999351
chr1	28051103	28053292
chr1	28099209	28100455
chr1	28156770	28157967
chr1	28240603	28241668
chr1	28285704	28288329
chr1	28414320	28415766
chr1	28562073	28563507
chr1	28585433	28587485
chr1	28655147	28656139
chr1	28695731	28697103
chr1	28763604	28764957
chr1	28831998	28833365
chr1	28843855	28845741
chr1	28878908	28880657
chr1	28907548	28909563
chr1	28918295	28919653
chr1	28968746	28970873
chr1	28974320	28976154
chr1	28994815	28996547
chr1	29062672	29064592
chr1	29116852	29117648
chr1	29138256	29140052
chr1	29213121	29214991
chr1	29240426	29242181
chr1	29446975	29452638
chr1	29507352	29509294
chr1	29529238	29529829
chr1	29557086	29557903
chr1	29562477	29566060
chr1	29585204	29587353
chr1	30181755	30183117
chr1	30373075	30375123
chr1	30405279	30406368
chr1	30555935	30557605
chr1	30796434	30797978
chr1	31157463	31159620
chr1	31170106	31172787
chr1	31189258	31193806
chr1	31198144	31200137
chr1	31200508	31203948
chr1	31229418	31230869
chr1	31236093	31238147
chr1	31242873	31244185
chr1	31249627	31253239
chr1	31288500	31290166
chr1	31296044	31297981
chr1	31360776	31362024
chr1	31538042	31539180
chr1	31627177	31628837
chr1	31654231	31655615
chr1	31711223	31713345
chr1	31769177	31771066
chr1	31845371	31846943
chr1	31884832	31887149
chr1	31904600	31905039
chr1	32014200	32015614
chr1	32039195	32043108
chr1	32082977	32085881
chr1	32109741	32111450
chr1	32129350	32139331
chr1	32159962	32162782
chr1	32166367	32171777
chr1	32179810	32182434
chr1	32182667	32183594
chr1	32225691	32227059
chr1	32227941	32231033
chr1	32237173	32238900
chr1	32246742	32249164
chr1	32253676	32255508
chr1	32402894	32405899
chr1	32409765	32410881
chr1	32420152	32421006
chr1	32456460	32457906
chr1	32478715	32480724
chr1	32505974	32506885
chr1	32537278	32539558
chr1	32573154	32574596
chr1	32644748	32646444
chr1	32665085	32667658
chr1	32670558	32671955
chr1	32687225	32688772
chr1	32704720	32707551
chr1	32757166	32758873
chr1	32799931	32803250
chr1	32816350	32818331
chr1	32826675	32828477
chr1	32858954	32860910
chr1	32866556	32867008
chr1	32929716	32931143
chr1	32965606	32967049
chr1	33004633	33006124
chr1	33115690	33117446
chr1	33167010	33170081
chr1	33205985	33208729
chr1	33218949	33220811
chr1	33282320	33284563
chr1	33335401	33337097
chr1	33358256	33359972
chr1	33365507	33367542
chr1	33429125	33431005
chr1	33438268	33439034
chr1	33501815	33502889
chr1	33546147	33548098
chr1	33564152	33565819
chr1	33592471	33593501
chr1	33646021	33648203
chr1	33720785	33723162
chr1	33771327	33773059
chr1	33807458	33808351
chr1	33812042	33814051
chr1	33814214	33816394
chr1	33847890	33849123
chr1	33895707	33897218
chr1	33937680	33938649
chr1	34628501	34631095
chr1	35324461	35325814
chr1	35330881	35332530
chr1	35350411	35351976
chr1	35449781	35451460
chr1	35496762	35497800
chr1	35544349	35545453
chr1	35657339	35659315
chr1	35734004	35735050
chr1	36022250	36025148
chr1	36038660	36041049
chr1	36106490	36107957
chr1	36172752	36174459
chr1	36183406	36185088
chr1	36234465	36236491
chr1	36273044	36274749
chr1	36348391	36349970
chr1	36395784	36397532
chr1	36549102	36550544
chr1	36553148	36555420
chr1	36572609	36575502
chr1	36579869	36582241
chr1	36588200	36591928
chr1	36598837	36601454
chr1	36614341	36617104
chr1	36620664	36623491
chr1	36653241	36654350
chr1	36688810	36690897
chr1	36771300	36773454
chr1	36785545	36790424
chr1	36806849	36809169
chr1	36814882	36818126
chr1	36838988	36840838
chr1	36850487	36853074
chr1	36862627	36863997
chr1	36866056	36867395
chr1	36915407	36916875
chr1	36929225	36930618
chr1	37936833	37937933
chr1	37939445	37941114
chr1	37941176	37943574
chr1	37979099	37981006
chr1	38019344	38020202
chr1	38022097	38022836
chr1	38060799	38062169
chr1	38155376	38158731
chr1	38273095	38275165
chr1	38324551	38326148
chr1	38396916	38398310
chr1	38411510	38413054
chr1	38454931	38456436
chr1	38461041	38462407
chr1	38470159	38471909
chr1	38477772	38479040
chr1	38494698	38497264
chr1	38510474	38513851
chr1	38603831	38605314
chr1	38916722	38918204
chr1	39324315	39326197
chr1	39338401	39339766
chr1	39406862	39407973
chr1	39456072	39458042
chr1	39491374	39492881
chr1	39546208	39548094
chr1	39570285	39572389
chr1	39630642	39631239
chr1	39657220	39658453
chr1	39662096	39662924
chr1	39670023	39671669
chr1	39864065	39864975
chr1	39873625	39875448
chr1	39955994	39958933
chr1	39980000	39982114
chr1	40041075	40043012
chr1	40098087	40099290
chr1	40104925	40106140
chr1	40156534	40158594
chr1	40204177	40205205
chr1	40235090	40237496
chr1	40250793	40253048
chr1	40253104	40255457
chr1	40348507	40349497
chr1	40366285	40368389
chr1	40419937	40421949
chr1	40504978	40507003
chr1	40562495	40563436
chr1	40626408	40627955
chr1	40723067	40724881
chr1	40778975	40783804
chr1	40838871	40840552
chr1	40915426	40917095
chr1	40942644	40943594
chr1	40974020	40975124
chr1	40996812	40997718
chr1	41130371	41131705
chr1	41156804	41158427
chr1	41174530	41175418
chr1	41247864	41251437
chr1	41267734	41269683
chr1	41283154	41284753
chr1	41326414	41328678
chr1	41444668	41446682
chr1	41706683	41708876
chr1	41826023	41830058
chr1	41831015	41833392
chr1	41845476	41849640
chr1	41852976	41855109
chr1	41895701	41897057
chr1	41897431	41899347
chr1	41919330	41920918
chr1	41921053	41923918
chr1	41946838	41951501
chr1	41957335	41965960
chr1	41979761	41983208
chr1	42083130	42084657
chr1	42126996	42129744
chr1	42238531	42239359
chr1	42500650	42502251
chr1	42799870	42801944
chr1	42845659	42846911
chr1	42884607	42887386
chr1	42921545	42922815
chr1	42928432	42929385
chr1	43123550	43124905
chr1	43147138	43149429
chr1	43204039	43207530
chr1	43231195	43233559
chr1	43282072	43283445
chr1	43311648	43312970
chr1	43388639	43391014
chr1	43401116	43403294
chr1	43406152	43407831
chr1	43417817	43419960
chr1	43422758	43425449
chr1	43432519	43433402
chr1	43472609	43474648
chr1	43533251	43536076
chr1	43612980	43613925
chr1	43637492	43638637
chr1	43813816	43816365
chr1	43823655	43825556
chr1	43832365	43834721
chr1	43855047	43856171
chr1	43918402	43920609
chr1	43996240	43998369
chr1	44023166	44025558
chr1	44030878	44033449
chr1	44114883	44117212
chr1	44172115	44174059
chr1	44323855	44324595
chr1	44398691	44400859
chr1	44411622	44413508
chr1	44435139	44436307
chr1	44439924	44441648
chr1	44443885	44447855
chr1	44456417	44458387
chr1	44494901	44498047
chr1	44678683	44679713
chr1	44703363	44704642
chr1	44820288	44821737
chr1	45096903	45098633
chr1	45117939	45119153
chr1	45125122	45126747
chr1	45139216	45140880
chr1	45195925	45197751
chr1	45205052	45206133
chr1	45240705	45242430
chr1	45249332	45250750
chr1	45251708	45253050
chr1	45262362	45263147
chr1	45264955	45267032
chr1	45271475	45276624
chr1	45278623	45280080
chr1	45284785	45286513
chr1	45307977	45309521
chr1	45451622	45452918
chr1	45475732	45478705
chr1	45671023	45672714
chr1	45768891	45770783
chr1	45792188	45793939
chr1	45804930	45806748
chr1	45955402	45957655
chr1	45964892	45966514
chr1	45986437	45988654
chr1	46015944	46017289
chr1	46048686	46051100
chr1	46151520	46154216
chr1	46215689	46216947
chr1	46357891	46358969
chr1	46378770	46379721
chr1	46597324	46599465
chr1	46644900	46645645
chr1	46648570	46650037
chr1	46663426	46664816
chr1	46668632	46670515
chr1	46705944	46708295
chr1	46711542	46714241
chr1	46766457	46770090
chr1	46804721	46807601
chr1	46859639	46861619
chr1	46867056	46869257
chr1	46871578	46873539
chr1	46907859	46908798
chr1	46913221	46914916
chr1	46931680	46933502
chr1	46995652	46999689
chr1	47069119	47070504
chr1	47081458	47083107
chr1	47133107	47134866
chr1	47184199	47185431
chr1	47644815	47646252
chr1	47654739	47656679
chr1	47690152	47692714
chr1	47779034	47780804
chr1	47798777	47800910
chr1	47881711	47883481
chr1	47897841	47901023
chr1	47901961	47905629
chr1	47973259	47975358
chr1	47998089	47999256
chr1	48023744	48025200
chr1	48035050	48036452
chr1	48037959	48039537
chr1	48043099	48045352
chr1	48045486	48046770
chr1	48048579	48049689
chr1	48058338	48059417
chr1	48092959	48094464
chr1	48121684	48123387
chr1	48150366	48151309
chr1	48173772	48178083
chr1	48190255	48193847
chr1	48204200	48205105
chr1	48216973	48218885
chr1	48225924	48227665
chr1	48228626	48231574
chr1	48282964	48286251
chr1	48308107	48310743
chr1	48341319	48342436
chr1	48347059	48348619
chr1	48360053	48362635
chr1	48371444	48373342
chr1	48405970	48408559
chr1	48416228	48417379
chr1	48443956	48445006
chr1	48460185	48463930
chr1	48580279	48581475
chr1	48667492	48668428
chr1	48847593	48849647
chr1	48935570	48938509
chr1	48959507	48961036
chr1	48963876	48964765
chr1	48990182	48991299
chr1	49076405	49078101
chr1	49085038	49085772
chr1	49092791	49094280
chr1	49211386	49212488
chr1	49212570	49213484
chr1	49241090	49243579
chr1	49310664	49311560
chr1	50488954	50490319
chr1	50798453	50799982
chr1	50883959	50887632
chr1	50890160	50893985
chr1	51425059	51426573
chr1	51433455	51436283
chr1	51442441	51444351
chr1	51700807	51703758
chr1	51760087	51763585
chr1	51779220	51782768
chr1	51794692	51797502
chr1	51809974	51811524
chr1	51983305	51985542
chr1	52048939	52049721
chr1	52082467	52083723
chr1	52126574	52127184
chr1	52194510	52196165
chr1	52250624	52251702
chr1	52343382	52345380
chr1	52455951	52456839
chr1	52498174	52499813
chr1	52520297	52522774
chr1	52606929	52608916
chr1	52830424	52832610
chr1	52833832	52834811
chr1	52869309	52870830
chr1	53017301	53020109
chr1	53067441	53069154
chr1	53097577	53099562
chr1	53163265	53164576
chr1	53168460	53169411
chr1	53191691	53193096
chr1	53308182	53309442
chr1	53365084	53365795
chr1	53392649	53394063
chr1	53526936	53529627
chr1	53554208	53557350
chr1	53611286	53612451
chr1	53661739	53663300
chr1	53685482	53686908
chr1	53703801	53704767
chr1	53711645	53713100
chr1	53759651	53762542
chr1	53772875	53774884
chr1	53781067	53783601
chr1	53791292	53796136
chr1	53840714	53842597
chr1	53878131	53879736
chr1	53935651	53936735
chr1	53950819	53952651
chr1	53965329	53967644
chr1	53975816	53980621
chr1	53991274	54000326
chr1	54005270	54012401
chr1	54025005	54028234
chr1	54085458	54086499
chr1	54104619	54106381
chr1	54156535	54157812
chr1	54203179	54205749
chr1	54303200	54304527
chr1	54355048	54356481
chr1	54410180	54412581
chr1	54517651	54519936
chr1	54586711	54588706
chr1	54665183	54666670
chr1	54718294	54720579
chr1	54725937	54727273
chr1	54737860	54741727
chr1	54752099	54754022
chr1	54861897	54863584
chr1	54870519	54874425
chr1	54940066	54942789
chr1	54950939	54957410
chr1	54964410	54966443
chr1	55007062	55009190
chr1	55012062	55014652
chr1	55043298	55044035
chr1	55044778	55046364
chr1	55046645	55048183
chr1	55229357	55230936
chr1	55264778	55267705
chr1	55351162	55353716
chr1	55415657	55416854
chr1	55445343	55447022
chr1	55487405	55488439
chr1	55500070	55500871
chr1	55504613	55507171
chr1	55679155	55681944
chr1	55718581	55719341
chr1	55740310	55742165
chr1	55776073	55777119
chr1	55894704	55895405
chr1	55999502	56000737
chr1	56046297	56047178
chr1	56525654	56527233
chr1	56605293	56605942
chr1	56753202	56753854
chr1	56820701	56822346
chr1	56828014	56829294
chr1	56841986	56843105
chr1	56982325	56983154
chr1	56993237	56994223
chr1	57042530	57045897
chr1	57110194	57111787
chr1	57176407	57178257
chr1	57272197	57273277
chr1	57286312	57287243
chr1	57887935	57890791
chr1	58715292	58716437
chr1	59011257	59013006
chr1	59041830	59043396
chr1	59083931	59084609
chr1	59164309	59166084
chr1	59220815	59221705
chr1	59247179	59251708
chr1	59279534	59282709
chr1	59314456	59315377
chr1	59340089	59341141
chr1	59368639	59370217
chr1	59391892	59393602
chr1	59612285	59613185
chr1	59616549	59617275
chr1	59679808	59681161
chr1	59761613	59763401
chr1	59858726	59859650
chr1	60103566	60104584
chr1	60172770	60173538
chr1	60195789	60197547
chr1	60218097	60219033
chr1	60224953	60225577
chr1	60280064	60281091
chr1	60392073	60393081
chr1	60436834	60437560
chr1	61135743	61137057
chr1	61455399	61456399
chr1	61508348	61509489
chr1	61515404	61517162
chr1	61522279	61523663
chr1	61541853	61544082
chr1	61546989	61549752
chr1	61606963	61607639
chr1	61608251	61609183
chr1	61635808	61636725
chr1	61637376	61638926
chr1	61647343	61648033
chr1	61648841	61650906
chr1	61709472	61710402
chr1	61753275	61753870
chr1	61803182	61804354
chr1	61892360	61893003
chr1	61918278	61919800
chr1	62190087	62191405
chr1	62207529	62209257
chr1	62783529	62785558
chr1	62786704	62788118
chr1	62901151	62903756
chr1	63152914	63154723
chr1	63155031	63157565
chr1	63249043	63250646
chr1	63341034	63341867
chr1	63476644	63477274
chr1	63781680	63783733
chr1	63785014	63790383
chr1	63832637	63834325
chr1	63988386	63989984
chr1	64058344	64060537
chr1	64076373	64077502
chr1	64081262	64081980
chr1	64104016	64105136
chr1	64110652	64111593
chr1	64127499	64128856
chr1	64134895	64136257
chr1	64139755	64141089
chr1	64163461	64164764
chr1	64169311	64170685
chr1	64197259	64197941
chr1	64211685	64212599
chr1	64239182	64241960
chr1	64329901	64332366
chr1	64343208	64344281
chr1	64358113	64359231
chr1	64364236	64365940
chr1	64383631	64385100
chr1	64412458	64413424
chr1	64504785	64505804
chr1	64550218	64551520
chr1	64649218	64650303
chr1	64935014	64937790
chr1	65041831	65042373
chr1	65089050	65090615
chr1	65209772	65212128
chr1	65299956	65301003
chr1	65363467	65364520
chr1	65381467	65382129
chr1	65430875	65433398
chr1	65466720	65469297
chr1	65531116	65534363
chr1	65578244	65579094
chr1	65579420	65580527
chr1	65612360	65616101
chr1	65638652	65641728
chr1	65719506	65721314
chr1	65729998	65732151
chr1	65774790	65775975
chr1	65884968	65887517
chr1	65990767	65992062
chr1	66153148	66154005
chr1	66257654	66259531
chr1	66286578	66287208
chr1	66444420	66445545
chr1	66696655	66697564
chr1	66708127	66710847
chr1	66713085	66714165
chr1	66718849	66719453
chr1	66722440	66723424
chr1	66727588	66728453
chr1	66736798	66738004
chr1	66743771	66744871
chr1	66747493	66748630
chr1	66749266	66750077
chr1	66760250	66761238
chr1	66765778	66767134
chr1	66780970	66783488
chr1	66797139	66798743
chr1	66815492	66816300
chr1	66817237	66818117
chr1	66819742	66820521
chr1	66854506	66855261
chr1	66911966	66912564
chr1	66998382	67000265
chr1	67142245	67143405
chr1	67217582	67218787
chr1	67389672	67391960
chr1	67395094	67397011
chr1	67479036	67479720
chr1	67484590	67486687
chr1	67503077	67504727
chr1	67518102	67520526
chr1	67600051	67601295
chr1	67683053	67683849
chr1	67772733	67774419
chr1	67813427	67814172
chr1	67865512	67866492
chr1	67869919	67870522
chr1	67906541	67907867
chr1	67926220	67927672
chr1	67929154	67929847
chr1	67933556	67934504
chr1	67944561	67945757
chr1	67965819	67966883
chr1	68024427	68025653
chr1	68083864	68085205
chr1	68118469	68118939
chr1	68149149	68153073
chr1	68175986	68176950
chr1	68201484	68202548
chr1	68211983	68212674
chr1	68215134	68217047
chr1	68225488	68226562
chr1	68231879	68233050
chr1	68257427	68258934
chr1	68297241	68300987
chr1	68312917	68313820
chr1	68315491	68317036
chr1	68353242	68355224
chr1	68404467	68406490
chr1	68411534	68412162
chr1	68480707	68481785
chr1	68577217	68581151
chr1	68585493	68586599
chr1	68593560	68595065
chr1	68605989	68609346
chr1	68610558	68611903
chr1	68633404	68635337
chr1	68639026	68640651
chr1	68643362	68645225
chr1	68662362	68664917
chr1	68666566	68668734
chr1	68684006	68684910
chr1	68687145	68688350
chr1	68696447	68699043
chr1	68734971	68736383
chr1	68758698	68760887
chr1	68788185	68789582
chr1	68808152	68809027
chr1	68849763	68851059
chr1	68908692	68909178
chr1	68961750	68963573
chr1	70032648	70036064
chr1	70136779	70137867
chr1	70379409	70381551
chr1	70670456	70672398
chr1	70686120	70687977
chr1	70819131	70821150
chr1	70875775	70880022
chr1	70923493	70924521
chr1	71511288	71514122
chr1	71515461	71516346
chr1	71545432	71547682
chr1	72250721	72251709
chr1	72746411	72751289
chr1	73088976	73089429
chr1	73100238	73101079
chr1	73509490	73510953
chr1	73649011	73649768
chr1	74279138	74280040
chr1	74662980	74664744
chr1	74711065	74713094
chr1	74828638	74829439
chr1	74891265	74892570
chr1	74987549	74988565
chr1	75118203	75119087
chr1	75138846	75140197
chr1	75179573	75181202
chr1	75197200	75200245
chr1	75598958	75603481
chr1	76080162	76082950
chr1	76189381	76191346
chr1	76251215	76253440
chr1	76456983	76457818
chr1	76477555	76478496
chr1	76539202	76541308
chr1	76580579	76581995
chr1	76619456	76620986
chr1	76715652	76716747
chr1	76796692	76797243
chr1	77033587	77034828
chr1	77152767	77154040
chr1	77155653	77157506
chr1	77332910	77335213
chr1	77436904	77437099
chr1	77633847	77634375
chr1	77684247	77685769
chr1	77746624	77748980
chr1	77933327	77935058
chr1	77964330	77965449
chr1	78108840	78109854
chr1	78147088	78149926
chr1	78152878	78153970
chr1	78224472	78226040
chr1	78244817	78246030
chr1	78311544	78312128
chr1	78353740	78355841
chr1	78443175	78446049
chr1	78468627	78471874
chr1	78579737	78580575
chr1	78744549	78745199
chr1	78841203	78842607
chr1	78956204	78958094
chr1	79153068	79154960
chr1	79297238	79298044
chr1	79305320	79307162
chr1	79471919	79472772
chr1	79510703	79511370
chr1	79745842	79747029
chr1	79795120	79795861
chr1	80053817	80054667
chr1	80447302	80448617
chr1	81000354	81001264
chr1	81333984	81334844
chr1	81691399	81692666
chr1	81702962	81703920
chr1	81835292	81836061
chr1	81911243	81912386
chr1	82135577	82137101
chr1	82182892	82183360
chr1	82265404	82269654
chr1	82332577	82333172
chr1	82342569	82343575
chr1	82539041	82539946
chr1	82854156	82854823
chr1	83616479	83617649
chr1	84265149	84266339
chr1	84325922	84327246
chr1	84335609	84336382
chr1	84435612	84436735
chr1	84463813	84465435
chr1	84542861	84544835
chr1	84671501	84672306
chr1	84719088	84720479
chr1	84763696	84765248
chr1	84830994	84831990
chr1	84907844	84908353
chr1	84944732	84945942
chr1	84970149	84973088
chr1	85038316	85040822
chr1	85064601	85065521
chr1	85084889	85087179
chr1	85154827	85157022
chr1	85163652	85165112
chr1	85185311	85187326
chr1	85218946	85220322
chr1	85237753	85238873
chr1	85239998	85241440
chr1	85357994	85359415
chr1	85410375	85411188
chr1	85461272	85465030
chr1	85497891	85498967
chr1	85513068	85514774
chr1	85527185	85528600
chr1	85557326	85558135
chr1	85593788	85594725
chr1	85665874	85667888
chr1	85724352	85725960
chr1	85740806	85743216
chr1	85744320	85745392
chr1	85763222	85764643
chr1	85773546	85774500
chr1	85777260	85778385
chr1	85779508	85780296
chr1	85791639	85792159
chr1	85826147	85827954
chr1	85833926	85834863
chr1	85841053	85842499
chr1	85870062	85870829
chr1	85872348	85873684
chr1	85905621	85907111
chr1	85912649	85913679
chr1	85929399	85932077
chr1	85958928	85959855
chr1	85960117	85961715
chr1	85983442	85984515
chr1	85985923	85988616
chr1	85991163	85993980
chr1	86000014	86001029
chr1	86009776	86011886
chr1	86016403	86017532
chr1	86040898	86044736
chr1	86044858	86052087
chr1	86067218	86068480
chr1	86072587	86073675
chr1	86077210	86079121
chr1	86093904	86096103
chr1	86119682	86120591
chr1	86121438	86123096
chr1	86172922	86174769
chr1	86261342	86262255
chr1	86315695	86316580
chr1	86620144	86623385
chr1	86640158	86641079
chr1	86641278	86643473
chr1	86672987	86673537
chr1	86861001	86862645
chr1	86967664	86968761
chr1	87169421	87172139
chr1	87378746	87381841
chr1	87597057	87600771
chr1	87615293	87618288
chr1	87632774	87635796
chr1	87635966	87637293
chr1	87669439	87670835
chr1	87691774	87692465
chr1	87744650	87745562
chr1	87793233	87796575
chr1	87796836	87798140
chr1	87799411	87801549
chr1	88060275	88061266
chr1	88149925	88151232
chr1	88205525	88207793
chr1	88271455	88272404
chr1	88278526	88279433
chr1	88348651	88351035
chr1	88383578	88384822
chr1	88421340	88422335
chr1	88433525	88434859
chr1	88793173	88793886
chr1	88928037	88929125
chr1	88984684	88985401
chr1	89016273	89017078
chr1	89148451	89151255
chr1	89197064	89197717
chr1	89333085	89334414
chr1	89355989	89357829
chr1	89457117	89459725
chr1	89470911	89471927
chr1	89520851	89521706
chr1	89930810	89931478
chr1	89964717	89966759
chr1	89989216	89991216
chr1	90068903	90070027
chr1	90073668	90074992
chr1	90097124	90100366
chr1	90122859	90124438
chr1	90124908	90126653
chr1	90184677	90186007
chr1	90190138	90191086
chr1	90204081	90205467
chr1	90227393	90229569
chr1	90286039	90287888
chr1	90297419	90300047
chr1	90363464	90364894
chr1	90371907	90372802
chr1	90373040	90373909
chr1	90376226	90377422
chr1	90403736	90404819
chr1	90459994	90462433
chr1	90835970	90837259
chr1	90852415	90853873
chr1	91171861	91173515
chr1	91183022	91185769
chr1	91300229	91302158
chr1	91316074	91317827
chr1	91502277	91502915
chr1	91630409	91632144
chr1	91852785	91853110
chr1	91869516	91870759
chr1	91965666	91967892
chr1	92035057	92036163
chr1	92116176	92117908
chr1	92197893	92198778
chr1	92216529	92217479
chr1	92246655	92247984
chr1	92292779	92294673
chr1	92316307	92317468
chr1	92329368	92330694
chr1	92350098	92352997
chr1	92494941	92495997
chr1	92545356	92546789
chr1	92763720	92765692
chr1	92945047	92952925
chr1	93209320	93210274
chr1	93249020	93251571
chr1	93270002	93270709
chr1	93297017	93298657
chr1	93425435	93428304
chr1	93544017	93546618
chr1	93643057	93644318
chr1	93644650	93647044
chr1	93810551	93812929
chr1	93912668	93915062
chr1	94025880	94026657
chr1	94044958	94046023
chr1	94049524	94051412
chr1	94056792	94059014
chr1	94076937	94083689
chr1	94103777	94105092
chr1	94106729	94107884
chr1	94145785	94147904
chr1	94157723	94159439
chr1	94166906	94167869
chr1	94187221	94189461
chr1	94311150	94314241
chr1	94343659	94345297
chr1	94373954	94375798
chr1	94487352	94489583
chr1	94509952	94511830
chr1	94533753	94535609
chr1	94538463	94539609
chr1	94557436	94558691
chr1	94559540	94563460
chr1	94702092	94703825
chr1	94712368	94713951
chr1	94765591	94766157
chr1	94770968	94771946
chr1	94791027	94791764
chr1	94882788	94885067
chr1	95006388	95008956
chr1	95086681	95087804
chr1	95088008	95090696
chr1	95113375	95114601
chr1	95179142	95180183
chr1	95192977	95194228
chr1	95202634	95203536
chr1	95205029	95205755
chr1	95248507	95250290
chr1	95258097	95258869
chr1	95268822	95269992
chr1	95285120	95286840
chr1	95307179	95308581
chr1	95319701	95321506
chr1	95327932	95332910
chr1	95338700	95339977
chr1	95349085	95351354
chr1	95353284	95354266
chr1	95363816	95365327
chr1	95377644	95379448
chr1	95389908	95393795
chr1	95439574	95440796
chr1	95486521	95488253
chr1	95488572	95489804
chr1	95506864	95509608
chr1	95537664	95539304
chr1	95552435	95553176
chr1	95582129	95583829
chr1	95698548	95700972
chr1	96208098	96209018
chr1	96475248	96475948
chr1	96881131	96882339
chr1	97186507	97188711
chr1	97316949	97317715
chr1	97789759	97791616
chr1	98385806	98387356
chr1	98510136	98511859
chr1	98513728	98514418
chr1	98518232	98520513
chr1	98791245	98792083
chr1	98792379	98793545
chr1	98852856	98854747
chr1	98863950	98865235
chr1	99126196	99129164
chr1	99134077	99135386
chr1	99173016	99176257
chr1	99394602	99395638
chr1	99396355	99397591
chr1	99469264	99471583
chr1	99729378	99730675
chr1	100054323	100055414
chr1	100086683	100087944
chr1	100110680	100112222
chr1	100150868	100151648
chr1	100231114	100232832
chr1	100274019	100274926
chr1	100314919	100316672
chr1	100434763	100436653
chr1	100502249	100505204
chr1	100597809	100599557
chr1	100714583	100716182
chr1	100731064	100732550
chr1	100816476	100821373
chr1	100828280	100828961
chr1	100852693	100854219
chr1	100893417	100894354
chr1	101004235	101006083
chr1	101251103	101252594
chr1	101359830	101362832
chr1	101416081	101417146
chr1	101490372	101492281
chr1	101700744	101703320
chr1	101703983	101705131
chr1	101753722	101754728
chr1	101756836	101757776
chr1	101774374	101776217
chr1	101822844	101823618
chr1	101832005	101832926
chr1	102462327	102462897
chr1	103207614	103209238
chr1	103333815	103339480
chr1	103357239	103358394
chr1	103362870	103363702
chr1	103385102	103385984
chr1	103467218	103469285
chr1	103507636	103508407
chr1	103540576	103542861
chr1	103571513	103576692
chr1	103577203	103578354
chr1	103609961	103612290
chr1	103659044	103660734
chr1	103715635	103716660
chr1	103749154	103750437
chr1	103760429	103762004
chr1	103860637	103861661
chr1	103861959	103863646
chr1	104000413	104001365
chr1	104001714	104002779
chr1	104041367	104042490
chr1	104058515	104060216
chr1	104067748	104069315
chr1	104199580	104200603
chr1	104236623	104237614
chr1	104293755	104294794
chr1	104948884	104950450
chr1	107260034	107260810
chr1	107598812	107600769
chr1	107682328	107685225
chr1	108022734	108023920
chr1	108371596	108372861
chr1	108413286	108414608
chr1	108440742	108441613
chr1	108469116	108470060
chr1	108476925	108478219
chr1	108479096	108479878
chr1	108505653	108508898
chr1	108542929	108543886
chr1	108576655	108577596
chr1	108591797	108592624
chr1	108663796	108664673
chr1	108667476	108668644
chr1	108741439	108743965
chr1	109102056	109104152
chr1	109203183	109204525
chr1	109234123	109236477
chr1	109246644	109248275
chr1	109259008	109259720
chr1	109288451	109290400
chr1	109356615	109360951
chr1	109370500	109372542
chr1	109373006	109373737
chr1	109384209	109385037
chr1	109396609	109397683
chr1	109418159	109420967
chr1	109455616	109456556
chr1	109505152	109506756
chr1	109583424	109585705
chr1	109618063	109619461
chr1	109632717	109634478
chr1	109641449	109644205
chr1	109654841	109656018
chr1	109656145	109657138
chr1	109732575	109733912
chr1	109739795	109741525
chr1	109756001	109757977
chr1	109781709	109786564
chr1	109788802	109799392
chr1	109802872	109819159
chr1	109819749	109820874
chr1	109823835	109826804
chr1	109840912	109843986
chr1	109851714	109852789
chr1	109933547	109934351
chr1	109935134	109936228
chr1	109939628	109941234
chr1	110008646	110010402
chr1	110025621	110027748
chr1	110035615	110037836
chr1	110050629	110052959
chr1	110072198	110074294
chr1	110074353	110076214
chr1	110088676	110089499
chr1	110090314	110092247
chr1	110138001	110138659
chr1	110161528	110173104
chr1	110185683	110186777
chr1	110197854	110199172
chr1	110201870	110203784
chr1	110210065	110211628
chr1	110229667	110231237
chr1	110253859	110256194
chr1	110282051	110283644
chr1	110312089	110317337
chr1	110318861	110320425
chr1	110325286	110327014
chr1	110327968	110332532
chr1	110333251	110336831
chr1	110419605	110420704
chr1	110452166	110457990
chr1	110470088	110474570
chr1	110476331	110477536
chr1	110502339	110503415
chr1	110518029	110518970
chr1	110526497	110528796
chr1	110536117	110537189
chr1	110546359	110547185
chr1	110576684	110578586
chr1	110609332	110614593
chr1	110648040	110649542
chr1	110692656	110694258
chr1	110749948	110751221
chr1	110854768	110855790
chr1	110880173	110883597
chr1	110932480	110934014
chr1	110949539	110951173
chr1	111005513	111009953
chr1	111036409	111040000
chr1	111049260	111051488
chr1	111066388	111068795
chr1	111097474	111099790
chr1	111157906	111159035
chr1	111161611	111163607
chr1	111216674	111218601
chr1	111505657	111507275
chr1	111681943	111683718
chr1	111745413	111748721
chr1	111765222	111766232
chr1	111770430	111772501
chr1	111888675	111890037
chr1	111990918	111992799
chr1	112049981	112051582
chr1	112057865	112059378
chr1	112113233	112114225
chr1	112134861	112136357
chr1	112161617	112163513
chr1	112258549	112259602
chr1	112267351	112270515
chr1	112275581	112277456
chr1	112278775	112283685
chr1	112297249	112299665
chr1	112398784	112400826
chr1	112531082	112535879
chr1	112902367	112903319
chr1	112911857	112912948
chr1	112931017	112931648
chr1	112933043	112934293
chr1	112938062	112939918
chr1	113006950	113009388
chr1	113044156	113048381
chr1	113050258	113052499
chr1	113086284	113087566
chr1	113160915	113163156
chr1	113182399	113183660
chr1	113216226	113218755
chr1	113240471	113246048
chr1	113246247	113248949
chr1	113249175	113250764
chr1	113256005	113259521
chr1	113261031	113262306
chr1	113264246	113266927
chr1	113285920	113287627
chr1	113351627	113352430
chr1	113391961	113393351
chr1	113396940	113398342
chr1	113423462	113425580
chr1	113455271	113456018
chr1	113479223	113480286
chr1	113497546	113500702
chr1	113584582	113585882
chr1	113615092	113616825
chr1	113931854	113934746
chr1	114300485	114303029
chr1	114353854	114355766
chr1	114414047	114414788
chr1	114446275	114449106
chr1	114470269	114473835
chr1	114521263	114523549
chr1	114524537	114526606
chr1	114694727	114698016
chr1	114888357	114889726
chr1	114895300	114896516
chr1	115052465	115054932
chr1	115123598	115124975
chr1	115258426	115259871
chr1	115298938	115301368
chr1	115322570	115323873
chr1	115617442	115618266
chr1	115631410	115633474
chr1	115655366	115657885
chr1	115681338	115682186
chr1	115708567	115709358
chr1	115721948	115722730
chr1	115726577	115728389
chr1	115732273	115733896
chr1	115879755	115881667
chr1	116069515	116070571
chr1	116088122	116089172
chr1	116137962	116139025
chr1	116184197	116185994
chr1	116212697	116214920
chr1	116270332	116271021
chr1	116299459	116300946
chr1	116314064	116315061
chr1	116370558	116372185
chr1	116380187	116382535
chr1	116518509	116520399
chr1	116681448	116682119
chr1	116694148	116695211
chr1	116709886	116711925
chr1	116918340	116919388
chr1	116960698	116961859
chr1	117027488	117028475
chr1	117031774	117032776
chr1	117057554	117058282
chr1	117112520	117114763
chr1	117208509	117210962
chr1	117216434	117217621
chr1	117314776	117315596
chr1	117367866	117368692
chr1	117390032	117391084
chr1	117395614	117399008
chr1	117414273	117415444
chr1	117451631	117454656
chr1	117602061	117603886
chr1	117635505	117636418
chr1	117663456	117665374
chr1	117689447	117690380
chr1	117780393	117781003
chr1	117908307	117911723
chr1	118104792	118106123
chr1	118147517	118150485
chr1	118174880	118176160
chr1	118199440	118200096
chr1	118218510	118219593
chr1	118301081	118301929
chr1	118370541	118371553
chr1	118471421	118473128
chr1	118643420	118644757
chr1	118678767	118679819
chr1	118701323	118702489
chr1	118726975	118728561
chr1	118845752	118846972
chr1	118930756	118931657
chr1	119046200	119047332
chr1	119282099	119282819
chr1	119506029	119506697
chr1	119525388	119536818
chr1	119544690	119545492
chr1	119548977	119550082
chr1	119550440	119551744
chr1	119682250	119683877
chr1	119869771	119870823
chr1	119910015	119910503
chr1	120156192	120157978
chr1	120173630	120174997
chr1	120189329	120191624
chr1	120217935	120219234
chr1	120254177	120257381
chr1	120499658	120500444
chr1	120504347	120505577
chr1	120518170	120518876
chr1	120532846	120534239
chr1	120535598	120536360
chr1	120537326	120537893
chr1	120556729	120559083
chr1	120560952	120562592
chr1	120563510	120564926
chr1	120579146	120580266
chr1	120587466	120588087
chr1	120601419	120602557
chr1	120606667	120607628
chr1	120609399	120613480
chr1	120632159	120633180
chr1	120685351	120686296
chr1	120686872	120688141
chr1	120758900	120760175
chr1	120776268	120777677
chr1	120779725	120781027
chr1	120788205	120789721
chr1	120797662	120799542
chr1	120815668	120818121
chr1	120833368	120840259
chr1	120858393	120859820
chr1	120864978	120866103
chr1	120873967	120874666
chr1	120904539	120906897
chr1	120924288	120926659
chr1	121100660	121101323
chr1	121102044	121104883
chr1	121121242	121122239
chr1	121137350	121140358
chr1	121260493	121261969
chr1	121270555	121271433
chr1	121351678	121362291
chr1	121362366	121364397
chr1	121384238	121386978
chr1	121478418	121485439
chr1	142535523	142542999
chr1	142890244	142891511
chr1	143278503	143281091
chr1	143283523	143284191
chr1	143672959	143673678
chr1	143686716	143687700
chr1	143742545	143745733
chr1	143886081	143887133
chr1	143892399	143893677
chr1	143934031	143936473
chr1	143952768	143954446
chr1	143962319	143963856
chr1	143971091	143972439
chr1	143974800	143976121
chr1	143991969	143993242
chr1	144007166	144014300
chr1	144030714	144031317
chr1	144036475	144037441
chr1	144043761	144047438
chr1	144057791	144060720
chr1	144066918	144067509
chr1	144072266	144073104
chr1	144089162	144092216
chr1	144094538	144095391
chr1	144310858	144311985
chr1	144324555	144325167
chr1	144333470	144334526
chr1	144339124	144341925
chr1	144491114	144492232
chr1	144513782	144514662
chr1	144519152	144522255
chr1	144532654	144534754
chr1	144567355	144568708
chr1	144593115	144595353
chr1	144689684	144693542
chr1	144706934	144709776
chr1	144872789	144874226
chr1	144891405	144892781
chr1	144929489	144933565
chr1	144940645	144942027
chr1	144982375	144985100
chr1	144989226	144997143
chr1	145008487	145010646
chr1	145020203	145025497
chr1	145027620	145029372
chr1	145031639	145041180
[truncated: 38,861 more rows]

## Sheet: Human Distal Tibia E67
chr1	19922894	19924257
chr1	48234304	48236516
chr1	111147900	111151902
chr1	244318129	244319322
chr1	1176257	1180101
chr1	1309562	1311948
chr1	2583446	2634024
chr1	3275055	3278109
chr1	3406367	3423816
chr1	6684622	6686108
chr1	10092291	10093860
chr1	11795578	11797421
chr1	17029414	17048223
chr1	25296582	25298713
chr1	25558505	25559941
chr1	26604632	26607934
chr1	28573102	28574327
chr1	31193786	31197466
chr1	41156586	41158464
chr1	46268148	46270463
chr1	55180958	55182600
chr1	67894625	67897213
chr1	71171807	71172789
chr1	74710955	74713068
chr1	78511100	78512624
chr1	90308353	90310405
chr1	91486375	91488401
chr1	100924831	100925506
chr1	109967928	109969904
chr1	115211823	115213400
chr1	116914855	116917644
chr1	118751105	118751884
chr1	118881337	118882757
chr1	143911772	143918413
chr1	144965206	144965835
chr1	145096132	145097146
chr1	145358808	145361846
chr1	147718027	147719054
chr1	148240925	148242570
chr1	149682655	149685767
chr1	150206592	150209118
chr1	150601115	150602985
chr1	153747172	153749145
chr1	155056659	155059431
chr1	156628958	156632397
chr1	161086736	161088738
chr1	162659913	162661485
chr1	169082453	169083437
chr1	170654047	170656043
chr1	172883634	172884530
chr1	182583247	182586144
chr1	184942349	184944026
chr1	190446950	190448418
chr1	202112486	202114713
chr1	205781162	205783434
chr1	207223204	207225168
chr1	210501484	210503241
chr1	213122873	213125645
chr1	218757919	218760025
chr1	228193798	228197928
chr1	228326675	228330105
chr1	230817129	230818306
chr1	231472289	231474668
chr1	234743078	234750222
chr1	235666521	235669297
chr1	240254661	240257258
chr1	249166629	249169047
chr1	10003	11375
chr1	28467	30267
chr1	564463	570305
chr1	713487	715238
chr1	724151	727003
chr1	762139	763665
chr1	838975	841313
chr1	844270	849915
chr1	850812	869345
chr1	870324	885515
chr1	893976	899836
chr1	900225	903906
chr1	905615	912913
chr1	931251	939428
chr1	953725	957791
chr1	959006	964615
chr1	965092	969123
chr1	992938	997364
chr1	997669	1000116
chr1	1004511	1006455
chr1	1011319	1023177
chr1	1051213	1052429
chr1	1092837	1096229
chr1	1099936	1105803
chr1	1135421	1147866
chr1	1165974	1168891
chr1	1170921	1175854
chr1	1180756	1186274
chr1	1208136	1210799
chr1	1219959	1236924
chr1	1237237	1249173
chr1	1259609	1261662
chr1	1282870	1285370
chr1	1291984	1298144
chr1	1306307	1308437
chr1	1333895	1335713
chr1	1341911	1343421
chr1	1365173	1372934
chr1	1406492	1408056
chr1	1446064	1448989
chr1	1472630	1477564
chr1	1485623	1487183
chr1	1509268	1511257
chr1	1549767	1552496
chr1	1565644	1570587
chr1	1589869	1591342
chr1	1622664	1626697
chr1	1655009	1656506
chr1	1676313	1678968
chr1	1708922	1711073
chr1	1713235	1715142
chr1	1821275	1823792
chr1	1837260	1841696
chr1	1848391	1855381
chr1	1980904	1983769
chr1	2042380	2044691
chr1	2046781	2047849
chr1	2063118	2067702
chr1	2105161	2106425
chr1	2119733	2122481
chr1	2123238	2131676
chr1	2134365	2142728
chr1	2143142	2149115
chr1	2157670	2159552
chr1	2160162	2164579
chr1	2186806	2189234
chr1	2209292	2216266
chr1	2221154	2224362
chr1	2229532	2235262
chr1	2241676	2256328
chr1	2265601	2269561
chr1	2312101	2315095
chr1	2322000	2324217
chr1	2342804	2350637
chr1	2369066	2373095
chr1	2422103	2432133
chr1	2456863	2465056
chr1	2473969	2482270
chr1	2516379	2521886
chr1	2572739	2576950
chr1	2685160	2693755
chr1	2737781	2739301
chr1	2764861	2766289
chr1	2843960	2845938
chr1	2864828	2867958
chr1	2883748	2888670
chr1	2898320	2902445
chr1	2903588	2905486
chr1	2981946	2985933
chr1	2985991	2990789
chr1	3020488	3023502
chr1	3036241	3039706
chr1	3078809	3080333
chr1	3086375	3088899
chr1	3134908	3137389
chr1	3152213	3155823
chr1	3156935	3159340
chr1	3191382	3193895
chr1	3228025	3232074
chr1	3238971	3241076
chr1	3249490	3252701
chr1	3262091	3268013
chr1	3268449	3270683
chr1	3279913	3286891
chr1	3309416	3313195
chr1	3368569	3373148
chr1	3387804	3393746
chr1	3445380	3451085
chr1	3456090	3469441
chr1	3524887	3529236
chr1	3540182	3542420
chr1	3566364	3569998
chr1	3599986	3603474
chr1	3609773	3612749
chr1	3687971	3690841
chr1	3690944	3693455
chr1	3712295	3713732
chr1	3773071	3775393
chr1	3816214	3818425
chr1	4137314	4138794
chr1	4713489	4716839
chr1	5975694	5976507
chr1	6051183	6053695
chr1	6075950	6077289
chr1	6259026	6260244
chr1	6265090	6267156
chr1	6268606	6272288
chr1	6295061	6296702
chr1	6305180	6310649
chr1	6319447	6327525
chr1	6329217	6334800
chr1	6335635	6337333
chr1	6452446	6454688
chr1	6499973	6501981
chr1	6505936	6510221
chr1	6514180	6516376
chr1	6548414	6551822
chr1	6555739	6559245
chr1	6579257	6580732
chr1	6613677	6615899
chr1	6639398	6641457
chr1	6660511	6664853
chr1	6672601	6675834
chr1	6761224	6762422
chr1	6844108	6846644
chr1	7177507	7178441
chr1	7358901	7360563
chr1	7461906	7462433
chr1	7530255	7533975
chr1	7634305	7635383
chr1	7739745	7741388
chr1	7763646	7765964
chr1	7830923	7832117
chr1	7843276	7845086
chr1	8013658	8014928
chr1	8021155	8022284
chr1	8064546	8065513
chr1	8085371	8087146
chr1	8150008	8151180
chr1	8156627	8158142
chr1	8176661	8178265
chr1	8193394	8195074
chr1	8197462	8198274
chr1	8214544	8215326
chr1	8261982	8263326
chr1	8264269	8264774
chr1	8276799	8277963
chr1	8362083	8362838
chr1	8482670	8484859
chr1	8561120	8562542
chr1	8585349	8586330
chr1	8762941	8764032
chr1	8877113	8878661
chr1	8885959	8886645
chr1	8933538	8934039
chr1	8936814	8940491
chr1	8949282	8951182
chr1	9047657	9048668
chr1	9187912	9190061
chr1	9294185	9295709
chr1	9340520	9341061
chr1	9351755	9354047
chr1	9354436	9355210
chr1	9362646	9363686
chr1	9370737	9371663
chr1	9377317	9378921
chr1	9379299	9382230
chr1	9383648	9386076
chr1	9398011	9401717
chr1	9410237	9411091
chr1	9411681	9414737
chr1	9431373	9432925
chr1	9461273	9463030
chr1	9473089	9474214
chr1	9488400	9489581
chr1	9498083	9499670
chr1	9501078	9502520
chr1	9503811	9504949
chr1	9532452	9533710
chr1	9598691	9600794
chr1	9648318	9651079
chr1	9711458	9712761
chr1	9746817	9748570
chr1	9748787	9750620
chr1	9882652	9884971
chr1	9885076	9886147
chr1	9934733	9936052
chr1	9950113	9951749
chr1	9969279	9971416
chr1	10002350	10004034
chr1	10269696	10272051
chr1	10458379	10460023
chr1	10489949	10491278
chr1	10531797	10532835
chr1	10534629	10535738
chr1	10722917	10724843
chr1	10753768	10755505
chr1	10926475	10928366
chr1	11039534	11040812
chr1	11071910	11073480
chr1	11118736	11120996
chr1	11159261	11160215
chr1	11234110	11235190
chr1	11322092	11323144
chr1	11332737	11333906
chr1	11582062	11583291
chr1	11712681	11715493
chr1	11723608	11725662
chr1	11740007	11742033
chr1	11841092	11842064
chr1	11862754	11864143
chr1	11864812	11866823
chr1	11967523	11970208
chr1	11985180	11987100
chr1	11994131	11995423
chr1	12039292	12041188
chr1	12078879	12080550
chr1	12094030	12095232
chr1	12111916	12112617
chr1	12127668	12128690
chr1	12202249	12204511
chr1	12237696	12239966
chr1	12289720	12291579
chr1	12376128	12376999
chr1	12402170	12403036
chr1	12428902	12430082
chr1	12465166	12468179
chr1	12483996	12484695
chr1	12537778	12538963
chr1	12554722	12555498
chr1	12578837	12579922
chr1	12654798	12657096
chr1	12675570	12680680
chr1	12681571	12684054
chr1	12725477	12726505
chr1	13839146	13841125
chr1	13867046	13867868
chr1	13909628	13911755
chr1	13919901	13920728
chr1	14026192	14027590
chr1	14075197	14076830
chr1	14467173	14468017
chr1	14924200	14926299
chr1	15249331	15251940
chr1	15322466	15323479
chr1	15414639	15416365
chr1	15478620	15481793
chr1	15505284	15506015
chr1	15506095	15507370
chr1	15573463	15574297
chr1	15609352	15610299
chr1	15626244	15628136
chr1	15735450	15737576
chr1	15850324	15852281
chr1	15852762	15853993
chr1	15910921	15911883
chr1	15929572	15930481
chr1	15943140	15944803
chr1	16010376	16011793
chr1	16083368	16086235
chr1	16160724	16164067
chr1	16173419	16176925
chr1	16212092	16213573
chr1	16275585	16276902
chr1	16277063	16278220
chr1	16301696	16302777
chr1	16338975	16341774
chr1	16343437	16345358
chr1	16358852	16359994
chr1	16374388	16376078
chr1	16381947	16383137
chr1	16437515	16440544
chr1	16470222	16473996
chr1	16480744	16483321
chr1	16501455	16503032
chr1	16507811	16508934
chr1	16513584	16514656
chr1	16532283	16537450
chr1	16542229	16544713
chr1	16562662	16564208
chr1	16678207	16679530
chr1	16693220	16695031
chr1	16766676	16767827
chr1	16824781	16826476
chr1	16839132	16841712
chr1	16859003	16863559
chr1	16892365	16893927
chr1	16918006	16919027
chr1	16936548	16942599
chr1	16944723	16954240
chr1	16967040	16976085
chr1	16977879	16978861
chr1	16992150	16994301
chr1	17017386	17029193
chr1	17066093	17068263
chr1	17081177	17082651
chr1	17083667	17088453
chr1	17094501	17095916
chr1	17096610	17097563
chr1	17098629	17100735
chr1	17196748	17202257
chr1	17214965	17216420
chr1	17221637	17223911
chr1	17229305	17233923
chr1	17238983	17242845
chr1	17247187	17255038
chr1	17278059	17278593
chr1	17286725	17288209
chr1	17337257	17339145
chr1	17380162	17381600
chr1	17763668	17766897
chr1	17865736	17867749
chr1	17895709	17896857
chr1	18711840	18712777
chr1	19228454	19229943
chr1	19248643	19249665
chr1	19252717	19254262
chr1	19282018	19284204
chr1	19337214	19338242
chr1	19535957	19537547
chr1	19577622	19579164
chr1	19614942	19615646
chr1	19637414	19639719
chr1	19756003	19757401
chr1	19810734	19812900
chr1	19970050	19973126
chr1	19979755	19980698
chr1	20125883	20127006
chr1	20208232	20209728
chr1	20810197	20813743
chr1	20833862	20834885
chr1	20878306	20880754
chr1	20959719	20961866
chr1	20987445	20988695
chr1	21022706	21023930
chr1	21043602	21044925
chr1	21055951	21060260
chr1	21112524	21114668
chr1	21348724	21349307
chr1	21475726	21476748
chr1	21501977	21504030
chr1	21588070	21589656
chr1	21616057	21617929
chr1	21650447	21651645
chr1	21660560	21661535
chr1	21670933	21673033
chr1	21754324	21755441
chr1	21766225	21767391
chr1	21835162	21837057
chr1	21912858	21914223
chr1	21977521	21979077
chr1	21985519	21986519
chr1	21994775	21996724
chr1	22023231	22024038
chr1	22108442	22110687
chr1	22218015	22220342
chr1	22235874	22237216
chr1	22237843	22238831
chr1	22257300	22258772
chr1	22261312	22266889
chr1	22351022	22352894
chr1	22378796	22380418
chr1	22440511	22441969
chr1	22448512	22450701
chr1	22468217	22470518
chr1	22777821	22779216
chr1	23036121	23040220
chr1	23065684	23066684
chr1	23100234	23101234
chr1	23196617	23197738
chr1	23345393	23346874
chr1	23493953	23495817
chr1	23503675	23504862
chr1	23669772	23671867
chr1	23694038	23696501
chr1	23729402	23730954
chr1	23748618	23751638
chr1	23809613	23811509
chr1	23866009	23867271
chr1	23880143	23883683
chr1	23884517	23886757
chr1	23888265	23889984
chr1	23903237	23904535
chr1	24017766	24018805
chr1	24069260	24070998
chr1	24104485	24105337
chr1	24117265	24118478
chr1	24125434	24128279
chr1	24151330	24152382
chr1	24194219	24195274
chr1	24285471	24286903
chr1	24306329	24307484
chr1	24345101	24345740
chr1	24647660	24649873
chr1	24739602	24740629
chr1	24741810	24742740
chr1	24828470	24830263
chr1	24885241	24886638
chr1	24894252	24895210
chr1	24902211	24903516
chr1	24945729	24946685
chr1	24968151	24970806
chr1	25031435	25032511
chr1	25069806	25073104
chr1	25174033	25175357
chr1	25237601	25241984
chr1	25255166	25259543
chr1	25284903	25286766
chr1	25288899	25292239
chr1	25343568	25345388
chr1	25348534	25350047
chr1	25357966	25359590
chr1	25432787	25434408
chr1	25446455	25447596
chr1	25524949	25525917
chr1	25566061	25566951
chr1	25573187	25574713
chr1	25593256	25594779
chr1	25663341	25665469
chr1	25756304	25758234
chr1	25869700	25870993
chr1	25875603	25876989
chr1	25941831	25944801
chr1	26097480	26098853
chr1	26120379	26121390
chr1	26125860	26127351
chr1	26145964	26147660
chr1	26185441	26186686
chr1	26200876	26203032
chr1	26218742	26219426
chr1	26221672	26222490
chr1	26231580	26233610
chr1	26249001	26249881
chr1	26324165	26325289
chr1	26345798	26347326
chr1	26347851	26349939
chr1	26354216	26356551
chr1	26361297	26363517
chr1	26437143	26439082
chr1	26487207	26488896
chr1	26495532	26497034
chr1	26527278	26528228
chr1	26551535	26552377
chr1	26559961	26561747
chr1	26601971	26603187
chr1	26609840	26612119
chr1	26632552	26633664
chr1	26662540	26663809
chr1	26758216	26759219
chr1	26798080	26800125
chr1	26826388	26828174
chr1	26855505	26858406
chr1	26946396	26948429
chr1	27018705	27020411
chr1	27021536	27024303
chr1	27049668	27050855
chr1	27113197	27115255
chr1	27152559	27153790
chr1	27190864	27192643
chr1	27216135	27217394
chr1	27226375	27227238
chr1	27247644	27248826
chr1	27319657	27321468
chr1	27328128	27329014
chr1	27338889	27340116
chr1	27425657	27427595
chr1	27438258	27439343
chr1	27471735	27472867
chr1	27480805	27482135
chr1	27560293	27561808
chr1	27627015	27627891
chr1	27648181	27649341
chr1	27667807	27670091
chr1	27675477	27678863
chr1	27691632	27693968
chr1	27717832	27719682
chr1	27728924	27730547
chr1	27744679	27745347
chr1	27815876	27817565
chr1	27830394	27831910
chr1	27853724	27856061
chr1	27868822	27869741
chr1	27883048	27885634
chr1	27894489	27896766
chr1	27901259	27903395
chr1	27924595	27926275
chr1	27927675	27931242
chr1	27985093	27987127
chr1	27989417	27990209
chr1	27998488	27999207
chr1	28051465	28053201
chr1	28099252	28100389
chr1	28156762	28157946
chr1	28240614	28241728
chr1	28285726	28288359
chr1	28414444	28415807
chr1	28559021	28559868
chr1	28561792	28563440
chr1	28585386	28587253
chr1	28655181	28656201
chr1	28695806	28697103
chr1	28763768	28764946
chr1	28832007	28833367
chr1	28843817	28845734
chr1	28878872	28880522
chr1	28907502	28909554
chr1	28918300	28919549
chr1	28968746	28970823
chr1	28974177	28976134
chr1	28994753	28996475
chr1	29062823	29064496
chr1	29101586	29102262
chr1	29111546	29112250
chr1	29116902	29117512
chr1	29138389	29139829
chr1	29213289	29215052
chr1	29240212	29241944
chr1	29447096	29452326
chr1	29507412	29509271
chr1	29529224	29529793
chr1	29557063	29557887
chr1	29562432	29563709
chr1	29563801	29566030
chr1	29585581	29587121
chr1	30042751	30043554
chr1	30057568	30058256
chr1	30181867	30183111
chr1	30373013	30375176
chr1	30556261	30557534
chr1	30796600	30797413
chr1	31169923	31172652
chr1	31190325	31193249
chr1	31198207	31199741
chr1	31201955	31203967
chr1	31229234	31230531
chr1	31249516	31251608
chr1	31288446	31290407
chr1	31296160	31297775
chr1	31360594	31362307
chr1	31537865	31539134
chr1	31627375	31628716
chr1	31654421	31655607
chr1	31711641	31712971
chr1	31769223	31770907
chr1	31845307	31847128
chr1	31885394	31887209
chr1	31904599	31905037
chr1	32039215	32040163
chr1	32040654	32043099
chr1	32082906	32084468
chr1	32109816	32111256
chr1	32135113	32136616
chr1	32166480	32168441
chr1	32168572	32171580
chr1	32179739	32181942
chr1	32182673	32183443
chr1	32225734	32227209
chr1	32229206	32230993
chr1	32237254	32238817
chr1	32253676	32255457
chr1	32403042	32404585
chr1	32405286	32405757
chr1	32409811	32410772
chr1	32420152	32421078
chr1	32478797	32480763
chr1	32537471	32539635
chr1	32573139	32574584
chr1	32644710	32646515
chr1	32665844	32667766
chr1	32670409	32672030
chr1	32687294	32688669
chr1	32705294	32707539
chr1	32757166	32758540
chr1	32800223	32803270
chr1	32816450	32818321
chr1	32826848	32828246
chr1	32859562	32860792
chr1	32929979	32931193
chr1	32965631	32966958
chr1	33004704	33006011
chr1	33115730	33117540
chr1	33167164	33169843
chr1	33218942	33220860
chr1	33282290	33284203
chr1	33335507	33337685
chr1	33358422	33359932
chr1	33365946	33367479
chr1	33429055	33430983
chr1	33438360	33439210
chr1	33457637	33458541
chr1	33501785	33502971
chr1	33546199	33548143
chr1	33564254	33565797
chr1	33592564	33593499
chr1	33646055	33648203
chr1	33720876	33722901
chr1	33807615	33808424
chr1	33812212	33813924
chr1	33814471	33816328
chr1	33847892	33849007
chr1	33895825	33897305
chr1	33937528	33938657
chr1	34628276	34629973
chr1	34630025	34631073
chr1	35324512	35325774
chr1	35331212	35332530
chr1	35350562	35351824
chr1	35450217	35451247
chr1	35496763	35497784
chr1	35544378	35545507
chr1	35657275	35659319
chr1	35734020	35735000
chr1	36022335	36025156
chr1	36106623	36107730
chr1	36183190	36185005
chr1	36234475	36235988
chr1	36272973	36274708
chr1	36348397	36349918
chr1	36395814	36397573
chr1	36549277	36550657
chr1	36553519	36555297
chr1	36573707	36575422
chr1	36580090	36581794
chr1	36588162	36591894
chr1	36592846	36595208
chr1	36598829	36601362
chr1	36614433	36616945
chr1	36620803	36623558
chr1	36653188	36654174
chr1	36689054	36690960
chr1	36771121	36773177
chr1	36785956	36790219
chr1	36807340	36809164
chr1	36816043	36817816
chr1	36834452	36835085
chr1	36839063	36840840
chr1	36850492	36852796
chr1	36862777	36863951
chr1	36866137	36867569
chr1	36915517	36916853
chr1	36929542	36930532
chr1	37936838	37938065
chr1	37939469	37941019
chr1	37941795	37943292
chr1	37979215	37981029
chr1	38019343	38020074
chr1	38060995	38062141
chr1	38155217	38156970
chr1	38157132	38158703
chr1	38273036	38275122
chr1	38324687	38326272
chr1	38396915	38398166
chr1	38411580	38413002
chr1	38455043	38456423
chr1	38461105	38462397
chr1	38469709	38471856
chr1	38477922	38479111
chr1	38510389	38513889
chr1	38604060	38605022
chr1	38916710	38918197
chr1	39283348	39284651
chr1	39324358	39326085
chr1	39338395	39339655
chr1	39406917	39407973
chr1	39456296	39458043
chr1	39491709	39492730
chr1	39546446	39548081
chr1	39570299	39572328
chr1	39649331	39649960
chr1	39657363	39658430
chr1	39662142	39663177
chr1	39670058	39671640
chr1	39864094	39864969
chr1	39873781	39875413
chr1	39956301	39959274
chr1	40041242	40042891
chr1	40098355	40099184
chr1	40104947	40105844
chr1	40156673	40158607
chr1	40204356	40205046
chr1	40240601	40243742
chr1	40253596	40255435
chr1	40348581	40349480
chr1	40366550	40368374
chr1	40420313	40422034
chr1	40504984	40507178
chr1	40562516	40563357
chr1	40626483	40627687
chr1	40722994	40725122
chr1	40779050	40783804
chr1	40838895	40840251
chr1	40915424	40917118
chr1	40974072	40975062
chr1	40996943	40997737
chr1	41174513	41175353
chr1	41248033	41250986
chr1	41283545	41284772
chr1	41326658	41328678
chr1	41444679	41446669
chr1	41706709	41708564
chr1	41826031	41828275
chr1	41845964	41849416
chr1	41852966	41854856
chr1	41897396	41899268
chr1	41921165	41922140
chr1	41939619	41941161
chr1	41958287	41959697
chr1	41960000	41963899
chr1	41981496	41982793
chr1	42126917	42129442
chr1	42143442	42144650
chr1	42500837	42502196
chr1	42799805	42801838
chr1	42845686	42846849
chr1	42885728	42887238
chr1	42921427	42922833
chr1	42928535	42929364
chr1	43123614	43124662
chr1	43147062	43149429
chr1	43231066	43233605
chr1	43282255	43283527
chr1	43311625	43312798
chr1	43389614	43390973
chr1	43401564	43403130
chr1	43406508	43407830
chr1	43422739	43425944
chr1	43432517	43433255
chr1	43472522	43474739
chr1	43533151	43535880
chr1	43612988	43613851
chr1	43637531	43638236
chr1	43814011	43816287
chr1	43823877	43825322
chr1	43831989	43834574
chr1	43855090	43856255
chr1	43918505	43920587
chr1	43996131	43998142
chr1	44023464	44024765
chr1	44029293	44032288
chr1	44114936	44116751
chr1	44172293	44174152
chr1	44323844	44324590
chr1	44398251	44401221
chr1	44411521	44413510
chr1	44435069	44436378
chr1	44439952	44441412
chr1	44444221	44446541
chr1	44456745	44458460
chr1	44495087	44498009
chr1	44678366	44679568
chr1	44703455	44704428
chr1	44820363	44821503
chr1	45097042	45098447
chr1	45139209	45140793
chr1	45196187	45197505
chr1	45204885	45205998
chr1	45240668	45242451
chr1	45249592	45250942
chr1	45251610	45252944
chr1	45262364	45263159
chr1	45265195	45266989
chr1	45271142	45276358
chr1	45278746	45280085
chr1	45284955	45286504
chr1	45308203	45309447
chr1	45451564	45452784
chr1	45476039	45478780
chr1	45671045	45672666
chr1	45768876	45770652
chr1	45792269	45794008
chr1	45804965	45806605
chr1	45955730	45957486
chr1	45964844	45966578
chr1	45986437	45988619
chr1	46016062	46017267
chr1	46048714	46050961
chr1	46151395	46153415
chr1	46153564	46154259
chr1	46215684	46217031
chr1	46378710	46379770
chr1	46597464	46599323
chr1	46648682	46649811
chr1	46663123	46664917
chr1	46668689	46669793
chr1	46706382	46708113
chr1	46712238	46713969
chr1	46767030	46769900
chr1	46804895	46807225
chr1	46813575	46814074
chr1	46859601	46861848
chr1	46867371	46868502
chr1	46870841	46873101
chr1	46931759	46933382
chr1	46997584	46999476
chr1	47069179	47070416
chr1	47081707	47083152
chr1	47133258	47134704
chr1	47184002	47185463
chr1	47644821	47645508
chr1	47690317	47691885
chr1	47778978	47780913
chr1	47798810	47800810
chr1	47881847	47883490
chr1	47897889	47899269
chr1	47901935	47905617
chr1	47973439	47975334
chr1	47998423	47999253
chr1	48023780	48025218
chr1	48035230	48036210
chr1	48043210	48045159
chr1	48046089	48046684
chr1	48092702	48094249
chr1	48115807	48116308
chr1	48150416	48151332
chr1	48173805	48176999
chr1	48190339	48192573
chr1	48217017	48218778
chr1	48229079	48230071
chr1	48283001	48285525
chr1	48341513	48342513
chr1	48346679	48348292
chr1	48360036	48362698
chr1	48371504	48373137
chr1	48405791	48408504
chr1	48443979	48444916
chr1	48449757	48450698
chr1	48460458	48464093
chr1	48559459	48560200
chr1	48580294	48581473
chr1	48667374	48668288
chr1	48847902	48849712
chr1	48935612	48936712
chr1	48936778	48938442
chr1	48959509	48960911
chr1	48963863	48964556
chr1	48990137	48991347
chr1	49085124	49085606
chr1	49093124	49094038
chr1	49211599	49212478
chr1	49241511	49243283
chr1	49310698	49311387
chr1	50489023	50490217
chr1	50798464	50799794
chr1	50883998	50885594
chr1	51425057	51426464
chr1	51433306	51436183
chr1	51442564	51444456
chr1	51700849	51703721
chr1	51761379	51763208
chr1	51779489	51781111
chr1	51810181	51811552
chr1	51983357	51985445
chr1	52049047	52049669
chr1	52082337	52083678
chr1	52126710	52127218
chr1	52194525	52196305
chr1	52250568	52251591
chr1	52343530	52345284
chr1	52456022	52456707
chr1	52498213	52499730
chr1	52520297	52522694
chr1	52606778	52608818
chr1	52830273	52832506
chr1	52833810	52834830
chr1	52869315	52870849
chr1	53017836	53020234
chr1	53067572	53068851
chr1	53098318	53099490
chr1	53163288	53164535
chr1	53168518	53169416
chr1	53191715	53193084
chr1	53308253	53309405
chr1	53392580	53394094
chr1	53526974	53529452
chr1	53611552	53612416
chr1	53661780	53663289
chr1	53685506	53686907
chr1	53703701	53704955
chr1	53711745	53712984
chr1	53759857	53762689
chr1	53773550	53775218
chr1	53791253	53795132
chr1	53878470	53879734
chr1	53935540	53936589
chr1	53977171	53979817
chr1	53991272	53994821
chr1	54007253	54008692
chr1	54025680	54027801
chr1	54085436	54086693
chr1	54104529	54106355
chr1	54150476	54151848
chr1	54203199	54205623
chr1	54303225	54304598
chr1	54355147	54356219
chr1	54410582	54412440
chr1	54517695	54519850
chr1	54586668	54588675
chr1	54665193	54666634
chr1	54718688	54720316
chr1	54737997	54741514
chr1	54752425	54753956
chr1	54861837	54863592
chr1	54870600	54874323
chr1	54939756	54941829
chr1	54952233	54956165
chr1	54964308	54966246
chr1	55007388	55009199
chr1	55013001	55014635
chr1	55044782	55046290
chr1	55046702	55048333
chr1	55229441	55230842
chr1	55266068	55267603
chr1	55351801	55353718
chr1	55445836	55446919
chr1	55462187	55463274
chr1	55487173	55488225
chr1	55492289	55493151
chr1	55499867	55501072
chr1	55504681	55506646
chr1	55679294	55682003
chr1	55740368	55742093
chr1	55776109	55777045
chr1	55894621	55895617
chr1	55999791	56000518
chr1	56046301	56047226
chr1	56120507	56121503
chr1	56525850	56527310
chr1	56605213	56605942
chr1	56753238	56753960
chr1	56827963	56829224
chr1	56841925	56843299
chr1	56982285	56983328
chr1	56993103	56994173
chr1	57042946	57045593
chr1	57110233	57111728
chr1	57176341	57178358
chr1	57272191	57273085
chr1	57286366	57287143
chr1	57887800	57890755
chr1	58715406	58716279
chr1	59011351	59012898
chr1	59041762	59043280
chr1	59083913	59084510
chr1	59164462	59166084
chr1	59220820	59221818
chr1	59247396	59251629
chr1	59279753	59282644
chr1	59314500	59315266
chr1	59340124	59341098
chr1	59347010	59347677
chr1	59368820	59370212
chr1	59391861	59393580
chr1	59612316	59613073
chr1	59616466	59617452
chr1	59679859	59681215
chr1	59761654	59763256
chr1	59858802	59859554
chr1	60103657	60104550
chr1	60172681	60173565
chr1	60195844	60197598
chr1	60216127	60216650
chr1	60218233	60219044
chr1	60224953	60225409
chr1	60280018	60281098
chr1	60392088	60392994
chr1	60436905	60438580
chr1	61135717	61136894
chr1	61455493	61456320
chr1	61508505	61509427
chr1	61515436	61517118
chr1	61522279	61523628
chr1	61541866	61544035
chr1	61547152	61549835
chr1	61608291	61609169
chr1	61635823	61636783
chr1	61637367	61638754
chr1	61647327	61648056
chr1	61648924	61650603
chr1	61709334	61710456
chr1	61803196	61804343
chr1	61892482	61893003
chr1	61918295	61919797
chr1	62107057	62107892
chr1	62190307	62191442
chr1	62207544	62209183
chr1	62784000	62785420
chr1	62786824	62788528
chr1	62798981	62799553
chr1	62900886	62903763
chr1	63152833	63154742
chr1	63155029	63156510
chr1	63248960	63250831
chr1	63340995	63342073
chr1	63476622	63477269
chr1	63781942	63783882
chr1	63787671	63790381
chr1	63832709	63834213
chr1	63953022	63953747
chr1	63988386	63989969
chr1	64058295	64060623
chr1	64076376	64077502
chr1	64103969	64105173
chr1	64110651	64111734
chr1	64127514	64128787
chr1	64134988	64136257
chr1	64139717	64141319
chr1	64163354	64164868
chr1	64169527	64170453
chr1	64197271	64197969
chr1	64211758	64212600
chr1	64239325	64241574
chr1	64331173	64332566
chr1	64343194	64343865
chr1	64358349	64359214
chr1	64364402	64365990
chr1	64383664	64384982
chr1	64412568	64413277
chr1	64440887	64441818
chr1	64504766	64505713
chr1	64649247	64650280
chr1	64935145	64937622
chr1	65041753	65042506
chr1	65063762	65064337
chr1	65089044	65090851
chr1	65209870	65212197
chr1	65299979	65301074
chr1	65363410	65364552
chr1	65381483	65382149
chr1	65430865	65433304
chr1	65466691	65467421
chr1	65467513	65469311
chr1	65531397	65534232
chr1	65579877	65580533
chr1	65612655	65615450
chr1	65640233	65641293
chr1	65719539	65721304
chr1	65730030	65732210
chr1	65774810	65775992
chr1	65885093	65887476
chr1	65990785	65992016
chr1	66153114	66153960
chr1	66257857	66259574
chr1	66286446	66287201
chr1	66444310	66445544
chr1	66696590	66697639
chr1	66708054	66710851
chr1	66713198	66714093
chr1	66718808	66719408
chr1	66727683	66728418
chr1	66736609	66737999
chr1	66743901	66744874
chr1	66747587	66748402
chr1	66749206	66750018
chr1	66760119	66761270
chr1	66765838	66767141
chr1	66781055	66783524
chr1	66796270	66798580
chr1	66815249	66816262
chr1	66817010	66818250
chr1	66998368	67000214
chr1	67142246	67143347
chr1	67217574	67218658
chr1	67389564	67391880
chr1	67395145	67396857
chr1	67479108	67479771
chr1	67485041	67486505
chr1	67502907	67504700
chr1	67517976	67520508
chr1	67600219	67601293
chr1	67683008	67683968
chr1	67772782	67774139
chr1	67813495	67814221
chr1	67865492	67866647
chr1	67869846	67870598
chr1	67906763	67907854
chr1	67926344	67927580
chr1	67929195	67929741
chr1	67944003	67945738
chr1	67965866	67966677
chr1	68024451	68025546
chr1	68083817	68085084
chr1	68112260	68113379
chr1	68118415	68119080
chr1	68148952	68153192
chr1	68176053	68176946
chr1	68201345	68202509
chr1	68215048	68217117
chr1	68225543	68226616
chr1	68231909	68232702
chr1	68242760	68243547
chr1	68297161	68300752
chr1	68312903	68313699
chr1	68315670	68316992
chr1	68353169	68355023
chr1	68355619	68356119
chr1	68404543	68406216
chr1	68577146	68580218
chr1	68585547	68586692
chr1	68593565	68594882
chr1	68605859	68608856
chr1	68634033	68635214
chr1	68639110	68640649
chr1	68643381	68645393
chr1	68662141	68665227
chr1	68666542	68669331
chr1	68684058	68684835
chr1	68687211	68688292
chr1	68696423	68699150
chr1	68734854	68736458
chr1	68759366	68760753
chr1	68788001	68789581
chr1	68808164	68809029
chr1	68849642	68851053
chr1	68961251	68963649
chr1	69008130	69008959
chr1	70032711	70034885
chr1	70137021	70137764
chr1	70379298	70381496
chr1	70670529	70672264
chr1	70686125	70688020
chr1	70818860	70821210
chr1	70875954	70878456
chr1	70923504	70924636
chr1	71511912	71514155
chr1	71515589	71516354
chr1	71545333	71547619
chr1	72250774	72252223
chr1	72746565	72751298
chr1	73088845	73089472
chr1	73100247	73100996
chr1	73509490	73511036
chr1	73648986	73649738
chr1	74058811	74059796
chr1	74279292	74280151
chr1	74662905	74664741
chr1	74731578	74732211
chr1	74822174	74822779
chr1	74891155	74892613
chr1	74987554	74988495
chr1	75118130	75119057
chr1	75138881	75140176
chr1	75179277	75181162
chr1	75197323	75200343
chr1	76080212	76081043
chr1	76081199	76082910
chr1	76189381	76191460
chr1	76231318	76232039
chr1	76251145	76252874
chr1	76456994	76457690
chr1	76539224	76541380
chr1	76572308	76573065
chr1	76580495	76581919
chr1	76619532	76620926
chr1	76715725	76716680
chr1	76796638	76797243
chr1	76995362	76996405
chr1	77033914	77034853
chr1	77152985	77154011
chr1	77155807	77157501
chr1	77332917	77335052
chr1	77436904	77437099
chr1	77633642	77634386
chr1	77684254	77685828
chr1	77746857	77749208
chr1	77835708	77837075
chr1	77933486	77935107
chr1	78147313	78149992
chr1	78152977	78153988
chr1	78224341	78226069
chr1	78244835	78246005
chr1	78298139	78299100
chr1	78311532	78312242
chr1	78353727	78355868
chr1	78442802	78446021
chr1	78468794	78471948
chr1	78579623	78580571
chr1	78610660	78612458
chr1	78744603	78745195
chr1	78841118	78842579
chr1	78956172	78958117
chr1	79153228	79154965
chr1	79297053	79298097
chr1	79305516	79307172
chr1	79471889	79472799
chr1	79510635	79511424
chr1	79745775	79747079
chr1	79795126	79795882
chr1	80053696	80054682
chr1	80447292	80448522
chr1	81000378	81001282
chr1	81333763	81335061
chr1	81691271	81692589
chr1	81702955	81703974
chr1	82135608	82136980
chr1	82265372	82269610
chr1	82342451	82343532
chr1	82539199	82540061
chr1	82854079	82854953
chr1	83032660	83033764
chr1	83616707	83617639
chr1	83629652	83630098
chr1	84326018	84326989
chr1	84335562	84336411
chr1	84393737	84394541
chr1	84463816	84465572
chr1	84542871	84544742
chr1	84609628	84610221
chr1	84719285	84720512
chr1	84763688	84765270
chr1	84830976	84831899
chr1	84907951	84908353
chr1	84944729	84945933
chr1	84970137	84972886
chr1	85038323	85040698
chr1	85064309	85065589
chr1	85084827	85086971
chr1	85155116	85157165
chr1	85163716	85165026
chr1	85185230	85187346
chr1	85219063	85220174
chr1	85237805	85238725
chr1	85240048	85241374
chr1	85357830	85359407
chr1	85410455	85411254
chr1	85461110	85465067
chr1	85497902	85498967
chr1	85513060	85514692
chr1	85527169	85528600
chr1	85557474	85558033
chr1	85593777	85594833
chr1	85665764	85667876
chr1	85724343	85726067
chr1	85740783	85743062
chr1	85744334	85745291
chr1	85763171	85764514
chr1	85773664	85774535
chr1	85777525	85778384
chr1	85779571	85780242
chr1	85785820	85786703
chr1	85825764	85827686
chr1	85841240	85842357
chr1	85869960	85870860
chr1	85872340	85873622
chr1	85905611	85906980
chr1	85912786	85913858
chr1	85929461	85931744
chr1	85958893	85959819
chr1	85960235	85961750
chr1	85983515	85984675
chr1	85986012	85988550
chr1	85991133	85994028
chr1	85999987	86000940
chr1	86009813	86011521
chr1	86015945	86017374
chr1	86041429	86044834
chr1	86045196	86052169
chr1	86067158	86068574
chr1	86072347	86073618
chr1	86077137	86079111
chr1	86093840	86095990
chr1	86119758	86120561
chr1	86121591	86122939
chr1	86172809	86174769
chr1	86261300	86262260
chr1	86315529	86316627
chr1	86620295	86623273
chr1	86672894	86673609
chr1	86771455	86772340
chr1	86860896	86862684
chr1	86967719	86968648
chr1	87169444	87171596
chr1	87311615	87312481
chr1	87378807	87381730
chr1	87597042	87598827
chr1	87599070	87600659
chr1	87615191	87618366
chr1	87632827	87635638
chr1	87669401	87670881
chr1	87691776	87692496
chr1	87744645	87745475
chr1	87793243	87796625
chr1	87796875	87798105
chr1	87799238	87801675
chr1	88060318	88061215
chr1	88149558	88151254
chr1	88206091	88207791
chr1	88271484	88272369
chr1	88348817	88350772
chr1	88383531	88384815
chr1	88421359	88422539
chr1	88433587	88434995
chr1	88793171	88793969
chr1	88798808	88799503
chr1	88927968	88929176
chr1	88984660	88985274
chr1	89016076	89017114
chr1	89148522	89151277
chr1	89197122	89197601
chr1	89333082	89334624
chr1	89356272	89357833
chr1	89457062	89459581
chr1	89470882	89471868
chr1	89520690	89521860
chr1	89930770	89931548
chr1	89964764	89966732
chr1	89989206	89991220
chr1	90069236	90070252
chr1	90073650	90074704
chr1	90097431	90100360
chr1	90122851	90124471
chr1	90124748	90126809
chr1	90184781	90185997
chr1	90190006	90191151
chr1	90204034	90205289
chr1	90228109	90229402
chr1	90286002	90288126
chr1	90297573	90300106
chr1	90363447	90364941
chr1	90371910	90372803
chr1	90372995	90373963
chr1	90376173	90377546
chr1	90459868	90461923
chr1	90836053	90837176
chr1	90852405	90853148
chr1	90868747	90869016
chr1	91172106	91173354
chr1	91183042	91185772
chr1	91300224	91302002
chr1	91316141	91317729
chr1	91502267	91502915
chr1	91852784	91853110
chr1	91863105	91863874
chr1	91869329	91870718
chr1	91965733	91967819
chr1	92035188	92036164
chr1	92116233	92117906
chr1	92197811	92198794
chr1	92201901	92202967
chr1	92216411	92217802
chr1	92229780	92230698
chr1	92246586	92247716
chr1	92249018	92249767
chr1	92292779	92294629
chr1	92316378	92317492
chr1	92329432	92330657
chr1	92350092	92352854
chr1	92495059	92496010
chr1	92545462	92546787
chr1	92763861	92765542
chr1	92945663	92952937
chr1	93209469	93210274
chr1	93249023	93251616
chr1	93270063	93270648
chr1	93296922	93298546
chr1	93425510	93428302
chr1	93544109	93546478
chr1	93643108	93644261
chr1	93644366	93647111
chr1	93810565	93812843
chr1	93912744	93915141
chr1	94026014	94026667
chr1	94045248	94045974
chr1	94049795	94051372
chr1	94056770	94058991
chr1	94077061	94083781
chr1	94103856	94104898
chr1	94106789	94108085
chr1	94145793	94147892
chr1	94157747	94160136
chr1	94166807	94167701
chr1	94308190	94308832
chr1	94311143	94314214
chr1	94343731	94345395
chr1	94373993	94375786
chr1	94486339	94486971
chr1	94487488	94488865
chr1	94510595	94511811
chr1	94534250	94535324
chr1	94538584	94539466
chr1	94557416	94558512
chr1	94559141	94563212
chr1	94702093	94703862
chr1	94712370	94713824
chr1	94765472	94766209
chr1	94771091	94771967
chr1	94791025	94791828
chr1	94882895	94885030
chr1	95006488	95009115
chr1	95086588	95087788
chr1	95088248	95090098
chr1	95113632	95114655
chr1	95179102	95180042
chr1	95193005	95194122
chr1	95204984	95205749
chr1	95207197	95208264
chr1	95248666	95249850
chr1	95258097	95258977
chr1	95268885	95269802
chr1	95285288	95286816
chr1	95307504	95308542
chr1	95319832	95321470
chr1	95328079	95332902
chr1	95338605	95339849
chr1	95348875	95351580
chr1	95353298	95354666
chr1	95363936	95365601
chr1	95367600	95369700
chr1	95376753	95379248
chr1	95389789	95393803
chr1	95439683	95440912
chr1	95486477	95488376
chr1	95488617	95489828
chr1	95499278	95500218
chr1	95506847	95509669
chr1	95537619	95539211
chr1	95552476	95553314
chr1	95582131	95583747
chr1	95698609	95701011
chr1	96208011	96208877
chr1	96475188	96476059
chr1	96881155	96882335
chr1	97186526	97188955
chr1	97428003	97428955
chr1	97609097	97609650
chr1	97790016	97791570
chr1	98385932	98387281
chr1	98513714	98514209
chr1	98518323	98520415
chr1	98791255	98792146
chr1	98792543	98793403
chr1	98852856	98854662
chr1	99126236	99129109
chr1	99173068	99176189
chr1	99394602	99395618
chr1	99396417	99397546
chr1	99456809	99457576
chr1	99469360	99471542
chr1	99729460	99730663
chr1	99907025	99907688
chr1	100054366	100055397
chr1	100086848	100087701
chr1	100110697	100112211
chr1	100113242	100114006
chr1	100151085	100151525
chr1	100231137	100232834
chr1	100273967	100274959
chr1	100314929	100316693
chr1	100434859	100436666
chr1	100502247	100505204
chr1	100597783	100599564
chr1	100714454	100716135
chr1	100731121	100732552
chr1	100816480	100821321
chr1	100825948	100827024
chr1	100828255	100828965
chr1	100852706	100854214
chr1	100893461	100894527
chr1	101004240	101006091
chr1	101173783	101174650
chr1	101251019	101252419
chr1	101359661	101362765
chr1	101416066	101417163
chr1	101490418	101492315
chr1	101700797	101703317
chr1	101703921	101704871
chr1	101753712	101754655
chr1	101757009	101757933
chr1	101774720	101775836
chr1	101822827	101823402
chr1	101831915	101832956
chr1	103207803	103209094
chr1	103333690	103338573
chr1	103345006	103345685
chr1	103385026	103385926
chr1	103540545	103542861
chr1	103571318	103576762
chr1	103576970	103578337
chr1	103609945	103612427
chr1	103659149	103660729
chr1	103685973	103687147
chr1	103715846	103716761
chr1	103749380	103750477
chr1	103760447	103761875
chr1	103860644	103861649
chr1	103861703	103863047
chr1	104000374	104002892
chr1	104041591	104042332
chr1	104058539	104059969
chr1	104067772	104069322
chr1	104199631	104200520
chr1	104236646	104237609
chr1	104293776	104294727
chr1	104948874	104950391
chr1	107259866	107260924
chr1	107598825	107600767
chr1	107682413	107685134
chr1	107985303	107986131
chr1	108022815	108024033
chr1	108336622	108337524
chr1	108371797	108372859
chr1	108413197	108414600
chr1	108469146	108470081
chr1	108476832	108478302
chr1	108478976	108480085
chr1	108505854	108508929
chr1	108543014	108543895
chr1	108576655	108577592
chr1	108591702	108592406
chr1	108663704	108664784
chr1	108665713	108666589
chr1	108667055	108668877
chr1	108741609	108743916
chr1	109102026	109104037
chr1	109185927	109186647
chr1	109203175	109204513
chr1	109234165	109236301
chr1	109246673	109248233
chr1	109259023	109259744
chr1	109288726	109290383
chr1	109356549	109357728
chr1	109358341	109360667
chr1	109370522	109372648
chr1	109372892	109374089
chr1	109384283	109385022
chr1	109396615	109397708
chr1	109418240	109420978
chr1	109439123	109439648
chr1	109505147	109506758
chr1	109583650	109585361
chr1	109618063	109619262
chr1	109632702	109634503
chr1	109642027	109644149
chr1	109654832	109656018
chr1	109656095	109657256
chr1	109732768	109733897
chr1	109739640	109741438
chr1	109756036	109758040
chr1	109790954	109795298
chr1	109795353	109799522
chr1	109804002	109808357
chr1	109814515	109819309
chr1	109819807	109820697
chr1	109824288	109826905
chr1	109841052	109843719
chr1	109851625	109852731
chr1	109913208	109914524
chr1	109933487	109934339
chr1	109935173	109936218
chr1	109939781	109941234
chr1	110008662	110010328
chr1	110025700	110027620
chr1	110035916	110037440
chr1	110050957	110052961
chr1	110072266	110074092
chr1	110074370	110075849
chr1	110088794	110089591
chr1	110090423	110092026
chr1	110161554	110164863
chr1	110165428	110169234
chr1	110185642	110186690
chr1	110198026	110199178
chr1	110210097	110211694
chr1	110229648	110231087
chr1	110254072	110255675
chr1	110282153	110283761
chr1	110312706	110314430
chr1	110315487	110316901
chr1	110319069	110320459
chr1	110325636	110327295
chr1	110328201	110332430
chr1	110332723	110335904
chr1	110419536	110420681
chr1	110452490	110455977
chr1	110470464	110473421
chr1	110473492	110474647
chr1	110502207	110503410
chr1	110517967	110518953
chr1	110526753	110528563
chr1	110536139	110537028
chr1	110546288	110547162
chr1	110576768	110578503
chr1	110609464	110614754
chr1	110626615	110627867
chr1	110648351	110649379
chr1	110692623	110694260
chr1	110739490	110740780
chr1	110745196	110746440
chr1	110752012	110755577
chr1	110855010	110855847
chr1	110880197	110883379
chr1	110932582	110934014
chr1	110949499	110950850
chr1	110955069	110955541
chr1	110978986	110979912
chr1	111005500	111007407
chr1	111038321	111039228
chr1	111065581	111066499
chr1	111097664	111099665
chr1	111161676	111162664
chr1	111216697	111218501
chr1	111505688	111507163
chr1	111681804	111683659
chr1	111745539	111747801
chr1	111765167	111766113
chr1	111770316	111772423
chr1	111888639	111890039
chr1	111990673	111992803
chr1	112049991	112051498
chr1	112057790	112059204
chr1	112113424	112114204
chr1	112134986	112136338
chr1	112161701	112163888
chr1	112258495	112259755
chr1	112275739	112277200
chr1	112280049	112283683
chr1	112297271	112299522
chr1	112398779	112400656
chr1	112531419	112534679
chr1	112902446	112903309
chr1	112912058	112913030
chr1	112931087	112931829
chr1	112933182	112934216
chr1	112938067	112939898
chr1	113006737	113009421
chr1	113044296	113045332
chr1	113050392	113052510
chr1	113161023	113163243
chr1	113216233	113218589
chr1	113242331	113245743
chr1	113246613	113248967
chr1	113249181	113250854
chr1	113256276	113259561
chr1	113261207	113262050
chr1	113264556	113266607
chr1	113286077	113287404
chr1	113351607	113352282
chr1	113391918	113393140
chr1	113396854	113398320
chr1	113423264	113424035
chr1	113497492	113500085
chr1	113584635	113585889
chr1	113611782	113613449
chr1	113615093	113616599
chr1	113932073	113934838
chr1	114300329	114302918
chr1	114337052	114337666
chr1	114353697	114355836
chr1	114413995	114414943
chr1	114446800	114448752
chr1	114470584	114474597
chr1	114521243	114523502
chr1	114524437	114526533
chr1	114694747	114698030
chr1	114888424	114889625
chr1	114895400	114896575
chr1	115052615	115055090
chr1	115123663	115124933
chr1	115258669	115259916
chr1	115299286	115301376
chr1	115322624	115323729
chr1	115617021	115618368
chr1	115631599	115633138
chr1	115641977	115642850
chr1	115656320	115657877
chr1	115681318	115682285
chr1	115708596	115709406
chr1	115721942	115722817
chr1	115726921	115728214
chr1	115732247	115734015
chr1	115879843	115881714
chr1	116069448	116070394
chr1	116088229	116089172
chr1	116137987	116139001
chr1	116184201	116185947
chr1	116212999	116214550
chr1	116270316	116271132
chr1	116299446	116300914
chr1	116313942	116314949
chr1	116325198	116326076
chr1	116370737	116372746
chr1	116380126	116382486
chr1	116518426	116520474
chr1	116681525	116682102
chr1	116694332	116695220
chr1	116709946	116711616
chr1	116918556	116919403
chr1	116960587	116961925
chr1	117027497	117028349
chr1	117031800	117032623
chr1	117057510	117058475
chr1	117112529	117114496
chr1	117208966	117211027
chr1	117216544	117217444
chr1	117314789	117315558
chr1	117367914	117368826
chr1	117395640	117396972
chr1	117397629	117399001
chr1	117451647	117454785
chr1	117602066	117603806
chr1	117635534	117636360
chr1	117663511	117665461
chr1	117689379	117690397
chr1	117908481	117911760
chr1	118104836	118106185
chr1	118147735	118150223
chr1	118155442	118156586
chr1	118301086	118301941
chr1	118370639	118371391
chr1	118471426	118473076
chr1	118643396	118644691
chr1	118678596	118679494
chr1	118701270	118702512
chr1	118727006	118728339
chr1	118845735	118846933
chr1	118930777	118931632
chr1	119046254	119047396
chr1	119525590	119528948
chr1	119529180	119536574
chr1	119544705	119545517
chr1	119549052	119551798
chr1	119623195	119624073
chr1	119682225	119683910
chr1	119821795	119822487
chr1	119909980	119910609
chr1	120156319	120157741
chr1	120173693	120175074
chr1	120189297	120191713
chr1	120217978	120219008
chr1	120254177	120257276
chr1	120284613	120287165
chr1	120504375	120505561
chr1	120518140	120518812
chr1	120532826	120534345
chr1	120535700	120536343
chr1	120537216	120538035
chr1	120557108	120559570
chr1	120561092	120562572
chr1	120579046	120580219
chr1	120587266	120588065
chr1	120601464	120602493
chr1	120606633	120607638
chr1	120610394	120613088
chr1	120685219	120686160
chr1	120686905	120688984
chr1	120758890	120760100
chr1	120776246	120777541
chr1	120779680	120780744
chr1	120788017	120789592
chr1	120797651	120799310
chr1	120816370	120818327
chr1	120833700	120840494
chr1	120858417	120859793
chr1	120864900	120866072
chr1	120873738	120874652
chr1	120904534	120906838
chr1	120924321	120926673
chr1	121100535	121101289
chr1	121102202	121104968
chr1	121121252	121121906
chr1	121260630	121261985
chr1	121270616	121271490
chr1	121351677	121361980
chr1	121362401	121364395
chr1	121365463	121367716
chr1	121384330	121387278
chr1	121478396	121485439
chr1	142535506	142542901
chr1	142890265	142891624
chr1	143278568	143281086
chr1	143283589	143284192
chr1	143672928	143673678
chr1	143686764	143687445
chr1	143742666	143745705
chr1	143886083	143887109
chr1	143892399	143893541
chr1	143933729	143935698
chr1	143952741	143954482
chr1	143962488	143964248
chr1	143971170	143973258
chr1	143974800	143976071
chr1	143992024	143993335
chr1	144007031	144014286
chr1	144030716	144031255
chr1	144036271	144037444
chr1	144044430	144046245
chr1	144057776	144060756
chr1	144066419	144067416
chr1	144072202	144073038
chr1	144087658	144088718
chr1	144089299	144092128
chr1	144094150	144095427
chr1	144310814	144311983
chr1	144324652	144325251
chr1	144333434	144334539
chr1	144339024	144341816
chr1	144467386	144467946
chr1	144491070	144492232
chr1	144513724	144514587
chr1	144519064	144522201
chr1	144532520	144534443
chr1	144567408	144568840
chr1	144592889	144595266
chr1	144689830	144693347
chr1	144707023	144709747
chr1	144872686	144873800
chr1	144891594	144892512
chr1	144929624	144933473
chr1	144940765	144941978
chr1	144966013	144968635
chr1	144982376	144984918
chr1	144989059	144990332
chr1	144991414	144996346
chr1	145008376	145010897
chr1	145013859	145015817
chr1	145027383	145029315
chr1	145030748	145041317
chr1	145054003	145055804
chr1	145074963	145076296
chr1	145083451	145084329
chr1	145091562	145093915
chr1	145127677	145128697
chr1	145129394	145130431
chr1	145138796	145140433
chr1	145208228	145212180
chr1	145218879	145220091
chr1	145226003	145227131
chr1	145233304	145234210
chr1	145241050	145242291
chr1	145258039	145260191
chr1	145262035	145264961
chr1	145283329	145283992
chr1	145286728	145288131
chr1	145292582	145294285
chr1	145379978	145383506
chr1	145394963	145399951
chr1	145437543	145439015
chr1	145455030	145456244
chr1	145470076	145471030
chr1	145473059	145474975
chr1	145476661	145478422
chr1	145506936	145508395
chr1	145515002	145517066
chr1	145524472	145525297
chr1	145525709	145526856
chr1	145542044	145543697
chr1	145548469	145549501
chr1	145561918	145563453
chr1	145574726	145576919
chr1	145588638	145590066
chr1	145610342	145611837
chr1	145713026	145714463
chr1	145826171	145827461
chr1	145968440	145970207
chr1	146009062	146010077
chr1	146081575	146082836
chr1	146373474	146374879
chr1	146555626	146557109
chr1	146642928	146644993
chr1	146696591	146697525
chr1	146713740	146715683
chr1	146745175	146745849
chr1	147010669	147014559
chr1	147016499	147017431
chr1	147051187	147052259
chr1	147057878	147059247
chr1	147070190	147072937
chr1	147141637	147143245
chr1	147400062	147401432
chr1	147510147	147512143
chr1	147623422	147624767
chr1	147752294	147754244
chr1	147774216	147776116
chr1	147806236	147807797
chr1	147860450	147861191
chr1	147874247	147875016
chr1	147915850	147916332
chr1	147924713	147925789
chr1	147930363	147933215
chr1	147993566	147995403
chr1	147999549	148001455
chr1	148007410	148011246
chr1	148176160	148177514
chr1	148192964	148193854
chr1	148246863	148248574
chr1	148526767	148527938
chr1	148531602	148532843
chr1	148554565	148557828
chr1	148597823	148599874
chr1	148605180	148605647
chr1	148759966	148761537
chr1	148767207	148767645
chr1	148852746	148855766
chr1	148863300	148865849
chr1	148900009	148903496
chr1	148927606	148933722
chr1	149033237	149035732
chr1	149204052	149204989
chr1	149222550	149225105
chr1	149284272	149289041
chr1	149293816	149295055
chr1	149297385	149300389
chr1	149378731	149380330
chr1	149398548	149400715
chr1	149431165	149431991
chr1	149439451	149440641
chr1	149445818	149447085
chr1	149514252	149514712
chr1	149575669	149578114
chr1	149582671	149584242
chr1	149605296	149606248
chr1	149670733	149674209
chr1	149679305	149680607
chr1	149763739	149765114
[truncated: 37,750 more rows]

## Sheet: Mouse Proximal Femur E15.5
chr1	895828	896151
chr1	901207	902936
chr1	1109107	1109621
chr1	1141623	1142006
chr1	1181904	1182433
chr1	1280013	1280606
chr1	1290667	1291122
chr1	1293599	1294257
chr1	1307278	1307643
chr1	1368524	1368937
chr1	1369206	1370006
chr1	1690322	1690747
chr1	1981434	1982197
chr1	2065785	2066550
chr1	2084866	2085019
chr1	2145561	2146081
chr1	2167478	2168517
chr1	2190397	2190847
chr1	2245709	2246454
chr1	2256154	2257552
chr1	2262061	2262643
chr1	2313119	2313506
chr1	2477708	2477986
chr1	2716338	2716853
chr1	2898514	2898763
chr1	2986068	2986667
chr1	3111848	3112371
chr1	3157242	3157896
chr1	3229301	3230059
chr1	3688515	3689528
chr1	4342268	4343480
chr1	4504674	4504840
chr1	5038543	5039127
chr1	5061672	5061951
chr1	5074769	5074871
chr1	5325459	5325868
chr1	5484926	5485386
chr1	5976090	5976632
chr1	6134450	6135418
chr1	6320948	6322141
chr1	6389632	6390766
chr1	6445686	6446625
chr1	6483404	6483958
chr1	6500352	6501093
chr1	6661048	6661733
chr1	6685196	6685795
chr1	6761567	6762039
chr1	7027771	7028838
chr1	7106352	7107064
chr1	7135624	7136038
chr1	7358419	7359836
chr1	7442168	7443917
chr1	7444451	7445123
chr1	7461636	7462706
chr1	8107717	8108275
chr1	8143771	8144320
chr1	8149858	8151412
chr1	8156531	8157175
chr1	8157364	8158099
chr1	8220019	8220102
chr1	8271930	8272426
chr1	8343020	8343839
chr1	8433760	8433865
chr1	8516422	8516851
chr1	8585606	8586363
chr1	8889853	8890586
chr1	8975737	8975832
chr1	9326693	9327840
chr1	9340691	9340975
chr1	9392855	9393062
chr1	9436681	9437309
chr1	9473041	9473675
chr1	9532911	9533584
chr1	9852675	9853854
chr1	9883810	9884591
chr1	9902755	9903528
chr1	9927558	9928125
chr1	9938042	9938542
chr1	10313843	10314527
chr1	10588093	10588969
chr1	10717264	10717595
chr1	11265374	11269098
chr1	11333171	11333836
chr1	11388366	11389054
chr1	11500352	11501024
chr1	11689642	11690154
chr1	11919047	11919620
chr1	11952628	11954337
chr1	12037822	12038849
chr1	12112004	12112503
chr1	12115623	12116057
chr1	12116524	12117448
chr1	12147628	12148433
chr1	12167020	12167550
chr1	12184984	12185060
chr1	12199492	12200634
chr1	12203713	12204169
chr1	12212999	12213794
chr1	12217436	12218050
chr1	12226788	12228198
chr1	12235320	12235965
chr1	12247535	12248184
chr1	12336267	12336846
chr1	12344782	12345063
chr1	12374850	12375468
chr1	12399308	12399897
chr1	12540745	12541227
chr1	12559537	12560281
chr1	12599489	12600717
chr1	12621777	12625407
chr1	12655976	12656965
chr1	12679023	12679634
chr1	12680823	12681104
chr1	12820638	12820946
chr1	12835017	12835297
chr1	13870474	13870959
chr1	13910056	13910860
chr1	13919996	13920789
chr1	14026337	14027562
chr1	14286689	14287258
chr1	14292306	14292683
chr1	14301696	14302199
chr1	14303202	14303608
chr1	14440329	14440649
chr1	14510117	14510546
chr1	14692276	14694123
chr1	14865538	14865824
chr1	14877827	14878528
chr1	15173079	15173542
chr1	15324347	15324748
chr1	15357244	15357419
chr1	15454993	15464660
chr1	15466296	15467079
chr1	15479300	15480754
chr1	15485488	15485686
chr1	15494496	15495397
chr1	15573641	15574224
chr1	15649180	15650412
chr1	15675065	15679327
chr1	15732173	15732657
chr1	15741914	15743112
chr1	15890633	15891735
chr1	16007234	16007460
chr1	16026947	16027230
chr1	16163498	16164302
chr1	16339366	16340296
chr1	16345817	16346571
chr1	16358885	16360204
chr1	16481427	16481855
chr1	16499821	16500457
chr1	16508287	16508753
chr1	16514240	16514651
chr1	16543668	16544234
chr1	17746216	17746649
chr1	17766129	17766528
chr1	17846547	17847002
chr1	19252738	19253467
chr1	19267695	19268100
chr1	19477957	19478317
chr1	19670409	19671238
chr1	19705030	19706030
chr1	20125677	20128008
chr1	20251781	20252563
chr1	20397398	20397510
chr1	21022768	21023267
chr1	21062027	21062478
chr1	21578378	21578961
chr1	22180763	22181215
chr1	22218669	22219463
chr1	22222634	22222978
chr1	22266212	22266771
chr1	22351553	22352536
chr1	22379539	22380079
chr1	22500353	22500971
chr1	22796722	22797205
chr1	23039103	23039720
chr1	23066104	23066549
chr1	23076729	23077127
chr1	23345647	23346775
chr1	23847646	23848907
chr1	24117281	24117996
chr1	24345320	24345615
chr1	24415153	24415655
chr1	24476959	24479317
chr1	24828596	24829902
chr1	24902470	24903182
chr1	25041332	25042110
chr1	25051140	25051628
chr1	25128298	25128783
chr1	25327910	25328343
chr1	25446746	25447208
chr1	25465174	25465674
chr1	25493697	25494357
chr1	26137308	26137666
chr1	26185696	26185997
chr1	26354977	26355353
chr1	26362940	26363598
chr1	26504754	26505246
chr1	26622868	26623455
chr1	26662806	26663443
chr1	26907325	26907786
chr1	27175524	27176375
chr1	27191442	27192139
chr1	27216355	27217066
chr1	27357989	27358601
chr1	27472223	27472891
chr1	27692289	27693146
chr1	27718841	27719305
chr1	27744879	27745555
chr1	27816285	27817280
chr1	27883422	27884367
chr1	27930359	27930907
chr1	27989663	27990111
chr1	28286300	28286834
chr1	28918780	28919489
chr1	28974677	28974976
chr1	28975033	28975271
chr1	29556982	29557643
chr1	31236204	31236971
chr1	31278099	31278566
chr1	32132639	32133106
chr1	32143273	32144235
chr1	32160536	32160919
chr1	32161792	32162412
chr1	32169489	32170234
chr1	32170809	32171274
chr1	32180083	32180984
chr1	32405188	32405702
chr1	32452869	32453446
chr1	32681239	32681663
chr1	32687561	32688241
chr1	32740968	32741739
chr1	32866562	32866979
chr1	33177916	33178067
chr1	33190582	33191873
chr1	33219235	33219752
chr1	33454801	33455172
chr1	33457010	33457759
chr1	33592763	33593349
chr1	33688333	33689687
chr1	33700084	33700781
chr1	33806607	33807329
chr1	33847754	33848660
chr1	34966080	34966407
chr1	35162879	35164153
chr1	35223774	35224728
chr1	35228798	35229717
chr1	35252050	35252723
chr1	35258094	35258903
chr1	35318337	35318601
chr1	35324591	35325632
chr1	35331550	35332351
chr1	35395282	35396154
chr1	35450508	35451392
chr1	35657442	35658155
chr1	36184057	36184677
chr1	36599173	36600755
chr1	36616220	36616749
chr1	36621324	36622201
chr1	36627724	36628369
chr1	36653425	36654148
chr1	36786763	36787217
chr1	36788634	36789878
chr1	36808210	36809029
chr1	36816081	36817371
chr1	36839050	36840146
chr1	36852006	36852552
chr1	36852684	36853316
chr1	36886414	36886793
chr1	37269744	37270200
chr1	37720998	37721357
chr1	37899758	37900181
chr1	37952627	37953048
chr1	38298961	38299217
chr1	38309477	38309813
chr1	38412186	38413015
chr1	38461444	38462606
chr1	38470726	38471702
chr1	38475052	38475728
chr1	38504566	38504996
chr1	39012887	39013461
chr1	39043700	39044445
chr1	39249221	39250060
chr1	39291027	39291571
chr1	39294784	39295395
chr1	39389258	39389562
chr1	39395169	39395591
chr1	39456917	39463944
chr1	39570450	39571964
chr1	39649179	39650260
chr1	39670098	39670901
chr1	39724350	39724754
chr1	39956822	39958163
chr1	39963490	39964384
chr1	40098465	40099115
chr1	40104939	40105642
chr1	40114084	40114223
chr1	40236213	40237006
chr1	40385288	40385607
chr1	40507057	40507547
chr1	40529407	40529820
chr1	40780528	40781460
chr1	40782315	40783157
chr1	40803979	40804634
chr1	40879917	40880766
chr1	41119602	41120195
chr1	41234222	41234648
chr1	41280961	41281468
chr1	41284186	41284660
chr1	41418241	41418485
chr1	41733814	41735449
chr1	41950273	41950628
chr1	41958769	41959126
chr1	42091687	42092231
chr1	42098014	42099138
chr1	42157089	42157504
chr1	42198681	42199334
chr1	42216783	42217357
chr1	42248498	42249339
chr1	42281216	42282783
chr1	42423369	42423726
chr1	43042807	43042956
chr1	43222668	43223102
chr1	43243449	43243855
chr1	43402250	43402821
chr1	43407441	43407867
chr1	43428087	43428788
chr1	43432387	43436143
chr1	43472921	43473472
chr1	43795493	43796175
chr1	43814156	43815960
chr1	44024124	44024525
chr1	44047718	44048307
chr1	44168915	44169388
chr1	44229116	44229667
chr1	44349070	44349752
chr1	44495654	44496245
chr1	44496889	44497594
chr1	44678942	44679516
chr1	45272848	45273215
chr1	45273355	45274289
chr1	45469288	45470041
chr1	45476519	45477127
chr1	45792204	45793234
chr1	45824829	45825961
chr1	46008132	46008739
chr1	46009560	46010099
chr1	46049059	46050576
chr1	46378911	46379351
chr1	46507607	46508304
chr1	46668785	46669489
chr1	46859646	46860345
chr1	46908249	46908661
chr1	46912524	46912860
chr1	47005675	47005995
chr1	47009724	47010318
chr1	47035181	47035714
chr1	47190871	47191216
chr1	47213202	47213892
chr1	47655532	47656192
chr1	47700787	47701629
chr1	47854484	47854865
chr1	47882079	47883133
chr1	47910380	47910809
chr1	47973553	47974589
chr1	48031307	48031803
chr1	48043609	48044667
chr1	48093235	48094166
chr1	48116008	48116330
chr1	48150646	48151258
chr1	48176003	48176519
chr1	48186255	48186676
chr1	48204272	48204687
chr1	48247335	48248832
chr1	48269716	48270472
chr1	48287054	48287778
chr1	48298933	48299940
chr1	48333469	48334445
chr1	48341747	48342155
chr1	48360906	48361409
chr1	48378085	48379080
chr1	48483396	48483839
chr1	48493127	48494671
chr1	48512616	48512785
chr1	48513590	48514292
chr1	48522099	48522674
chr1	48570384	48570444
chr1	48667788	48668280
chr1	48667825	48668411
chr1	48866310	48866855
chr1	48951512	48951769
chr1	48963812	48964174
chr1	48964249	48964550
chr1	49038348	49038762
chr1	49075826	49076172
chr1	49095212	49095784
chr1	49121908	49121997
chr1	49832106	49832358
chr1	50571239	50571587
chr1	50657627	50658129
chr1	50745441	50745973
chr1	50774579	50774907
chr1	51443023	51444204
chr1	51545978	51546853
chr1	51613623	51655366
chr1	51729986	51730520
chr1	51763989	51766985
chr1	51778048	51778428
chr1	52065533	52065957
chr1	52152358	52154420
chr1	52197633	52197715
chr1	52467621	52468319
chr1	53067648	53069022
chr1	53499584	53500212
chr1	53589522	53590336
chr1	53647127	53647942
chr1	53719784	53720127
chr1	53791561	53792555
chr1	53835939	53836483
chr1	53952940	53953416
chr1	53977881	53978853
chr1	54012791	54014519
chr1	54026898	54027588
chr1	54079145	54079601
chr1	54163447	54164349
chr1	54176341	54176953
chr1	54180279	54181462
chr1	54379704	54379873
chr1	54623484	54623947
chr1	54945720	54946829
chr1	54964808	54965643
chr1	55013394	55014052
chr1	55034943	55035648
chr1	55696258	55697118
chr1	55709763	55710469
chr1	55740589	55741166
chr1	55816983	55817492
chr1	55833948	55834057
chr1	55894852	55895370
chr1	55938472	55938691
chr1	56161840	56162622
chr1	56187902	56189096
chr1	56282048	56282633
chr1	56490472	56491431
chr1	56526603	56526980
chr1	56546827	56547176
chr1	56584956	56585503
chr1	56598208	56598692
chr1	56605313	56606040
chr1	56626371	56627020
chr1	56753169	56754077
chr1	56859821	56860468
chr1	56929263	56930227
chr1	57286849	57287043
chr1	57596955	57597686
chr1	57708564	57709089
chr1	58973001	58973119
chr1	59038231	59038685
chr1	59192829	59193499
chr1	59205574	59205965
chr1	59289471	59289759
chr1	59304107	59304906
chr1	59314337	59315558
chr1	59338406	59339202
chr1	59366564	59366997
chr1	59401331	59401906
chr1	59478202	59479538
chr1	59523837	59524635
chr1	59604669	59605563
chr1	59616685	59617453
chr1	59637091	59637459
chr1	59664131	59664670
chr1	59870068	59870269
chr1	59905826	59906498
chr1	59949710	59950116
chr1	59978016	59978337
chr1	59986697	59987608
chr1	60103628	60104510
chr1	60164881	60165257
chr1	60196060	60197566
chr1	60224918	60225209
chr1	60298725	60299359
chr1	60338750	60339450
chr1	60377608	60378037
chr1	60381608	60383388
chr1	60460355	60460744
chr1	60543808	60544384
chr1	60747067	60747469
chr1	60888716	60889490
chr1	61412833	61413640
chr1	61426962	61427922
chr1	61449118	61450068
chr1	61455502	61456276
chr1	61465093	61466058
chr1	61736478	61737130
chr1	61765175	61765530
chr1	61901662	61902426
chr1	61916027	61916473
chr1	62311150	62311847
chr1	62416040	62416476
chr1	62472248	62473023
chr1	62485389	62485545
chr1	62487743	62488677
chr1	62787135	62787565
chr1	62814831	62815042
chr1	62873190	62873381
chr1	63087034	63088023
chr1	63190964	63191339
chr1	63200984	63201339
chr1	63341163	63341815
chr1	63377687	63378029
chr1	63506050	63507082
chr1	63539324	63540007
chr1	63988430	63989613
chr1	64140136	64140511
chr1	64179661	64180276
chr1	64211893	64212560
chr1	64383658	64384611
chr1	64550194	64551489
chr1	64584751	64585544
chr1	64595170	64596118
chr1	64602660	64603114
chr1	64701899	64702650
chr1	65015075	65015651
chr1	65051626	65052368
chr1	65335762	65335960
chr1	65363642	65364192
chr1	65399786	65400735
chr1	65416576	65417042
chr1	65774929	65775899
chr1	65858082	65858319
chr1	65991819	65992370
chr1	66153483	66153580
chr1	66257739	66259625
chr1	66358606	66358952
chr1	66444769	66445273
chr1	66481606	66482042
chr1	66602928	66603404
chr1	66751486	66752468
chr1	66760411	66761566
chr1	66797344	66798504
chr1	66912079	66912687
chr1	67135984	67136385
chr1	67165446	67166595
chr1	67813357	67813989
chr1	67839604	67840544
chr1	67934014	67934461
chr1	67966291	67966492
chr1	68084025	68085004
chr1	68174036	68174896
chr1	68195096	68195254
chr1	68220679	68221810
chr1	68225839	68226343
chr1	68281119	68282474
chr1	68606876	68608207
chr1	68667958	68668500
chr1	68808390	68808655
chr1	68849827	68850412
chr1	69575596	69576008
chr1	70042327	70042646
chr1	70447336	70447712
chr1	70598657	70599491
chr1	70968447	70969427
chr1	70998980	70999013
chr1	71332119	71332705
chr1	71512439	71513193
chr1	71765507	71765585
chr1	71841157	71841530
chr1	71987364	71987706
chr1	72251863	72252779
chr1	72257893	72258531
chr1	72368341	72368512
chr1	72476912	72477670
chr1	72654822	72654918
chr1	72925137	72925553
chr1	73055997	73056331
chr1	73325862	73326499
chr1	74331349	74331555
chr1	74380743	74381245
chr1	74422568	74422731
chr1	74463386	74463926
chr1	74464050	74464440
chr1	74699619	74699713
chr1	74827836	74828053
chr1	74891299	74892143
chr1	74978493	74979098
chr1	74996426	74996908
chr1	75044985	75047987
chr1	75074499	75075312
chr1	75096624	75097230
chr1	75104395	75104663
chr1	75477979	75478239
chr1	75565005	75565929
chr1	75688219	75688805
chr1	75880110	75880509
chr1	75925628	75925940
chr1	75938364	75938941
chr1	76045949	76046195
chr1	76263101	76263297
chr1	76445791	76445998
chr1	76498302	76498929
chr1	76525375	76525684
chr1	76602664	76603103
chr1	76616238	76616632
chr1	76641763	76642142
chr1	76724789	76725308
chr1	76734435	76735094
chr1	76935206	76935710
chr1	77050663	77051576
chr1	77348345	77348604
chr1	77406223	77406596
chr1	77486620	77487073
chr1	77528615	77529305
chr1	77813367	77813948
chr1	77934724	77934933
chr1	77986424	77987283
chr1	77987517	77988393
chr1	78025837	78026817
chr1	78472124	78472734
chr1	78536183	78536872
chr1	78567124	78567199
chr1	78576058	78576500
chr1	78610889	78611106
chr1	78622653	78623519
chr1	78702994	78703548
chr1	78805727	78806060
chr1	78873494	78880296
chr1	78956502	78957567
chr1	79142082	79142311
chr1	79225137	79225866
chr1	79294888	79295289
chr1	79306021	79306683
chr1	79451169	79452869
chr1	79472059	79472817
chr1	79478620	79479008
chr1	79626518	79627161
chr1	79653835	79654430
chr1	79725437	79725758
chr1	79804069	79805605
chr1	80717394	80718861
chr1	80735693	80736444
chr1	81491194	81492114
chr1	81748898	81749055
chr1	81754690	81755335
chr1	81880113	81880703
chr1	82206122	82206557
chr1	82268336	82269279
chr1	82298215	82298635
chr1	82339130	82339682
chr1	82360595	82360992
chr1	82489009	82489353
chr1	82616552	82616966
chr1	82626831	82627798
chr1	82632189	82632862
chr1	83135076	83136037
chr1	83472571	83472938
chr1	83876478	83877033
chr1	83993159	83994325
chr1	84033140	84033561
chr1	84075041	84075573
chr1	84169451	84169808
chr1	84275930	84276636
chr1	84300692	84301424
chr1	84322845	84323506
chr1	84376875	84377358
chr1	84395334	84397776
chr1	84435492	84436186
chr1	84732562	84733151
chr1	84737293	84737622
chr1	84818981	84820047
chr1	84852775	84853216
chr1	84893137	84893689
chr1	84922043	84922171
chr1	85220775	85220981
chr1	85223130	85223759
chr1	85311967	85312555
chr1	85319717	85320581
chr1	85384195	85385056
chr1	85462507	85463058
chr1	85505874	85506340
chr1	85641196	85641459
chr1	85816230	85816626
chr1	85831843	85832488
chr1	85991245	85992124
chr1	85992720	85993232
chr1	86000125	86000792
chr1	86010032	86010975
chr1	86042227	86043035
chr1	86046197	86046815
chr1	86094368	86095558
chr1	86183874	86185103
chr1	86315524	86316412
chr1	86377654	86377862
chr1	86450952	86451852
chr1	86674977	86675552
chr1	86731925	86732332
chr1	87032462	87032979
chr1	87232872	87233429
chr1	87311340	87312200
chr1	87319978	87320302
chr1	87346808	87346860
chr1	87430958	87431155
chr1	87592899	87593361
chr1	87617588	87618050
chr1	87669673	87670136
chr1	87744531	87745530
chr1	87747949	87748079
chr1	87758701	87758964
chr1	87851314	87852204
chr1	87983457	87984105
chr1	87984560	87985048
chr1	88040944	88041641
chr1	88060359	88060698
chr1	88170758	88172017
chr1	88271753	88272132
chr1	88278552	88279119
chr1	88292456	88293282
chr1	88383818	88384503
chr1	88406737	88407292
chr1	88421742	88422114
chr1	88474135	88474861
chr1	88646212	88646607
chr1	88702751	88703191
chr1	89239791	89240279
chr1	89403909	89405307
chr1	89405618	89406640
chr1	89427314	89427821
chr1	89733764	89734303
chr1	89829136	89829640
chr1	89829137	89829907
chr1	90013181	90013848
chr1	90157601	90158553
chr1	90181417	90182346
chr1	90190374	90190935
chr1	90204594	90205123
chr1	90225195	90225792
chr1	90270366	90270550
chr1	90298781	90299702
chr1	90308306	90309863
chr1	90355781	90356135
chr1	90371341	90372700
chr1	90417287	90417823
chr1	90422659	90423311
chr1	90452795	90453150
chr1	90457195	90458014
chr1	90487883	90488174
chr1	90535298	90535630
chr1	90756935	90757526
chr1	90824169	90824350
chr1	91048420	91048478
chr1	91316264	91317453
chr1	91569967	91570367
chr1	91631719	91632184
chr1	91666387	91667125
chr1	91863353	91863753
chr1	91995582	91995820
chr1	92007045	92007971
chr1	92041645	92042167
chr1	92045245	92045719
chr1	92101080	92101769
chr1	92102172	92102675
chr1	92116017	92116834
chr1	92166279	92166863
chr1	92196075	92197213
chr1	92202361	92203077
chr1	92246850	92247724
chr1	92260673	92261621
chr1	92314786	92315090
chr1	92506604	92506974
chr1	92662594	92662983
chr1	92775606	92776462
chr1	92956830	92957385
chr1	93105030	93105102
chr1	93324419	93324821
chr1	94050736	94053838
chr1	94064099	94064634
chr1	94103826	94104564
chr1	94158607	94159337
chr1	94196250	94196633
chr1	94221664	94222462
chr1	94233971	94234964
chr1	94244994	94245731
chr1	94283337	94283396
chr1	94312439	94313607
chr1	94467522	94467943
chr1	94503721	94504592
chr1	94527013	94527457
chr1	94541682	94542575
chr1	94557748	94558278
chr1	94568024	94568481
chr1	94740823	94741190
chr1	94947918	94947981
chr1	95005150	95005520
chr1	95086782	95087317
chr1	95089205	95089498
chr1	95111749	95112397
chr1	95145171	95145754
chr1	95176133	95176463
chr1	95179198	95179717
chr1	95200843	95201395
chr1	95205075	95205789
chr1	95220634	95221729
chr1	95248957	95250190
chr1	95319691	95320326
chr1	95349431	95350302
chr1	95384956	95385436
chr1	95440313	95440568
chr1	95489261	95489671
chr1	95509113	95509372
chr1	95530905	95531434
chr1	95752077	95752526
chr1	96197041	96197415
chr1	96260550	96261631
chr1	96295738	96296019
chr1	96342237	96342828
chr1	96484228	96485456
chr1	96704025	96704469
chr1	96725895	96726405
chr1	96943332	96944076
chr1	96999781	97000146
chr1	97895299	97895676
chr1	97912448	97912921
chr1	97973334	97974162
chr1	98513830	98514329
chr1	98591933	98592837
chr1	98780625	98781740
chr1	98853900	98854412
chr1	99216174	99216460
chr1	99259889	99260183
chr1	99284636	99284808
chr1	99763520	99763912
chr1	99829303	99830203
chr1	99942616	99942820
chr1	100046017	100046519
chr1	100085581	100085865
chr1	100112957	100113463
chr1	100113695	100114012
chr1	100125302	100125784
chr1	100248038	100248301
chr1	100249132	100249956
chr1	100302785	100303676
chr1	100774362	100774690
chr1	100869803	100873366
chr1	101003642	101004132
chr1	101094037	101094795
chr1	101199814	101201140
chr1	101420947	101421597
chr1	101522686	101522973
chr1	101554324	101554519
chr1	101647599	101647836
chr1	101704308	101704631
chr1	101715939	101716385
chr1	101744443	101745090
chr1	102367833	102368981
chr1	103198423	103199168
chr1	103483259	103484000
chr1	103572360	103573020
chr1	103611041	103611925
chr1	103636506	103637469
chr1	103646096	103646633
chr1	103657556	103657958
chr1	103659584	103660139
chr1	103699126	103699529
chr1	103731163	103731393
chr1	103749004	103750216
chr1	103775187	103775783
chr1	103957181	103957588
chr1	104001905	104002641
chr1	104057581	104057776
chr1	104331006	104331333
chr1	106835351	106835654
chr1	107677072	107677533
chr1	107682597	107683247
chr1	107683395	107685096
chr1	107866185	107866511
chr1	108166730	108167216
chr1	108189745	108190447
chr1	108230779	108231442
chr1	108256727	108256936
chr1	108293043	108293378
chr1	108303603	108304391
chr1	108411277	108411722
chr1	108478992	108480013
chr1	108492214	108492635
chr1	108581300	108582038
chr1	108596036	108596383
chr1	108644915	108645374
chr1	108701213	108702081
chr1	109076684	109077529
chr1	109133349	109134796
chr1	109191195	109191842
chr1	109261452	109262001
chr1	109274650	109275853
chr1	109358720	109359672
chr1	109370785	109371600
chr1	109384244	109385203
chr1	109456360	109456946
chr1	109743835	109744383
chr1	109757407	109757696
chr1	109770933	109771298
chr1	109782713	109783375
chr1	109913278	109914083
chr1	110089002	110089206
chr1	110112074	110112365
chr1	110151150	110151563
chr1	110159756	110160304
chr1	110200930	110201302
chr1	110259073	110259679
chr1	110371005	110371736
chr1	110434526	110435038
chr1	110648721	110649726
chr1	110678822	110679454
chr1	110694753	110695215
chr1	110780074	110780697
chr1	110793829	110795059
chr1	110824809	110825098
chr1	110855163	110855892
chr1	110933379	110934287
chr1	110961072	110962000
chr1	111002909	111003602
chr1	111081381	111082276
chr1	111097969	111098326
chr1	111188558	111189374
chr1	111765058	111768450
chr1	111888846	111889758
chr1	112050915	112051787
chr1	112055581	112056639
chr1	112119593	112120338
chr1	112135067	112135975
chr1	112276180	112276951
chr1	112312288	112312515
chr1	112319459	112319814
chr1	112575081	112575761
chr1	112851326	112851767
chr1	112876775	112877136
chr1	112901485	112901894
chr1	112931099	112931621
chr1	113003085	113003498
chr1	113007036	113008195
chr1	113065092	113065740
chr1	113247237	113248191
chr1	113257587	113258206
chr1	113423439	113425322
chr1	113679512	113679841
chr1	113766169	113767154
chr1	113788567	113789727
chr1	114402141	114402572
chr1	114410937	114411387
chr1	114500284	114500555
chr1	114557569	114558118
chr1	114559657	114559764
chr1	114575304	114576181
chr1	114576611	114577632
chr1	114586219	114586715
chr1	114625607	114626364
chr1	114654718	114655018
chr1	114665383	114666405
chr1	114861929	114862482
chr1	114889172	114890761
chr1	115169511	115170024
chr1	115655132	115656028
chr1	115681450	115681913
chr1	115875523	115876152
chr1	115880669	115881024
chr1	115954029	115954678
chr1	115968863	115969355
chr1	115970682	115971288
chr1	115981182	115981475
chr1	115998651	115999631
chr1	116049050	116049567
chr1	116184404	116185581
chr1	116212928	116213748
chr1	116230765	116232814
chr1	116288774	116289350
chr1	116291013	116291451
chr1	116314489	116314853
chr1	116567673	116567716
chr1	116681612	116681871
chr1	116681664	116682004
chr1	116694675	116695322
chr1	116810363	116811344
chr1	117017637	117018664
chr1	117027873	117028354
chr1	117031966	117032382
chr1	117133721	117134208
chr1	117206874	117207541
chr1	117446697	117446905
chr1	117494049	117494537
chr1	117525016	117525698
chr1	117674459	117675138
chr1	117689615	117690214
chr1	117694951	117695445
chr1	117730904	117731296
chr1	117854343	117855008
chr1	118085839	118085896
chr1	118251620	118252383
chr1	118636308	118637198
chr1	118696904	118697197
chr1	118853620	118854064
chr1	118930967	118931689
chr1	119261202	119261583
chr1	119354253	119355423
chr1	119421068	119421982
chr1	119634181	119634686
chr1	119739742	119740347
chr1	119829091	119829518
chr1	120051668	120051802
chr1	120051668	120051724
chr1	120082963	120083047
chr1	120174003	120174656
chr1	120189248	120190050
chr1	120197966	120198420
chr1	120254551	120254733
chr1	120500058	120500665
chr1	120508549	120509078
chr1	120561686	120562775
chr1	121227196	121229450
chr1	143884466	143885157
chr1	143919175	143919495
chr1	143934694	143935445
chr1	143948942	143949301
chr1	144965324	144965780
chr1	145030793	145031205
chr1	145454628	145455987
chr1	145524748	145525243
chr1	147099290	147099608
chr1	147200592	147208138
chr1	147207522	147208136
chr1	147220749	147221381
chr1	147253043	147253827
chr1	147442220	147444241
chr1	149857745	149858947
chr1	149909270	149911891
chr1	149989446	149989717
chr1	150480356	150480886
chr1	150504786	150505174
chr1	150520949	150522469
chr1	150533739	150534253
chr1	150550954	150551522
chr1	150780672	150780949
chr1	151030227	151030900
chr1	151128624	151128805
chr1	151138043	151138465
chr1	151210830	151211186
chr1	151283847	151284386
chr1	151465867	151467700
chr1	151520758	151521874
chr1	151540585	151540945
chr1	151547087	151547698
chr1	151608037	151608319
chr1	151693798	151694295
chr1	151794949	151795303
chr1	151803119	151804034
chr1	151813465	151813803
chr1	151906555	151906834
chr1	151917883	151918699
chr1	151949126	151949839
chr1	151952464	151953277
chr1	151964229	151964618
chr1	151964669	151965538
chr1	151974212	151974585
chr1	151996501	151997089
chr1	152006908	152007355
chr1	152008693	152010487
chr1	152012250	152013144
chr1	152020053	152020474
chr1	152061363	152061746
chr1	152386449	152386946
chr1	152413402	152413737
chr1	152467658	152467985
chr1	152512178	152512547
chr1	152595734	152596006
chr1	152766753	152767244
chr1	152926940	152927437
chr1	152936970	152937437
chr1	152956088	152956765
chr1	153195521	153195787
chr1	153328752	153329194
chr1	153372776	153373042
chr1	153481064	153481945
chr1	153505719	153506841
chr1	153508185	153508932
chr1	153538283	153538447
chr1	153538716	153539571
chr1	153540377	153541769
chr1	153545056	153545615
chr1	153571270	153571471
chr1	153585298	153585713
chr1	153589896	153590361
chr1	153599820	153601373
chr1	153721653	153722364
chr1	153958547	153959126
chr1	154296979	154297162
chr1	154418663	154419297
chr1	154449287	154449649
chr1	154517935	154519648
chr1	154540085	154540646
chr1	154579749	154581993
chr1	154600761	154600852
chr1	154709385	154709701
chr1	154761037	154761679
chr1	154839623	154840003
chr1	154897605	154898184
chr1	154908951	154909954
chr1	154928292	154928815
chr1	154943110	154943635
chr1	155051064	155051452
chr1	155063981	155064150
chr1	155100138	155100494
chr1	155101671	155102923
chr1	155163189	155163597
chr1	155292504	155293791
chr1	155293941	155294552
chr1	155829075	155829463
chr1	155959146	155959567
chr1	156046378	156047048
chr1	156060421	156060884
chr1	156083574	156084919
chr1	156095876	156096992
chr1	156130567	156131442
chr1	156472565	156473484
chr1	156863365	156863447
chr1	156867885	156868334
chr1	157141784	157142335
chr1	158150927	158151667
chr1	158771705	158772266
chr1	158817255	158817347
chr1	158871784	158872168
chr1	158901118	158901518
chr1	158979227	158979743
chr1	158979228	158979803
chr1	159041779	159042254
chr1	159147050	159147462
chr1	159502486	159503115
chr1	159763182	159763422
chr1	159791279	159791552
chr1	159850835	159852724
chr1	159865762	159866557
chr1	159887859	159888318
chr1	159894039	159895816
chr1	159906239	159907014
chr1	159964280	159964415
chr1	159974851	159975123
chr1	159977438	159977670
chr1	160024549	160025166
chr1	160053588	160054411
chr1	160055342	160055759
chr1	160072874	160073452
chr1	160132086	160133176
chr1	160184106	160184415
chr1	160345981	160346626
chr1	160386120	160386548
chr1	160401528	160401841
chr1	160611337	160611842
chr1	160623805	160624457
chr1	160823682	160823765
chr1	160832526	160832917
chr1	160836546	160836686
chr1	160990376	160991319
chr1	161009038	161009585
chr1	161179313	161179972
chr1	161235884	161236435
chr1	161243949	161244294
chr1	161692325	161693155
chr1	161735097	161735363
chr1	161748431	161748701
chr1	161775250	161775528
chr1	161854818	161855378
chr1	161863530	161863981
chr1	161910048	161911199
chr1	161925851	161926493
chr1	161973641	161974019
chr1	161991182	161991914
chr1	162006246	162007046
chr1	162172684	162173144
chr1	162205332	162205890
chr1	162254771	162255472
chr1	162381640	162382216
chr1	162381776	162382214
chr1	162511593	162512185
chr1	162583378	162583694
chr1	162600727	162601410
chr1	162601705	162603008
chr1	162651597	162652187
chr1	162657545	162657934
chr1	162658182	162658823
chr1	162702449	162703084
chr1	162722812	162723668
chr1	162749915	162750290
chr1	162847790	162848116
chr1	162914676	162915374
chr1	162941422	162941873
chr1	163072440	163073820
chr1	163172358	163173206
chr1	163285639	163285956
chr1	163796649	163796921
chr1	163866630	163867227
chr1	164198205	164199156
chr1	164264567	164266709
chr1	164350107	164350676
chr1	164617037	164617672
chr1	164744542	164744895
chr1	164811792	164812553
chr1	164833174	164833683
chr1	165086537	165087138
chr1	165098726	165099328
chr1	165114006	165114449
chr1	165121979	165122422
chr1	165131790	165132632
chr1	165227230	165227578
chr1	165325277	165326230
chr1	165333808	165334837
chr1	165361844	165362677
chr1	165373268	165374858
chr1	165450419	165452042
chr1	165550036	165553140
chr1	165627472	165627930
chr1	165792291	165793012
chr1	165883472	165883944
chr1	166008334	166009126
chr1	166009233	166009874
chr1	166134191	166134683
chr1	166162311	166162596
chr1	166388930	166389064
chr1	166822543	166823183
chr1	166879706	166880084
chr1	166885117	166885544
chr1	166902925	166903549
chr1	166929345	166929792
chr1	167002715	167003555
chr1	167035664	167036196
chr1	167061932	167062384
chr1	167105487	167105842
chr1	167486163	167486587
chr1	167491339	167491819
chr1	167569397	167569848
chr1	167648912	167649363
chr1	167657182	167657557
chr1	167662307	167662520
chr1	167772526	167773058
chr1	167841881	167842751
chr1	168055507	168056234
chr1	168086019	168087146
chr1	168121109	168121537
chr1	168197303	168198135
chr1	168344024	168344314
chr1	168362180	168362580
chr1	168397545	168397847
chr1	168572631	168573080
chr1	168593088	168593808
chr1	168634929	168635599
chr1	168695683	168696205
chr1	168737101	168737737
chr1	168887077	168887507
chr1	169029182	169029830
chr1	169048435	169049465
chr1	169071891	169072133
chr1	169078733	169079245
chr1	169317644	169318533
chr1	169438161	169438615
chr1	169519284	169520364
chr1	169900632	169901493
chr1	169964509	169969052
chr1	170055488	170055856
chr1	170102547	170103524
chr1	170195938	170196807
chr1	170253406	170254471
chr1	170278445	170279211
chr1	170323139	170323742
chr1	170480260	170480921
chr1	170526000	170526777
chr1	170646445	170647172
chr1	170673515	170674734
chr1	170676990	170677541
chr1	170759606	170760325
chr1	171226388	171227150
chr1	171410403	171411049
chr1	171435885	171436033
chr1	171449214	171449525
chr1	171837273	171838237
chr1	171846792	171847290
chr1	172031512	172032459
chr1	172113452	172114342
chr1	172115556	172115932
chr1	172123455	172124233
chr1	172150358	172151221
chr1	172180423	172181136
chr1	172247305	172248066
chr1	172262395	172263341
chr1	172291226	172291968
chr1	172312466	172312864
chr1	172326793	172327345
chr1	172328015	172328507
chr1	172362539	172362866
chr1	172394586	172398854
chr1	172419154	172419421
chr1	172714268	172716055
chr1	172733437	172733959
chr1	172795300	172795465
chr1	172887141	172887721
chr1	172902654	172903500
chr1	172999208	173005409
chr1	173007948	173008523
chr1	173025590	173026048
chr1	173158729	173159974
chr1	173164648	173165265
chr1	173171530	173171842
chr1	173176937	173177268
chr1	173193755	173194215
chr1	173212940	173213941
chr1	173400402	173406746
chr1	173500902	173500946
chr1	173847001	173849425
chr1	174200324	174200660
chr1	174420466	174420910
chr1	174466537	174466955
chr1	174504375	174504729
chr1	174533931	174534353
chr1	174739148	174739458
chr1	174933345	174933986
chr1	175040081	175040625
chr1	175101654	175102118
chr1	175143742	175145690
chr1	175151594	175152179
chr1	175300988	175301461
chr1	175331129	175332002
chr1	175392297	175392706
chr1	175417076	175418017
chr1	175471544	175471886
chr1	175489272	175489921
chr1	175516612	175517478
chr1	175642517	175642903
chr1	175670066	175670734
chr1	175857079	175857421
chr1	176184679	176186081
chr1	176444238	176444589
chr1	176449096	176449730
chr1	176536028	176536707
chr1	176564924	176565077
chr1	176592302	176593293
chr1	176612633	176613201
chr1	176662593	176663411
chr1	176707103	176707731
chr1	176770320	176771056
chr1	176850178	176850481
chr1	176866548	176866833
chr1	176866945	176867268
chr1	176908937	176909912
chr1	176918027	176918558
chr1	176921985	176922833
chr1	177161408	177162052
chr1	177178318	177178958
chr1	177241346	177241773
chr1	177247857	177248758
chr1	177252908	177253323
chr1	177285277	177285807
chr1	177304101	177304607
chr1	177310793	177311470
chr1	177821788	177822874
chr1	177844025	177844527
chr1	177928796	177929439
chr1	177945895	177946834
chr1	177952206	177952606
chr1	177967637	177968100
chr1	177980550	177980866
chr1	177981560	177986097
chr1	178006966	178007619
chr1	178095869	178096527
chr1	178161899	178162262
chr1	178310351	178310714
chr1	178356116	178356409
chr1	178501480	178501878
chr1	178505802	178506683
chr1	178552920	178553216
chr1	178839858	178840455
chr1	178907875	178909221
chr1	178942621	178943471
chr1	178985843	178987030
chr1	179004112	179005506
chr1	179055858	179056261
chr1	179079768	179080768
chr1	179086922	179087865
chr1	179111984	179113269
chr1	179147598	179148371
chr1	179233222	179233694
chr1	179300908	179301248
chr1	179479000	179479343
chr1	179630738	179631071
chr1	179631172	179631417
chr1	179678853	179679579
chr1	179736325	179736721
chr1	179843930	179844610
chr1	180125943	180126287
chr1	180147238	180148226
chr1	180198255	180199581
chr1	180490855	180491593
chr1	180496018	180496399
chr1	180509846	180510382
chr1	180515398	180516590
chr1	180554344	180554953
chr1	180832291	180832608
chr1	180966996	180967093
chr1	181002812	181003495
chr1	181008567	181009613
chr1	181047503	181048260
chr1	181065909	181066240
chr1	181066421	181066869
chr1	181081400	181082089
chr1	181100355	181100964
chr1	181108821	181109884
chr1	181110399	181111073
chr1	181121017	181121336
chr1	181286242	181286983
chr1	181294075	181294628
chr1	181302229	181302510
chr1	181451366	181452320
chr1	181557723	181558360
chr1	181650132	181650318
chr1	181712968	181713638
chr1	181732897	181733230
chr1	181906135	181906724
chr1	181953105	181953886
chr1	182028956	182029556
chr1	182038157	182038688
chr1	182054114	182054359
chr1	182089405	182090352
chr1	182116280	182116677
chr1	182206603	182207101
chr1	182261997	182262347
chr1	182415571	182416998
chr1	182676003	182676829
chr1	182726758	182727208
chr1	182758725	182759335
chr1	182931606	182932271
chr1	182931622	182932152
chr1	183009032	183009365
chr1	183029190	183029959
chr1	183037528	183037778
chr1	183203567	183204139
chr1	183206585	183207786
chr1	183209393	183210098
chr1	183237553	183238783
chr1	183250497	183251317
chr1	183385927	183386450
chr1	183426522	183426613
chr1	183546097	183546569
chr1	183572070	183572458
chr1	183602723	183603120
chr1	183681239	183681909
chr1	183822756	183823233
chr1	183885086	183885587
chr1	183922085	183922800
chr1	183971269	183971745
chr1	183971813	183971871
chr1	184005454	184007090
chr1	184455902	184456526
chr1	184573590	184574008
chr1	184797145	184797425
chr1	184805236	184805710
chr1	184806952	184808004
chr1	184876879	184877504
chr1	184888277	184888606
chr1	184943178	184943836
chr1	184951296	184951637
chr1	185338904	185339399
chr1	185369204	185369562
chr1	185370007	185370465
chr1	185384515	185385333
chr1	185395737	185396879
chr1	185406678	185408639
chr1	185449619	185450398
chr1	185456284	185456909
chr1	185539383	185539957
chr1	185597413	185597743
chr1	185598597	185598992
chr1	185649871	185650411
chr1	185770417	185770847
chr1	185952291	185953023
chr1	186030215	186031412
chr1	186082367	186082979
chr1	186094693	186095217
chr1	186181794	186182094
chr1	186189754	186190067
chr1	186252335	186252383
chr1	186255472	186256366
chr1	186258986	186259552
chr1	186451865	186452211
chr1	186451867	186452194
chr1	186456185	186456700
chr1	186463489	186464458
chr1	186468289	186468466
chr1	186587270	186588000
chr1	186628259	186628924
chr1	186904564	186905852
chr1	186925590	186926855
chr1	186936810	186937421
chr1	186943684	186944455
chr1	186952385	186953038
chr1	186954087	186954649
chr1	186954859	186955363
chr1	187020734	187021087
chr1	187371609	187372121
chr1	187591160	187591523
chr1	187722311	187722598
chr1	187975597	187975813
chr1	190723701	190724435
chr1	192348649	192349269
chr1	192388476	192388918
chr1	192415031	192415234
chr1	192416476	192416903
chr1	192485762	192486526
chr1	192508439	192509273
chr1	192569012	192569801
chr1	192579138	192579579
chr1	192589273	192594178
chr1	192612796	192613767
chr1	192627648	192627942
chr1	192670999	192671540
chr1	192757165	192757870
chr1	192776956	192777330
chr1	192809584	192810115
chr1	192832575	192836909
chr1	193152221	193152497
chr1	193282675	193283113
chr1	193966927	193967797
chr1	195261843	195262239
chr1	196286861	196288017
chr1	196413697	196414311
chr1	196517022	196517349
chr1	197249303	197249925
chr1	197297035	197297284
chr1	197369119	197369915
chr1	197420159	197421122
chr1	197449112	197449729
chr1	197488657	197489224
chr1	197520775	197521187
chr1	197635696	197636853
chr1	197784619	197785500
chr1	197866660	197868053
chr1	197879803	197880922
chr1	197886799	197887679
chr1	197895709	197896027
chr1	197999692	198000229
chr1	198071616	198072009
chr1	198100749	198101658
chr1	198104691	198105159
chr1	198112335	198113032
chr1	198128019	198128693
chr1	198150362	198151023
chr1	198228456	198230095
chr1	198412514	198413148
chr1	198591309	198592133
chr1	198744689	198745169
chr1	198745747	198746394
chr1	198763843	198764380
chr1	198776934	198776991
chr1	198870475	198871020
chr1	198952563	198953427
chr1	198982119	198982937
chr1	198989183	198989788
chr1	199241538	199242238
chr1	199372682	199373267
chr1	199374016	199374620
chr1	199378576	199379020
chr1	199493515	199493969
chr1	199824636	199825747
chr1	200305655	200306369
chr1	200321249	200321770
chr1	200323312	200324984
chr1	200338189	200338737
chr1	200341295	200341549
chr1	200348527	200348975
chr1	200479288	200479640
chr1	200527995	200528428
chr1	200660784	200661154
chr1	200693171	200693802
chr1	200825224	200825600
chr1	200865858	200866314
chr1	200885296	200885736
chr1	200983080	200983942
chr1	201139595	201140458
chr1	201252270	201252814
chr1	201264963	201265486
chr1	201317300	201318351
chr1	201366063	201366578
chr1	201472565	201473041
chr1	201683736	201684590
chr1	201708805	201709084
chr1	201755920	201756474
chr1	201866170	201866584
chr1	201915543	201915943
chr1	201968008	201969188
chr1	201979118	201979952
chr1	202134816	202135165
chr1	202249313	202249806
chr1	202254646	202255102
chr1	202826326	202826709
chr1	202995341	202996185
chr1	203086301	203087350
chr1	203146554	203146932
chr1	203269797	203270263
chr1	203417556	203418382
chr1	203424178	203425206
chr1	203525682	203526137
chr1	203550886	203551335
chr1	203595662	203596312
chr1	203632324	203632731
chr1	203638402	203639232
chr1	203700176	203701691
chr1	204042144	204043179
chr1	204295613	204296250
chr1	204426864	204427414
chr1	204446004	204446805
chr1	204476240	204477152
chr1	204865829	204866318
chr1	205090763	205091751
chr1	205225299	205225894
chr1	205317992	205319022
chr1	205418999	205419664
chr1	205473413	205474129
chr1	205628063	205628417
chr1	205907591	205908205
chr1	206234554	206234615
chr1	206593191	206593779
chr1	206622448	206623594
chr1	206623757	206624854
chr1	206636427	206636960
chr1	206686630	206687279
chr1	206718075	206718345
chr1	206753103	206754024
chr1	206824177	206826236
chr1	206828216	206828532
chr1	206834715	206836378
chr1	206848087	206848820
chr1	206858927	206859722
chr1	206917875	206918244
chr1	207046865	207047265
chr1	207071742	207072189
chr1	207147085	207147203
chr1	207203017	207203449
chr1	207223921	207225187
chr1	207970645	207971365
chr1	207979087	207979627
chr1	208058192	208059003
chr1	208080759	208081131
chr1	208083973	208085009
chr1	208194828	208195557
chr1	208232636	208233355
chr1	208289642	208290789
chr1	208305496	208305854
chr1	208350298	208350802
chr1	208361657	208361737
chr1	208374483	208374963
chr1	208380710	208381388
chr1	208437759	208438177
chr1	208442143	208442665
chr1	208606353	208606954
chr1	208730624	208731213
chr1	208810492	208811315
chr1	208825143	208826049
chr1	209194780	209195495
chr1	209375857	209376967
chr1	209381117	209381353
chr1	209439806	209440328
chr1	209478004	209479092
chr1	209542513	209543003
chr1	209562438	209563156
chr1	209597285	209598104
chr1	209637483	209638706
chr1	209663138	209663913
chr1	209707012	209707449
chr1	209742756	209743123
chr1	209749980	209750527
chr1	209814878	209815444
chr1	209866456	209867030
chr1	209896290	209896353
chr1	209979134	209979986
chr1	210052725	210053848
chr1	210162947	210163255
chr1	210357031	210357144
chr1	210406780	210407633
chr1	210435456	210436525
chr1	210465385	210467180
chr1	210482203	210482757
chr1	210529829	210530147
chr1	210547641	210548423
chr1	210566756	210568270
chr1	210571857	210572331
chr1	210573846	210574296
chr1	210632281	210632966
chr1	210828707	210829202
chr1	210916446	210916690
chr1	210928734	210929254
chr1	210960836	210961170
chr1	210999924	211000327
chr1	211032830	211033057
chr1	211146963	211147613
chr1	211380413	211381150
chr1	211526347	211527190
chr1	211530355	211530638
chr1	211765534	211765987
chr1	212059125	212060984
chr1	212065898	212066447
chr1	212113163	212113509
chr1	212303108	212303649
chr1	212407958	212408429
chr1	212433927	212434725
chr1	212458610	212459627
chr1	212458613	212459627
chr1	212458613	212459627
chr1	212629090	212629524
chr1	212642488	212643940
chr1	212661419	212662066
chr1	212734622	212735166
chr1	212740067	212740767
chr1	212838320	212838856
chr1	212861707	212862411
chr1	212923097	212923789
chr1	213168772	213170207
chr1	213246677	213246759
chr1	213250158	213250956
chr1	213780246	213780713
chr1	214387346	214387818
chr1	214554308	214554789
chr1	214589831	214590628
chr1	214680140	214680719
chr1	214731192	214731872
chr1	214743860	214744938
chr1	214851736	214852451
chr1	214867648	214868291
chr1	214917443	214917664
chr1	215020918	215021004
chr1	215075977	215076614
chr1	215080374	215080660
chr1	215403292	215404505
chr1	215541755	215542121
chr1	215597879	215598006
chr1	215649126	215649512
chr1	215780105	215780267
chr1	215838393	215839208
chr1	215918980	215920639
chr1	216078649	216078741
chr1	216487808	216488423
chr1	216499180	216499879
chr1	216671653	216671885
chr1	216731413	216731530
chr1	216812863	216813651
chr1	216874102	216874701
chr1	216923419	216923798
chr1	216986253	216987001
chr1	217166690	217167221
chr1	217202160	217202659
chr1	217308184	217308740
chr1	217507229	217508139
chr1	217738006	217738742
chr1	217788732	217789861
chr1	217920598	217920921
chr1	218337497	218338388
chr1	218503565	218503791
chr1	218524591	218524937
chr1	218550222	218551265
chr1	218633115	218633723
chr1	218717630	218718207
chr1	218729495	218730201
chr1	218742212	218742826
chr1	218758191	218759439
chr1	218794301	218794700
chr1	218829707	218829895
chr1	218829964	218830438
chr1	218838023	218838923
chr1	218945550	218946273
chr1	219064113	219064844
chr1	219070900	219071184
chr1	219260234	219260925
chr1	219477689	219478087
chr1	219615740	219616474
chr1	219723279	219723878
chr1	219760854	219761106
chr1	220009116	220009657
chr1	220201861	220202096
chr1	220344199	220344292
chr1	220395327	220395636
chr1	220434115	220434404
chr1	220454290	220454700
chr1	220504081	220504826
chr1	220809062	220809557
chr1	220863600	220864019
chr1	220906305	220906720
chr1	220950032	220950465
chr1	221016838	221017460
chr1	221099282	221099932
chr1	221156256	221156760
chr1	221199018	221199527
chr1	221290802	221291827
chr1	221592952	221593398
chr1	221608773	221609260
chr1	221897101	221897491
chr1	221907205	221908082
chr1	222060035	222060999
chr1	222412457	222412739
chr1	222413692	222414137
chr1	222500195	222500874
chr1	222542557	222543949
chr1	222628267	222629071
chr1	223095459	223095922
chr1	223118588	223119151
chr1	223183096	223183891
chr1	223225719	223226264
chr1	223254672	223254968
chr1	223323886	223324298
chr1	223375109	223375864
chr1	223406746	223407293
chr1	223431747	223432315
chr1	223514539	223515250
chr1	223716642	223716748
chr1	223882724	223882892
chr1	223888643	223890393
chr1	223894226	223895530
chr1	224255065	224255715
chr1	224399218	224400087
chr1	224579604	224579752
chr1	224621915	224623185
chr1	224642102	224643098
chr1	224685622	224686538
chr1	224701438	224701857
chr1	224857597	224858002
chr1	224880567	224881088
chr1	224890133	224890530
chr1	224985947	224987189
chr1	225016039	225016804
chr1	225023204	225024360
chr1	225048791	225050442
chr1	225712882	225713403
chr1	225926486	225926746
chr1	225934408	225934888
chr1	225998883	225999501
chr1	226065913	226066465
chr1	226067534	226067827
chr1	226794398	226794633
chr1	226830834	226831258
chr1	227008812	227009410
chr1	227063453	227064020
chr1	227100281	227100825
chr1	227413033	227413701
chr1	227521048	227521452
chr1	227560416	227560970
chr1	227625387	227625666
chr1	227635010	227635808
chr1	227922556	227923361
chr1	227954087	227954788
chr1	227962772	227963576
chr1	228134342	228134622
chr1	228296469	228297028
chr1	228633337	228633920
chr1	229546672	229547267
chr1	229835250	229836026
chr1	230121197	230122011
chr1	230134560	230135136
chr1	230275075	230276101
chr1	230384584	230384678
chr1	230933725	230934034
chr1	231179026	231179274
chr1	231345165	231346134
chr1	231778408	231779063
chr1	231897096	231897714
chr1	232386055	232386918
chr1	232530418	232530783
chr1	232657325	232657561
chr1	232840485	232841079
chr1	232844909	232845779
chr1	233062920	233063751
chr1	233173915	233173958
chr1	233463138	233463765
chr1	233621963	233622421
chr1	233749267	233750276
chr1	233803825	233804261
chr1	234668835	234669319
chr1	234681948	234682486
chr1	234690776	234691207
chr1	234700027	234700778
chr1	234748385	234748716
chr1	234793936	234794313
chr1	234795275	234795616
chr1	234881494	234881818
chr1	234883537	234883929
chr1	234907742	234908502
chr1	234951148	234952868
chr1	235042557	235043224
chr1	235099470	235100434
chr1	235106016	235106862
chr1	235115839	235117190
chr1	235147147	235147986
chr1	235158705	235159330
chr1	235178815	235179368
chr1	235242819	235243177
chr1	235246971	235247363
chr1	235654715	235655166
chr1	235766656	235766933
chr1	235796061	235796503
chr1	235812222	235812581
chr1	236073901	236074253
chr1	236102019	236102313
chr1	236227265	236229021
chr1	236266964	236267318
chr1	236272715	236272934
chr1	236292596	236293161
chr1	236323846	236324747
chr1	236323846	236324762
chr1	236379542	236379919
chr1	236511648	236512266
chr1	236688145	236688573
chr1	237176171	237176777
chr1	237554079	237554405
chr1	237725540	237725909
chr1	238014391	238014792
chr1	238364032	238364394
chr1	238766474	238766638
chr1	239181889	239182015
chr1	239308558	239308742
chr1	239524651	239525157
chr1	239764340	239764918
chr1	239875826	239876684
chr1	240051329	240053156
chr1	240061399	240061813
chr1	240350914	240351380
chr1	240354181	240354500
chr1	240429303	240434558
chr1	240465891	240466559
chr1	240499789	240500021
chr1	240571897	240572032
chr1	240586866	240587315
chr1	240669199	240670052
chr1	240855404	240855740
chr1	240877853	240878426
chr1	241277570	241278621
chr1	241433095	241433360
chr1	241439349	241439727
chr1	241482236	241482638
chr1	241483405	241483615
chr1	241772678	241772996
chr1	241842258	241842750
chr1	242005016	242005341
chr1	242612528	242613133
chr1	242686050	242686364
chr1	243182385	243182704
chr1	243450764	243451813
chr1	243488637	243488899
chr1	243583745	243584039
chr1	243655216	243656985
chr1	244006266	244006756
chr1	244051828	244052351
chr1	244219777	244220128
chr1	244248047	244248580
chr1	244309193	244310153
chr1	244377391	244378207
chr1	244515739	244516117
chr1	244748107	244748704
chr1	244833067	244833758
chr1	244834189	244834718
chr1	245150157	245150850
chr1	245317721	245318491
chr1	245319530	245320287
chr1	245360992	245361251
chr1	245361513	245362368
chr1	245482326	245482760
chr1	245867991	245868471
chr1	245869659	245870253
chr1	245879077	245880439
chr1	245906123	245906748
chr1	245986877	245987387
chr1	246025120	246025305
chr1	246030499	246030677
chr1	246036141	246036818
chr1	246186157	246186862
chr1	246371389	246371784
chr1	246613985	246614095
chr1	246751732	246751927
chr1	246814296	246814959
chr1	246853232	246853350
chr1	247125325	247125743
chr10	199048	199479
chr10	697573	697808
chr10	772149	772313
chr10	861148	861534
chr10	917819	918320
chr10	967517	969120
chr10	1016193	1017053
chr10	1132045	1132136
chr10	1156169	1156597
chr10	1202361	1202454
chr10	1218527	1218991
chr10	1329288	1330341
chr10	1509817	1510320
chr10	1551521	1552108
chr10	1975426	1976210
chr10	2814931	2815552
chr10	2924884	2925244
chr10	3085461	3086315
chr10	3110532	3111416
chr10	3128202	3128596
[truncated: 18,565 more rows]

## Sheet: Mouse Distal Femur E15.5
chr1	567343	567858
chr1	851960	852177
chr1	895828	896126
chr1	901439	902539
chr1	1109107	1109744
chr1	1141637	1142006
chr1	1181905	1182433
chr1	1290623	1291103
chr1	1293630	1294305
chr1	1307278	1307643
chr1	1369233	1370000
chr1	1981466	1982199
chr1	2065923	2066477
chr1	2145494	2146081
chr1	2190492	2190833
chr1	2245709	2246454
chr1	2262027	2262643
chr1	2313121	2313544
chr1	2477708	2478014
chr1	2560241	2560605
chr1	2716199	2716847
chr1	2853391	2853894
chr1	2879116	2879776
chr1	2898514	2898698
chr1	2899669	2900064
chr1	2986013	2986545
chr1	3154517	3155051
chr1	3157245	3157896
chr1	3229488	3230633
chr1	3262041	3262970
chr1	3317142	3317181
chr1	3357600	3358612
chr1	3433542	3433934
chr1	3688585	3689687
chr1	4342265	4342718
chr1	4504666	4504840
chr1	5038507	5039127
chr1	5061672	5061964
chr1	5562189	5563013
chr1	5976089	5977046
chr1	6134623	6135301
chr1	6320984	6321995
chr1	6389633	6390330
chr1	6445650	6446625
chr1	6483545	6484045
chr1	6500359	6501092
chr1	6557136	6557849
chr1	6661081	6661753
chr1	6685196	6685779
chr1	6694543	6694989
chr1	6761698	6762039
chr1	7028197	7028782
chr1	7073650	7074705
chr1	7106445	7107228
chr1	7135624	7136035
chr1	7245229	7245758
chr1	7358519	7359838
chr1	7434112	7434521
chr1	7444391	7445375
chr1	7461825	7462618
chr1	8107687	8108283
chr1	8149820	8151402
chr1	8156531	8157185
chr1	8157403	8158110
chr1	8220019	8220102
chr1	8271930	8272381
chr1	8343020	8343834
chr1	8516247	8516865
chr1	8585505	8586358
chr1	8656533	8657143
chr1	9326693	9327786
chr1	9340691	9340989
chr1	9436769	9437332
chr1	9473011	9473641
chr1	9531844	9532258
chr1	9533021	9533622
chr1	9852675	9854055
chr1	9902862	9903547
chr1	9921309	9921813
chr1	9927278	9928110
chr1	10313782	10314595
chr1	10588087	10589097
chr1	10927167	10927579
chr1	11104807	11105150
chr1	11118791	11119842
chr1	11268785	11269098
chr1	11333171	11333789
chr1	11388359	11389125
chr1	11500346	11501049
chr1	11609401	11611135
chr1	11844991	11845576
chr1	11952371	11954344
chr1	12037928	12038849
chr1	12111999	12112387
chr1	12115623	12116031
chr1	12116524	12117418
chr1	12141223	12141794
chr1	12184984	12185060
chr1	12199484	12200634
chr1	12203713	12204079
chr1	12213071	12213729
chr1	12217355	12218007
chr1	12226794	12228096
chr1	12235207	12235953
chr1	12247594	12248252
chr1	12336356	12336683
chr1	12344692	12345159
chr1	12369885	12370189
chr1	12376259	12377031
chr1	12540806	12541144
chr1	12599578	12600746
chr1	12621903	12625517
chr1	12656383	12656896
chr1	12679001	12679409
chr1	12680882	12681104
chr1	12820638	12820946
chr1	12835017	12835297
chr1	13909845	13910795
chr1	14026292	14027649
chr1	14286849	14287232
chr1	14292308	14292682
chr1	14301696	14302047
chr1	14837578	14838406
chr1	15323300	15324761
chr1	15373039	15373428
chr1	15466294	15467067
chr1	15479073	15480754
chr1	15485488	15485622
chr1	15494485	15495380
chr1	15573641	15574219
chr1	15626409	15627004
chr1	15649062	15650372
chr1	15675139	15679338
chr1	15732181	15732657
chr1	15742342	15743112
chr1	16075969	16076438
chr1	16118551	16120698
chr1	16339349	16340246
chr1	16345689	16346571
chr1	16358837	16360204
chr1	16481351	16481853
chr1	16482232	16482756
chr1	16499792	16500455
chr1	16508274	16508825
chr1	16533264	16533730
chr1	16543531	16544382
chr1	17746234	17746837
chr1	17767800	17768237
chr1	17846554	17846981
chr1	19252802	19253481
chr1	19267708	19268192
chr1	19477957	19478277
chr1	19704982	19705987
chr1	20127573	20128008
chr1	20198596	20199096
chr1	20251820	20252379
chr1	20812583	20813375
chr1	20878890	20879221
chr1	20915069	20915919
chr1	21022800	21023265
chr1	21062095	21062478
chr1	22218669	22219528
chr1	22222634	22223013
chr1	22236089	22236635
chr1	22283335	22283754
chr1	22351553	22352536
chr1	22440714	22441535
chr1	22500305	22501016
chr1	22614506	22615052
chr1	23036891	23037397
chr1	23039101	23039799
chr1	23076801	23077204
chr1	23245088	23246229
chr1	23345641	23346324
chr1	23502343	23504582
chr1	23796881	23797818
chr1	23847912	23848832
chr1	23857280	23857678
chr1	23884694	23885159
chr1	23911875	23912505
chr1	24117396	24118013
chr1	24345069	24345722
chr1	24415052	24415693
chr1	24829127	24829783
chr1	24902579	24903272
chr1	25041082	25042088
chr1	25128306	25128870
chr1	25168849	25169223
chr1	25240732	25241079
chr1	25446773	25447453
chr1	25465174	25465674
chr1	25493711	25494566
chr1	26137311	26137666
chr1	26185696	26185997
chr1	26348151	26348586
chr1	26354445	26355328
chr1	26362959	26363476
chr1	26490716	26491012
chr1	26503768	26505268
chr1	26580934	26581290
chr1	26622880	26623471
chr1	26662890	26663547
chr1	26857574	26858110
chr1	26909295	26909629
chr1	27175717	27176345
chr1	27191439	27192138
chr1	27216274	27217374
chr1	27226631	27226983
chr1	27357979	27358503
chr1	27468706	27469513
chr1	27472300	27472922
chr1	27692325	27693181
chr1	27718576	27719669
chr1	27744815	27745647
chr1	27816183	27817241
chr1	27854260	27854898
chr1	27883415	27884187
chr1	27896772	27897070
chr1	27930386	27930889
chr1	27989321	27990550
chr1	28286300	28286878
chr1	28918797	28919429
chr1	28975036	28975271
chr1	29557198	29557786
chr1	31236204	31236916
chr1	31274619	31275049
chr1	31278027	31278566
chr1	32029660	32030141
chr1	32038996	32039806
chr1	32041961	32042458
chr1	32132606	32133019
chr1	32143281	32144297
chr1	32160465	32160907
chr1	32161715	32162412
chr1	32169325	32170211
chr1	32170784	32171267
chr1	32180123	32181067
chr1	32253842	32255108
chr1	32405204	32405709
chr1	32452872	32453553
chr1	32681233	32681587
chr1	32687501	32688291
chr1	32741087	32741802
chr1	33005439	33006122
chr1	33177733	33178067
chr1	33190524	33191274
chr1	33219258	33219694
chr1	33454799	33455172
chr1	33457044	33457809
chr1	33687972	33689687
chr1	33700166	33700764
chr1	33806664	33807329
chr1	34522929	34523573
chr1	34966038	34966425
chr1	35031126	35031511
chr1	35223766	35224693
chr1	35252063	35252708
chr1	35258077	35258939
chr1	35318329	35318609
chr1	35324618	35325640
chr1	35331526	35332451
chr1	35450491	35451462
chr1	35657503	35658106
chr1	36184147	36184677
chr1	36573833	36575033
chr1	36599268	36600756
chr1	36616417	36616733
chr1	36621324	36622018
chr1	36627799	36628338
chr1	36653455	36654149
chr1	36788421	36790115
chr1	36808387	36809028
chr1	36816164	36817288
chr1	36839021	36840097
chr1	36886442	36886803
chr1	37269813	37270358
chr1	37492175	37492603
chr1	37720914	37721623
chr1	37899217	37900181
chr1	38298925	38299217
chr1	38309477	38310015
chr1	38412179	38413039
chr1	38460707	38461139
chr1	38461444	38462601
chr1	38470878	38471800
chr1	39012940	39013464
chr1	39043797	39044418
chr1	39249285	39250010
chr1	39291028	39291556
chr1	39294844	39295414
chr1	39389258	39389645
chr1	39456917	39457253
chr1	39570760	39571201
chr1	39649334	39650083
chr1	39670098	39670929
chr1	39724340	39724840
chr1	39733851	39734377
chr1	40098306	40099055
chr1	40104906	40105697
chr1	40114084	40114223
chr1	40119188	40119484
chr1	40236271	40237006
chr1	40366603	40367003
chr1	40385288	40385610
chr1	40497980	40498274
chr1	40529407	40529820
chr1	40780516	40781348
chr1	40782237	40783185
chr1	40845772	40846056
chr1	40880006	40880755
chr1	41119629	41120134
chr1	41281014	41281456
chr1	41284228	41284636
chr1	41326991	41327547
chr1	41733805	41735475
chr1	41950126	41950686
chr1	41958767	41959165
chr1	42098027	42099144
chr1	42161869	42162412
chr1	42198710	42199253
chr1	42248498	42249339
chr1	42423344	42423820
chr1	43042802	43042963
chr1	43222668	43223026
chr1	43402292	43402995
chr1	43407444	43407877
chr1	43428100	43428789
chr1	43432397	43436125
chr1	43472924	43473471
chr1	43692877	43693254
chr1	43795500	43796185
chr1	43814254	43815404
chr1	44168915	44169397
chr1	44229140	44229626
chr1	44495654	44496274
chr1	44496656	44497646
chr1	44502221	44502529
chr1	44678933	44679536
chr1	44870624	44871124
chr1	45273391	45274313
chr1	45469218	45470005
chr1	45476673	45477144
chr1	45769153	45769705
chr1	45792204	45793257
chr1	45824805	45825781
chr1	46008132	46008755
chr1	46009560	46009975
chr1	46049064	46050575
chr1	46378894	46379444
chr1	46507602	46508248
chr1	46668782	46669603
chr1	46859646	46860314
chr1	46908167	46908656
chr1	46912501	46912844
chr1	47009622	47010553
chr1	47190907	47191216
chr1	47213223	47213896
chr1	47655409	47656184
chr1	47658585	47658882
chr1	47700736	47701640
chr1	47854490	47854841
chr1	47882084	47883204
chr1	47910368	47910675
chr1	47973646	47974649
chr1	48031259	48031729
chr1	48043576	48044542
chr1	48093176	48094122
chr1	48116008	48116346
chr1	48150549	48151202
chr1	48159896	48160506
chr1	48176141	48176495
chr1	48186265	48186636
chr1	48226822	48227256
chr1	48234953	48235457
chr1	48247433	48248659
chr1	48269682	48270514
chr1	48286995	48287780
chr1	48298978	48299940
chr1	48333264	48334066
chr1	48360898	48361363
chr1	48361418	48362143
chr1	48378079	48379072
chr1	48392842	48393215
chr1	48462110	48462658
chr1	48493606	48494671
chr1	48512616	48512792
chr1	48513789	48514200
chr1	48522295	48522674
chr1	48523987	48524539
chr1	48667888	48668674
chr1	48866371	48866846
chr1	48951512	48951769
chr1	48963796	48964045
chr1	48964249	48964668
chr1	49038327	49038650
chr1	49075826	49076234
chr1	49231961	49232383
chr1	49832138	49832358
chr1	50571239	50571590
chr1	50657677	50658174
chr1	50745646	50746027
chr1	50774559	50774939
chr1	51443110	51444214
chr1	51545994	51546853
chr1	51655145	51655366
chr1	51729986	51730520
chr1	51762217	51762795
chr1	51764068	51764334
chr1	51778048	51778463
chr1	51810426	51811006
chr1	52065493	52065957
chr1	52197617	52197715
chr1	52467639	52468310
chr1	53067843	53069090
chr1	53499619	53500212
chr1	53589523	53590179
chr1	53611389	53612304
chr1	53719784	53720087
chr1	53773813	53774392
chr1	53791601	53792503
chr1	53835834	53836531
chr1	53977753	53978936
chr1	54012907	54014505
chr1	54026898	54027875
chr1	54079145	54079556
chr1	54163456	54164321
chr1	54180264	54181311
chr1	54623390	54623967
chr1	54964796	54965739
chr1	55013353	55014144
chr1	55034950	55035591
chr1	55037488	55037798
chr1	55696200	55697060
chr1	55709763	55710469
chr1	55740530	55741233
chr1	55833948	55834022
chr1	55894975	55895348
chr1	56161874	56162313
chr1	56282048	56282482
chr1	56490493	56491419
chr1	56526572	56526966
chr1	56546803	56547176
chr1	56584956	56585479
chr1	56598174	56598725
chr1	56605335	56606045
chr1	56626294	56627083
chr1	56753097	56754078
chr1	56781560	56781932
chr1	56859974	56860436
chr1	57497073	57497576
chr1	57597007	57597586
chr1	57708428	57709125
chr1	58912257	58912876
chr1	58972939	58973035
chr1	58981597	58981901
chr1	59192970	59193480
chr1	59205278	59205920
chr1	59289471	59289761
chr1	59292164	59292200
chr1	59304107	59304894
chr1	59314356	59315572
chr1	59338410	59339210
chr1	59366590	59367008
chr1	59401364	59402155
chr1	59478251	59479470
chr1	59524331	59524635
chr1	59616745	59617169
chr1	59636615	59637416
chr1	59664057	59664752
chr1	59697395	59698444
chr1	59949762	59950126
chr1	59977994	59978322
chr1	59986753	59987602
chr1	60103831	60104395
chr1	60196060	60197562
chr1	60298749	60299283
chr1	60338996	60339460
chr1	60377659	60378051
chr1	60381650	60383142
chr1	60460344	60460731
chr1	60543799	60544274
chr1	60553850	60554608
chr1	60747062	60747624
chr1	60888772	60889345
chr1	61090017	61090640
chr1	61223430	61224334
chr1	61412849	61414295
chr1	61426946	61427922
chr1	61448989	61450085
chr1	61455552	61456261
chr1	61736507	61737367
chr1	61901706	61902437
chr1	61915902	61916412
chr1	62311161	62311823
chr1	62416006	62416474
chr1	62472204	62472931
chr1	62487764	62488677
chr1	62787202	62787584
chr1	62873190	62873381
chr1	63341339	63341834
chr1	63377651	63378025
chr1	63472032	63472224
chr1	63539452	63540259
chr1	63634543	63635414
chr1	63727350	63727725
chr1	63988418	63989592
chr1	64107899	64108308
chr1	64211916	64212467
chr1	64383797	64384620
chr1	64550213	64551482
chr1	64584733	64585552
chr1	64595267	64596280
chr1	64602517	64603107
chr1	64702139	64702689
chr1	65015075	65015651
chr1	65051658	65052368
chr1	65363642	65364191
chr1	65399911	65400818
chr1	65416556	65417042
chr1	65775415	65775976
chr1	65858082	65858319
chr1	66153483	66153580
chr1	66257762	66259538
chr1	66444768	66445249
chr1	66481674	66482042
chr1	66751420	66752468
chr1	66760412	66760972
chr1	66782234	66782981
chr1	66797323	66798513
chr1	67028784	67029504
chr1	67813391	67813720
chr1	67839587	67840118
chr1	67966291	67966435
chr1	68084029	68085004
chr1	68174029	68174905
chr1	68221154	68221758
chr1	68225728	68226343
chr1	68281240	68282346
chr1	68667880	68668500
chr1	68808390	68808655
chr1	68849916	68850412
chr1	70042327	70042651
chr1	70573686	70574061
chr1	70968478	70969182
chr1	71332200	71332705
chr1	71512286	71515086
chr1	71841152	71841530
chr1	71987370	71987698
chr1	72251875	72252823
chr1	72257901	72258698
chr1	72368341	72368551
chr1	72476432	72477570
chr1	72701151	72702143
chr1	72924906	72925727
chr1	73325846	73326565
chr1	73945186	73945970
chr1	74142859	74143203
chr1	74331281	74331570
chr1	74380813	74381467
chr1	74463473	74463873
chr1	74891260	74892115
chr1	74996429	74996908
chr1	75478115	75478239
chr1	75565017	75565915
chr1	75627578	75628310
chr1	75688138	75688789
chr1	75925628	75925910
chr1	75938410	75938883
chr1	76045949	76046114
chr1	76263086	76263297
chr1	76424406	76424489
chr1	76498343	76498912
chr1	76525221	76525707
chr1	76590892	76591282
chr1	76602494	76603087
chr1	76616235	76616640
chr1	76734378	76735094
chr1	76771840	76772119
chr1	76880732	76881403
chr1	77050683	77051406
chr1	77230401	77231167
chr1	77348470	77348604
chr1	77404054	77404490
chr1	77406223	77406586
chr1	77479241	77479757
chr1	77528620	77529259
chr1	77813061	77813948
chr1	77986400	77987332
chr1	77987475	77988332
chr1	78472037	78472718
chr1	78521332	78521603
chr1	78536190	78536910
chr1	78537475	78537806
chr1	78576058	78576500
chr1	78622558	78623549
chr1	78702994	78703548
chr1	78873498	78880288
chr1	78956475	78957490
chr1	79142075	79142311
chr1	79294891	79295225
chr1	79451235	79452869
chr1	79472012	79472809
chr1	79530788	79531314
chr1	79626510	79627155
chr1	79653872	79654438
chr1	79725433	79725758
chr1	79804139	79805547
chr1	80735755	80736447
chr1	81748983	81749055
chr1	81754795	81755335
chr1	81880104	81880587
chr1	81919030	81919412
chr1	82017458	82017818
chr1	82206069	82206441
chr1	82244343	82245410
chr1	82268435	82269295
chr1	82298215	82298519
chr1	82360595	82361051
chr1	82626874	82627602
chr1	82632384	82632862
chr1	83134906	83135833
chr1	83472642	83472938
chr1	83993141	83993583
chr1	83993747	83994247
chr1	84074963	84075488
chr1	84275923	84276662
chr1	84300809	84301387
chr1	84322770	84323612
chr1	84376879	84377349
chr1	84397420	84397771
chr1	84435467	84436189
chr1	84732545	84733066
chr1	84811802	84812412
chr1	84818975	84820091
chr1	84852799	84853216
chr1	84893137	84893689
chr1	85223059	85223773
chr1	85311972	85312513
chr1	85320058	85320482
chr1	85384258	85385049
chr1	85462109	85463404
chr1	85589878	85590740
chr1	85641196	85641459
chr1	85831879	85832479
chr1	85906028	85906655
chr1	85991265	85992017
chr1	85992716	85993332
chr1	86010009	86010970
chr1	86042238	86043031
chr1	86046093	86046782
chr1	86094280	86095503
chr1	86183874	86184901
chr1	86315726	86316412
chr1	86450952	86452003
chr1	86731966	86732328
chr1	87430958	87431238
chr1	87617611	87618066
chr1	87669644	87670139
chr1	87744551	87745477
chr1	87851419	87852070
chr1	87983457	87984095
chr1	88040878	88041682
chr1	88060359	88060788
chr1	88113551	88114032
chr1	88170883	88172074
chr1	88278519	88279128
chr1	88384054	88384444
chr1	88421732	88422142
chr1	88474142	88474761
chr1	88646237	88646613
chr1	88925577	88926106
chr1	89239791	89240288
chr1	89403909	89406601
chr1	89427312	89427837
chr1	89733756	89734303
chr1	89829136	89829223
chr1	90013274	90014052
chr1	90157560	90158582
chr1	90181412	90182218
chr1	90190444	90190935
chr1	90204594	90205123
chr1	90225183	90225788
chr1	90270366	90270662
chr1	90298768	90299707
chr1	90308307	90309336
chr1	90355781	90356111
chr1	90371262	90372740
chr1	90422668	90423328
chr1	90487858	90488174
chr1	90535298	90535499
chr1	90824174	90824348
chr1	91183477	91184146
chr1	91316266	91317512
chr1	91569932	91570367
chr1	91631719	91632168
chr1	91863385	91863734
chr1	92006995	92008201
chr1	92041645	92042323
chr1	92101072	92101766
chr1	92116089	92116866
chr1	92202393	92203075
chr1	92246847	92247724
chr1	92260749	92261536
chr1	92314786	92315090
chr1	92506668	92506975
chr1	92661770	92663313
chr1	92775656	92776467
chr1	93105030	93105102
chr1	93257912	93258143
chr1	93324529	93324821
chr1	94042343	94043457
chr1	94051277	94053917
chr1	94064100	94064629
chr1	94103824	94104625
chr1	94196285	94196633
chr1	94221688	94222131
chr1	94234390	94234890
chr1	94244959	94245780
chr1	94283337	94283383
chr1	94312608	94313630
chr1	94503021	94503327
chr1	94503970	94504576
chr1	94527023	94527426
chr1	94541730	94542534
chr1	94557754	94558278
chr1	94568024	94568501
chr1	94576958	94577362
chr1	94801445	94803755
chr1	95005108	95005520
chr1	95086761	95087383
chr1	95119559	95119918
chr1	95145172	95145762
chr1	95176110	95176458
chr1	95179198	95179717
chr1	95200906	95201251
chr1	95205064	95205789
chr1	95220694	95221736
chr1	95248931	95250190
chr1	95319704	95320373
chr1	95349416	95350277
chr1	95483694	95484606
chr1	95530962	95531434
chr1	96197049	96197333
chr1	96260455	96261631
chr1	96295744	96296018
chr1	96342319	96342868
chr1	96484253	96485456
chr1	96943332	96943873
chr1	97895299	97895704
chr1	97912447	97913049
chr1	97973477	97974162
chr1	98293325	98293850
chr1	98513830	98514267
chr1	98848670	98849081
chr1	99216174	99216508
chr1	99437194	99437769
chr1	99763520	99763912
chr1	99829303	99830204
chr1	99942661	99945194
chr1	100046025	100046569
chr1	100085557	100085865
chr1	100115696	100116051
chr1	100125395	100125751
chr1	100171483	100171575
chr1	100183772	100185118
chr1	100247913	100248301
chr1	100303126	100303550
chr1	100774395	100774690
chr1	100816815	100817091
chr1	100869973	100873366
chr1	101081755	101082224
chr1	101094026	101094817
chr1	101420933	101421502
chr1	101522626	101522973
chr1	101647599	101647836
chr1	101704355	101704652
chr1	101715939	101716590
chr1	101744443	101745051
chr1	102368175	102368788
chr1	102966301	102966955
chr1	103483251	103484005
chr1	103576078	103576554
chr1	103611142	103611637
chr1	103646096	103646650
chr1	103657550	103657958
chr1	103659513	103660148
chr1	103699126	103699466
chr1	103748733	103750043
chr1	103775138	103775723
chr1	103957170	103957596
chr1	104001919	104002629
chr1	104057601	104057776
chr1	106835319	106835638
chr1	107676926	107677532
chr1	107682619	107683249
chr1	107683361	107684475
chr1	107684548	107685236
chr1	107866185	107866511
chr1	108189656	108190447
chr1	108247784	108248502
chr1	108256716	108256936
chr1	108293044	108293352
chr1	108303534	108304351
chr1	108411333	108411781
chr1	108478853	108479926
chr1	108492214	108492635
chr1	108533430	108534743
chr1	108595990	108596400
chr1	108644988	108645347
chr1	108699266	108699460
chr1	108701274	108702081
chr1	109076684	109077529
chr1	109133510	109133986
chr1	109191233	109191862
chr1	109274678	109275830
chr1	109284612	109284858
chr1	109358812	109359619
chr1	109370746	109371600
chr1	109384243	109385203
chr1	109456390	109456946
chr1	109743835	109744400
chr1	109757392	109757696
chr1	109782713	109783619
chr1	109800064	109801017
chr1	109904000	109904329
chr1	109913134	109914019
chr1	110112048	110112365
chr1	110200921	110201310
chr1	110259056	110259671
chr1	110371036	110371736
chr1	110434631	110435039
chr1	110648721	110649490
chr1	110678848	110679454
chr1	110694803	110695263
chr1	110794284	110794943
chr1	110855129	110855898
chr1	110933336	110934215
chr1	110960977	110961987
chr1	111002909	111003557
chr1	111081526	111082465
chr1	111093581	111093689
chr1	111188587	111189143
chr1	111746419	111747435
chr1	111764920	111768422
chr1	111888758	111889397
chr1	112050904	112051302
chr1	112054845	112055159
chr1	112055580	112056621
chr1	112119461	112120338
chr1	112135134	112136005
chr1	112276297	112276884
chr1	112312288	112312489
chr1	112345075	112345345
chr1	112354175	112354599
chr1	112531623	112532880
chr1	112575422	112575757
chr1	112851017	112852030
chr1	112876779	112877134
chr1	112901503	112901847
chr1	112931059	112931572
chr1	113003085	113003498
chr1	113007014	113008195
chr1	113247207	113248189
chr1	113257595	113258174
chr1	113346616	113347256
chr1	113423482	113425486
chr1	113679493	113679799
chr1	113766110	113767052
chr1	113788567	113789862
chr1	114402141	114402523
chr1	114410963	114411407
chr1	114500338	114500599
chr1	114557764	114558103
chr1	114575336	114576133
chr1	114576636	114577578
chr1	114586173	114586630
chr1	114665411	114666339
chr1	114697703	114697997
chr1	114889172	114890748
chr1	115106906	115107390
chr1	115169498	115170002
chr1	115681562	115681937
chr1	115880667	115881007
chr1	115954192	115954692
chr1	115970680	115971240
chr1	115980593	115981355
chr1	115998635	115999638
chr1	116049053	116049683
chr1	116184359	116185507
chr1	116230765	116232624
chr1	116314464	116314859
chr1	116335980	116336347
chr1	116681638	116681871
chr1	116681664	116682161
chr1	116694673	116695328
chr1	116810604	116811321
chr1	117017665	117018741
chr1	117031759	117032374
chr1	117206994	117207536
chr1	117434320	117434633
chr1	117494034	117494648
chr1	117524979	117525673
chr1	117674440	117675138
chr1	117689701	117690207
chr1	117730902	117731296
chr1	118085792	118085896
chr1	118124908	118125577
chr1	118251606	118252389
chr1	118636365	118636930
chr1	118678971	118679422
chr1	118853625	118854040
chr1	118930944	118931625
chr1	119028566	119029245
chr1	119354138	119355376
chr1	119421083	119421889
chr1	119530430	119531263
chr1	119634247	119634604
chr1	119739640	119740347
chr1	120174003	120174618
chr1	120254551	120254687
chr1	120255704	120255986
chr1	120500100	120500697
chr1	120508303	120509010
chr1	120562362	120562716
chr1	121227178	121229472
chr1	143884456	143885123
chr1	143934746	143935499
chr1	143948985	143949309
chr1	144965227	144965763
chr1	144983871	144984574
chr1	145454666	145455997
chr1	145524187	145526106
chr1	146822159	146822496
chr1	147220720	147221381
chr1	147253313	147254012
chr1	147442232	147444229
chr1	149857967	149858967
chr1	149909228	149910465
chr1	149910908	149911511
chr1	150504786	150505170
chr1	150520973	150522285
chr1	150533503	150534231
chr1	150550962	150551515
chr1	150586091	150586351
chr1	150898901	150899287
chr1	151030227	151030879
chr1	151103544	151104105
chr1	151128624	151128802
chr1	151465837	151467737
chr1	151520741	151521872
chr1	151540585	151540880
chr1	151547092	151547698
chr1	151693397	151694170
chr1	151803201	151804029
chr1	151808935	151809278
chr1	151906555	151906834
chr1	151917886	151918699
chr1	151949118	151950123
chr1	151952541	151953181
chr1	151974212	151974652
chr1	151996501	151997082
chr1	152006929	152007354
chr1	152008700	152010596
chr1	152012368	152013107
chr1	152019977	152020474
chr1	152386503	152386965
chr1	152413281	152413698
chr1	152467658	152467983
chr1	152511890	152512642
chr1	152595734	152596007
chr1	152926946	152927334
chr1	152956057	152956787
chr1	153195399	153195787
chr1	153372813	153373071
chr1	153505719	153506766
chr1	153508175	153508932
chr1	153538283	153538446
chr1	153538796	153539495
chr1	153540589	153541816
chr1	153545056	153545615
chr1	153585273	153585727
chr1	153589911	153590361
chr1	153599847	153601361
chr1	153650111	153652017
chr1	153721497	153722272
chr1	153935099	153935477
chr1	153958524	153959472
chr1	154540243	154540657
chr1	154580384	154581993
chr1	154702764	154703301
chr1	154709412	154709739
chr1	154908891	154909923
chr1	154928331	154928832
chr1	154943093	154943609
chr1	154973281	154973966
chr1	155101678	155102921
chr1	155140260	155140653
chr1	155148320	155148808
chr1	155163190	155163593
chr1	155210891	155211259
chr1	155292540	155294662
chr1	155829103	155829450
chr1	155958974	155959552
chr1	155963027	155966299
chr1	156060492	156060874
chr1	156083606	156084892
chr1	156095876	156096997
chr1	156099957	156100365
chr1	156130710	156131457
chr1	156338658	156339417
chr1	156384044	156384691
chr1	156473100	156473480
chr1	156863365	156863447
chr1	156867885	156868324
chr1	158150912	158151637
chr1	158871784	158872132
chr1	158979228	158979463
chr1	159041785	159042142
chr1	159147040	159147464
chr1	159763175	159763422
chr1	159841544	159841876
chr1	159852200	159852638
chr1	159865745	159866537
chr1	159887883	159888317
chr1	159891486	159892063
chr1	159893994	159895798
chr1	159906182	159906974
chr1	159964280	159964417
chr1	159977398	159977715
chr1	160024566	160025001
chr1	160053597	160054451
chr1	160055420	160055818
chr1	160072799	160073472
chr1	160132108	160133102
chr1	160346074	160346699
chr1	160386120	160386576
chr1	160611391	160611828
chr1	160836546	160836631
chr1	160990576	160991335
chr1	161041466	161042163
chr1	161235884	161236494
chr1	161735097	161735381
chr1	161748431	161748701
chr1	161775250	161775522
chr1	161854816	161855404
chr1	161910048	161911200
chr1	161991204	161992022
chr1	162006378	162007046
chr1	162082934	162083665
chr1	162172688	162173202
chr1	162174789	162175284
chr1	162205259	162205895
chr1	162254771	162255526
chr1	162381656	162382210
chr1	162381757	162382214
chr1	162511627	162512201
chr1	162583374	162583694
chr1	162600728	162601320
chr1	162601705	162602780
chr1	162651581	162652201
chr1	162658215	162658834
chr1	162702421	162702951
chr1	162722807	162723650
chr1	162847788	162848134
chr1	162914741	162915260
chr1	163073518	163073829
chr1	163144577	163144883
chr1	163172494	163173206
chr1	163271422	163271745
chr1	163498678	163498864
chr1	163866650	163866996
chr1	164198228	164198954
chr1	164264564	164266472
chr1	164350107	164350627
chr1	164415054	164415867
chr1	164572441	164573539
chr1	164581003	164581573
chr1	164833174	164833520
chr1	164888059	164888598
chr1	165086537	165087126
chr1	165098817	165098967
chr1	165113904	165114484
chr1	165121977	165122468
chr1	165131813	165132595
chr1	165325350	165326308
chr1	165333881	165334795
chr1	165361962	165362554
chr1	165450429	165452082
chr1	165550490	165553078
chr1	165627472	165627632
chr1	165649383	165649975
chr1	165792288	165792999
chr1	165811284	165812366
chr1	165827839	165828169
chr1	165883472	165883944
chr1	166008997	166009888
chr1	166134183	166134668
chr1	166162301	166162613
chr1	166388930	166389064
chr1	166822540	166823102
chr1	166879706	166880093
chr1	166885158	166885507
chr1	166902932	166903449
chr1	166929250	166929896
chr1	167002693	167003540
chr1	167028239	167028773
chr1	167035880	167036203
chr1	167061932	167062317
chr1	167105312	167105879
chr1	167429766	167430511
chr1	167486191	167486598
chr1	167569397	167569848
chr1	167648881	167649319
chr1	167772490	167773024
chr1	167841854	167842661
chr1	168055702	168056212
chr1	168060407	168060807
chr1	168086300	168087316
chr1	168121109	168121496
chr1	168362186	168362655
chr1	168397986	168398401
chr1	168421237	168421632
chr1	168572709	168573152
chr1	168635081	168635578
chr1	168737079	168737702
chr1	168887099	168887491
chr1	169029252	169029793
chr1	169048435	169049456
chr1	169071794	169072159
chr1	169317664	169318533
chr1	169438208	169438608
chr1	169519286	169520271
chr1	169702597	169702962
chr1	169900645	169901695
chr1	170102573	170103504
chr1	170195929	170196748
chr1	170278368	170279207
chr1	170480041	170480844
chr1	170665551	170666201
chr1	170677074	170677523
chr1	170759735	170760341
chr1	170795751	170796252
chr1	170936251	170936530
chr1	171435885	171436042
chr1	171811440	171811631
chr1	171837331	171838264
chr1	171846777	171847275
chr1	172031566	172032460
chr1	172088839	172089849
chr1	172113423	172114341
chr1	172114397	172114876
chr1	172115557	172115935
chr1	172123374	172124284
chr1	172150431	172151225
chr1	172247164	172248049
chr1	172291276	172291968
chr1	172326733	172327304
chr1	172398393	172398904
chr1	172419154	172419568
chr1	172688877	172689126
chr1	172714268	172715173
chr1	172715342	172716047
chr1	172887154	172887572
chr1	172902579	172903348
chr1	172999205	173005420
chr1	173007951	173008374
chr1	173213052	173213941
chr1	173400402	173406741
chr1	173847001	173847407
chr1	174420466	174420898
chr1	174466537	174466727
chr1	174504375	174504724
chr1	174533936	174534353
chr1	174933334	174933977
chr1	175101675	175102078
chr1	175143733	175145703
chr1	175151594	175152200
chr1	175329421	175329835
chr1	175331226	175332099
chr1	175392311	175392663
chr1	175471538	175471842
chr1	175476073	175476512
chr1	175669505	175669934
chr1	175670066	175670549
chr1	175857067	175857421
chr1	176185280	176186069
chr1	176444236	176444650
chr1	176449181	176449783
chr1	176536028	176536673
chr1	176592330	176593290
chr1	176612653	176613256
chr1	176662593	176663338
chr1	176770320	176771018
chr1	176850178	176850481
chr1	176908883	176909880
chr1	176917887	176918551
chr1	177161436	177161937
chr1	177178202	177178866
chr1	177241338	177241757
chr1	177247915	177248752
chr1	177285277	177285807
chr1	177304156	177304564
chr1	177821812	177822486
chr1	177844025	177844469
chr1	177928698	177929265
chr1	177945920	177946783
chr1	177952198	177952601
chr1	177953118	177953650
chr1	177967629	177968218
chr1	177980567	177980866
chr1	178006969	178007380
chr1	178095875	178096553
chr1	178115503	178115972
chr1	178161882	178162227
chr1	178356116	178356325
chr1	178505802	178506598
chr1	178552939	178553216
chr1	178614951	178615315
chr1	178839869	178840491
chr1	178918428	178919973
chr1	178985805	178987016
chr1	179004061	179005469
chr1	179055858	179056227
chr1	179074092	179074435
chr1	179112038	179113269
chr1	179233222	179233566
chr1	179479010	179479343
chr1	179678853	179679342
chr1	179735055	179736712
chr1	179753915	179754562
chr1	179843918	179844602
chr1	180084163	180084681
chr1	180125967	180126278
chr1	180147225	180148202
chr1	180491019	180491592
chr1	180496047	180496976
chr1	180509846	180510345
chr1	180554333	180555086
chr1	180571862	180572674
chr1	180966989	180967081
chr1	181002810	181003390
chr1	181009106	181009506
chr1	181047503	181048254
chr1	181065857	181066253
chr1	181081390	181082080
chr1	181100355	181100829
chr1	181109234	181109863
chr1	181110487	181110988
chr1	181121017	181121376
chr1	181294034	181294740
chr1	181451505	181452249
chr1	181650132	181650386
chr1	181712971	181713664
chr1	181732769	181733223
chr1	181734672	181734894
chr1	181953072	181953778
chr1	182029029	182029555
chr1	182038157	182038688
chr1	182054116	182054724
chr1	182089489	182090357
chr1	182206625	182207147
chr1	182261825	182262368
chr1	182270826	182271228
chr1	182676353	182677163
chr1	182726758	182727208
chr1	182758725	182759361
chr1	182931618	182932148
chr1	182931636	182932271
chr1	183029243	183029944
chr1	183037436	183037778
chr1	183154999	183155821
chr1	183197830	183198330
chr1	183203641	183203990
chr1	183206616	183207721
chr1	183209363	183210477
chr1	183237553	183238753
chr1	183250557	183251215
chr1	183385743	183386233
chr1	183426465	183426613
chr1	183546156	183546565
chr1	183571851	183572479
chr1	183681217	183681845
chr1	183822765	183823184
chr1	183853024	183853552
chr1	183885150	183885524
chr1	183922013	183922807
chr1	183971195	183971871
chr1	184005565	184007092
chr1	184044534	184047792
chr1	184197793	184198083
chr1	184412132	184412696
chr1	184455906	184456579
chr1	184573590	184574051
chr1	184797225	184797425
chr1	184805217	184805652
chr1	184806903	184807991
chr1	184876879	184877416
chr1	184943194	184943844
chr1	184951271	184951655
chr1	185338904	185339399
chr1	185370007	185370453
chr1	185374965	185375911
chr1	185384578	185385212
chr1	185395755	185396871
chr1	185406718	185407319
chr1	185449754	185450398
chr1	185456284	185456748
chr1	185539365	185539943
chr1	185565140	185565482
chr1	185598649	185598992
chr1	185770238	185770801
chr1	186029957	186031412
chr1	186098828	186099304
chr1	186181760	186182097
chr1	186252335	186252497
chr1	186259047	186259561
chr1	186456269	186456720
chr1	186468289	186468466
chr1	186587319	186587983
chr1	186904505	186905862
chr1	186925534	186926843
chr1	186936828	186937370
chr1	186943658	186944438
chr1	186954919	186955257
chr1	187020740	187021107
chr1	187234231	187234495
chr1	187808537	187809532
chr1	187975597	187975832
chr1	192138735	192140533
chr1	192348656	192349264
chr1	192388499	192388918
chr1	192415036	192415234
chr1	192416481	192417016
chr1	192485762	192486530
chr1	192508506	192509270
chr1	192569262	192569736
chr1	192578946	192579583
chr1	192589299	192589953
chr1	192612742	192613680
chr1	192647229	192647660
chr1	192757213	192757870
chr1	192776944	192777307
chr1	192809534	192810149
chr1	192832657	192836870
chr1	193152197	193152497
chr1	193317570	193318400
chr1	196286870	196288017
chr1	196413615	196414220
chr1	196517029	196517301
chr1	197249303	197249765
chr1	197297035	197297318
chr1	197369187	197369694
chr1	197449186	197449743
chr1	197488821	197489203
chr1	197495838	197496749
chr1	197520754	197521219
chr1	197635638	197636296
chr1	197700598	197701062
chr1	197784672	197785424
chr1	197866661	197868014
chr1	197879938	197881037
chr1	197886806	197887606
chr1	197999648	198000260
chr1	198101159	198101440
chr1	198104804	198105473
chr1	198128014	198128624
chr1	198150362	198151081
chr1	198228522	198230119
chr1	198412514	198413137
chr1	198435416	198436032
chr1	198591395	198592118
chr1	198744689	198745079
chr1	198803914	198804947
chr1	198818317	198818868
chr1	198870445	198870997
chr1	198952322	198953427
chr1	198982101	198982854
chr1	198989197	198989758
chr1	199241542	199242283
chr1	199372784	199373312
chr1	199374038	199374668
chr1	199378576	199379067
chr1	199410522	199411017
chr1	199706558	199707111
chr1	199824686	199825504
chr1	200321238	200321780
chr1	200323297	200325069
chr1	200338213	200338783
chr1	200341223	200341626
chr1	200472643	200473330
chr1	200479287	200479610
chr1	200660848	200661154
chr1	200693162	200693836
chr1	200825220	200825786
chr1	200982947	200983890
chr1	201139588	201140448
chr1	201191976	201192378
chr1	201252303	201253154
chr1	201265032	201265507
chr1	201317295	201318243
chr1	201327737	201328045
chr1	201366123	201366533
chr1	201431021	201431374
chr1	201445083	201445420
chr1	201469790	201470135
chr1	201472547	201472988
chr1	201539235	201539970
chr1	201683708	201684218
chr1	201708783	201709098
chr1	201858448	201859152
chr1	201915397	201915888
chr1	201968008	201969164
chr1	201979339	201979941
chr1	202134817	202135244
chr1	202249339	202249764
chr1	202250393	202250757
chr1	202254613	202255065
chr1	202287128	202287869
chr1	202995240	202996248
chr1	203044724	203045596
chr1	203086708	203087350
chr1	203146514	203146989
chr1	203155765	203156742
chr1	203185383	203185694
chr1	203242270	203242517
chr1	203269778	203270348
chr1	203417633	203418383
chr1	203424260	203425206
chr1	203525676	203526138
chr1	203550842	203551348
chr1	203595676	203596353
chr1	203700156	203701621
chr1	204265475	204265888
chr1	204295608	204296384
chr1	204426826	204427414
chr1	204446004	204446584
chr1	204476240	204477234
chr1	205090700	205091639
chr1	205159837	205160459
chr1	205215412	205216139
chr1	205225293	205225606
chr1	205245618	205245963
chr1	205312617	205313839
chr1	205318024	205318917
chr1	205419008	205419700
chr1	205473429	205474100
chr1	205648413	205649893
chr1	205818711	205819458
chr1	205907705	205908503
chr1	206223707	206224053
chr1	206234554	206234615
chr1	206521024	206521729
chr1	206593257	206593683
chr1	206622598	206623596
chr1	206624067	206624852
chr1	206636400	206636949
chr1	206717991	206718345
chr1	206731462	206731928
chr1	206753070	206753780
chr1	206824177	206826298
chr1	206828216	206828532
chr1	206834725	206836378
chr1	206848094	206848796
chr1	206858845	206859676
chr1	206917911	206918244
chr1	207203017	207203676
chr1	207223846	207225154
chr1	207970640	207971376
chr1	207979126	207979555
chr1	208058446	208058834
chr1	208083870	208084925
chr1	208194927	208195530
chr1	208232655	208233319
chr1	208289722	208290603
chr1	208305533	208305872
chr1	208350283	208350737
chr1	208374307	208374986
chr1	208437759	208438152
chr1	208825403	208826079
chr1	208921513	208922115
chr1	209026649	209026758
chr1	209194792	209195456
chr1	209439806	209440358
chr1	209477991	209478947
chr1	209542503	209543364
chr1	209562524	209563156
chr1	209597307	209598104
chr1	209609069	209609402
chr1	209637483	209637878
chr1	209706976	209707428
chr1	209712860	209713198
chr1	209742756	209743121
chr1	209814864	209815478
chr1	209825818	209826709
chr1	209866456	209867083
chr1	209881615	209882075
chr1	209896290	209896352
chr1	209979045	209980018
chr1	210052693	210053802
chr1	210406769	210407630
chr1	210435443	210436525
chr1	210461409	210461835
chr1	210466357	210467145
chr1	210482216	210484272
chr1	210547641	210548423
chr1	210566640	210568234
chr1	210571916	210572331
chr1	210573952	210574317
chr1	210828792	210829233
chr1	210916447	210916695
chr1	210999924	211000313
chr1	211032910	211033057
chr1	211147021	211147606
chr1	211526326	211527193
chr1	211530355	211530638
chr1	211750713	211751551
chr1	211765586	211766043
chr1	212059172	212060351
chr1	212065898	212066317
chr1	212113155	212113575
chr1	212303121	212303522
chr1	212407954	212408518
chr1	212458610	212459627
chr1	212458613	212459627
chr1	212458613	212459627
chr1	212643137	212643947
chr1	212661419	212662066
chr1	212671594	212672270
chr1	212702518	212703105
chr1	212734677	212735160
chr1	212740010	212740767
chr1	212803404	212803705
chr1	212838263	212838856
chr1	212861580	212862486
chr1	213168770	213169339
chr1	213250523	213251001
chr1	213854038	213854491
chr1	214387349	214387818
chr1	214470748	214470979
chr1	214500780	214501219
chr1	214590092	214590606
chr1	214619332	214619664
chr1	214680140	214680748
chr1	214731279	214731872
chr1	214851807	214852187
chr1	214867765	214868261
chr1	215020879	215021004
chr1	215403229	215404495
chr1	215597879	215597950
chr1	215649137	215649581
chr1	215838400	215839122
chr1	215918980	215920658
chr1	216078569	216078741
chr1	216488038	216488423
chr1	216774310	216774741
chr1	216786051	216786407
chr1	216874102	216874629
chr1	216923457	216923796
chr1	216986229	216986759
chr1	217202160	217202641
chr1	217308250	217308735
chr1	217507255	217507975
chr1	217738017	217738748
chr1	217788721	217789339
chr1	218503565	218503810
chr1	218550206	218552172
chr1	218608176	218609199
chr1	218633168	218633677
chr1	218717660	218718117
chr1	218729495	218730227
chr1	218742308	218742826
chr1	218758820	218759146
chr1	218794299	218794700
chr1	218829964	218830447
chr1	218838011	218838988
chr1	219064633	219064791
chr1	219070895	219071110
chr1	219260324	219260803
chr1	219723305	219723898
chr1	220009310	220009657
chr1	220344199	220344277
chr1	220395327	220395608
chr1	220434115	220434404
chr1	220504116	220504805
chr1	220809140	220809503
chr1	220863600	220864057
chr1	220906310	220906741
chr1	220950065	220950491
chr1	221047477	221047874
chr1	221099315	221099871
chr1	221290817	221291826
chr1	221907346	221908033
chr1	222060320	222060969
chr1	222413678	222414200
chr1	222500200	222500850
chr1	222542554	222543949
chr1	222628482	222629027
chr1	223095475	223095922
chr1	223101618	223101924
chr1	223118588	223119183
chr1	223183125	223183881
chr1	223225704	223226284
chr1	223319152	223324249
chr1	223353589	223354192
chr1	223375098	223375640
chr1	223514512	223515242
chr1	223716642	223716748
chr1	223885965	223886373
chr1	223888643	223890345
chr1	223894266	223895528
chr1	224255065	224255887
chr1	224399203	224400125
chr1	224423185	224423300
chr1	224622334	224623222
chr1	224642149	224643117
chr1	224685766	224686538
chr1	224701438	224701839
chr1	224857804	224857927
chr1	224890060	224890478
chr1	224986076	224987200
chr1	225016120	225016990
chr1	225023318	225024360
chr1	225049017	225049874
chr1	225712929	225713378
chr1	225934391	225934882
chr1	225998883	225999530
chr1	226065913	226066482
chr1	226067543	226067805
chr1	226097953	226098395
chr1	226794398	226794653
chr1	226830839	226831314
chr1	226865801	226866223
chr1	226926469	226927223
chr1	227008745	227009601
chr1	227015698	227016118
chr1	227063519	227064087
chr1	227100295	227100675
chr1	227128727	227128993
chr1	227560416	227560858
chr1	227625387	227625666
chr1	227635010	227635783
chr1	227922539	227923292
chr1	228225678	228226144
chr1	228296468	228297028
chr1	228633334	228633949
chr1	229546694	229547244
chr1	229835391	229835984
chr1	230121222	230121920
chr1	230134497	230135351
chr1	230259045	230259434
chr1	230275121	230276133
chr1	230861080	230861502
chr1	231052987	231053171
chr1	231179031	231179274
chr1	231345165	231346089
chr1	231897234	231897714
chr1	232002506	232002962
chr1	232278135	232278751
chr1	232386055	232386947
chr1	232530385	232530783
chr1	232550177	232550257
chr1	232657360	232657561
chr1	232814127	232814454
chr1	232840485	232841081
chr1	233062920	233063358
chr1	233173915	233173958
chr1	233463138	233463631
chr1	233621924	233622421
chr1	233749315	233750576
chr1	234668835	234669319
chr1	234682010	234682486
chr1	234700130	234700778
chr1	234748353	234748709
chr1	234793936	234794254
chr1	234795310	234795616
chr1	234881494	234881818
chr1	234883543	234883929
chr1	234908079	234908424
chr1	234951659	234952827
chr1	235105883	235106853
chr1	235115906	235117206
chr1	235147193	235147986
chr1	235158705	235159310
chr1	235178889	235179347
chr1	235242819	235243179
chr1	235246957	235247360
chr1	235503114	235503220
chr1	235766656	235766741
chr1	235796063	235796520
chr1	235864297	235864561
chr1	236073901	236074253
chr1	236080656	236081032
chr1	236102019	236102321
chr1	236227283	236229069
chr1	236266967	236267318
chr1	236272810	236272934
chr1	236323846	236324725
chr1	236323846	236324699
chr1	236379483	236379835
chr1	236381066	236381420
chr1	236511648	236512005
chr1	236688146	236688642
chr1	237176114	237176627
chr1	237725579	237725898
chr1	238363892	238364394
chr1	239181931	239181992
chr1	239308558	239308706
chr1	239524666	239525144
chr1	239814901	239815888
chr1	240051386	240053124
chr1	240061397	240061797
chr1	240350908	240351250
chr1	240431669	240432021
chr1	240434732	240435079
chr1	240499700	240500045
chr1	240559659	240561713
chr1	240586875	240587280
chr1	240669259	240670059
chr1	240855240	240855774
chr1	240877875	240878428
chr1	240895142	240896309
chr1	241277578	241277891
chr1	241364862	241365224
chr1	241482237	241482638
chr1	241772678	241772881
chr1	241842212	241842737
chr1	242612592	242613217
chr1	243182385	243182693
chr1	243450965	243451813
chr1	243507325	243507617
chr1	243854035	243854153
chr1	243882914	243883072
chr1	244006459	244006762
chr1	244051814	244053008
chr1	244145740	244146043
chr1	244219772	244220128
chr1	244248047	244248609
chr1	244377393	244378068
chr1	244515748	244516099
chr1	244748097	244748548
chr1	244748107	244748886
chr1	244833105	244833758
chr1	245127597	245128001
chr1	245206080	245206374
chr1	245256292	245257072
chr1	245317734	245318478
chr1	245319581	245320253
chr1	245482326	245482748
chr1	245531924	245532674
chr1	245869659	245870245
chr1	245879145	245880097
chr1	245906130	245906761
chr1	245986800	245988491
chr1	246025120	246025264
chr1	246030485	246030749
chr1	246034675	246037049
chr1	246111131	246114155
chr1	246309876	246311961
chr1	246371389	246371716
chr1	246664988	246665247
chr1	246751687	246751927
chr1	246814296	246814942
chr1	247125325	247125743
chr1	247494253	247494716
chr10	530609	530924
chr10	582569	582804
chr10	772149	772313
chr10	861371	861534
chr10	967700	969147
chr10	1001861	1002620
chr10	1016196	1017053
chr10	1131887	1132104
chr10	1202361	1202447
chr10	1218534	1218991
chr10	1329288	1330305
chr10	1551524	1552108
chr10	1975394	1976265
chr10	2814935	2815523
chr10	2924772	2925244
chr10	3085446	3086325
chr10	3110513	3111335
chr10	3128202	3128594
chr10	3149833	3150154
chr10	3269210	3269780
chr10	3279266	3279609
chr10	3281939	3282115
chr10	3285349	3286153
chr10	3306120	3306628
chr10	3511169	3511761
chr10	3568605	3569407
chr10	3675837	3677378
chr10	3677435	3677820
chr10	3817233	3817806
chr10	3847391	3848463
chr10	3848659	3849250
chr10	3870733	3871162
chr10	3967616	3967993
chr10	3977131	3978095
chr10	4100630	4101227
chr10	4128087	4128800
chr10	4170478	4171769
chr10	4212965	4213597
chr10	4233732	4234370
chr10	4285862	4286339
chr10	4386509	4387189
chr10	4524558	4524607
chr10	4665459	4665722
chr10	4770720	4771207
chr10	5354798	5355206
chr10	5528670	5529157
chr10	5554408	5554695
chr10	5563262	5564254
chr10	5596049	5596798
chr10	5617266	5618053
chr10	5636475	5637146
chr10	5641790	5642524
chr10	6018061	6018538
chr10	6087125	6087494
chr10	6094346	6094955
chr10	6196551	6196937
chr10	6213341	6214282
chr10	6243363	6243817
chr10	6317041	6317857
chr10	6321411	6321843
chr10	6389979	6390407
chr10	6459027	6459252
chr10	6751078	6751705
chr10	6943568	6943938
chr10	6961413	6962373
chr10	7029469	7029936
chr10	7123321	7123933
chr10	7161418	7161678
chr10	7174147	7174549
chr10	7449992	7450840
chr10	7452346	7453181
chr10	7557583	7557706
chr10	7567541	7567952
chr10	7574920	7576072
chr10	7583058	7583668
chr10	7691693	7692268
chr10	7708492	7709065
chr10	7729204	7729635
chr10	7745005	7745547
chr10	7914061	7914330
chr10	8039105	8039913
chr10	8113334	8113597
chr10	8241601	8242330
chr10	8252706	8253149
chr10	8374283	8374822
chr10	8504452	8504931
chr10	8642190	8642576
chr10	8819992	8820361
chr10	9182327	9182827
chr10	9192214	9192725
chr10	9650621	9650918
chr10	10050063	10050444
chr10	10349384	10350139
chr10	10416008	10417213
chr10	10800230	10800666
chr10	10845108	10845153
chr10	11302087	11302567
chr10	11321773	11322507
chr10	11445491	11447256
chr10	11514183	11514419
chr10	11557618	11557832
chr10	11581052	11581903
chr10	11593891	11595153
chr10	11615498	11615975
chr10	11684646	11685279
chr10	11710726	11711493
chr10	11755241	11755649
chr10	11836031	11836893
chr10	11846660	11847149
chr10	11866403	11866855
chr10	11913570	11913963
chr10	11919615	11921090
chr10	12305589	12306647
chr10	12375573	12376511
chr10	12399064	12400023
chr10	12461357	12461921
chr10	12476764	12480357
chr10	12511219	12511596
chr10	12524426	12525087
chr10	12691515	12692224
chr10	12750940	12751283
chr10	12886782	12887567
chr10	12930470	12930879
chr10	13116809	13117057
chr10	13289262	13289687
chr10	13305388	13306524
chr10	13754882	13755350
chr10	13771146	13771643
chr10	13829397	13830260
chr10	13880793	13882058
chr10	13927670	13928152
chr10	13932584	13933152
chr10	14012379	14012895
chr10	14051358	14052252
chr10	14064955	14065767
chr10	14082940	14083171
chr10	14371786	14372234
chr10	14394745	14394952
chr10	14446081	14446556
chr10	14647256	14647808
chr10	14667326	14668022
chr10	14700326	14700659
chr10	14806401	14806933
chr10	14807046	14807585
chr10	14829973	14830341
chr10	15130675	15130897
chr10	15181784	15182884
chr10	15251846	15252212
chr10	15264688	15266137
chr10	15278728	15279390
chr10	15336310	15336882
chr10	15370938	15371365
chr10	15378573	15378676
chr10	15475908	15476732
chr10	15514649	15515585
chr10	15617668	15618059
chr10	15653840	15654399
chr10	15666383	15666801
chr10	15787530	15788344
chr10	15859753	15860426
chr10	16003287	16004492
chr10	16524561	16525189
chr10	16562402	16563558
chr10	16759664	16760308
chr10	16770043	16771097
chr10	16851292	16851676
chr10	17010436	17011255
chr10	17065317	17065872
chr10	17067543	17067991
chr10	17071449	17071953
chr10	17080650	17081610
chr10	17089105	17089204
chr10	17163042	17163981
chr10	17211541	17211778
chr10	17258073	17259586
chr10	17464986	17465629
chr10	17787503	17788834
chr10	17905312	17905447
chr10	18446864	18447559
chr10	18459418	18459483
chr10	18476063	18476490
chr10	18548053	18549843
chr10	18549996	18550304
chr10	18608536	18610115
chr10	18629371	18630002
chr10	20210717	20212068
chr10	20262836	20263550
chr10	20504310	20504735
chr10	20542834	20543439
chr10	20649334	20650666
chr10	21147364	21147602
chr10	21252637	21253190
chr10	21279980	21280262
chr10	21344671	21344911
chr10	21367636	21368194
chr10	21422021	21422407
chr10	21445257	21445756
chr10	21687720	21688433
chr10	21750173	21752643
chr10	21805558	21806856
chr10	22013592	22013971
chr10	22763726	22764165
chr10	22913288	22913782
chr10	22924533	22924968
chr10	23157355	23158842
chr10	23460279	23460807
chr10	23480606	23481456
chr10	23603820	23604663
chr10	23620647	23621153
chr10	23701155	23701483
chr10	23721512	23722055
chr10	23737802	23738083
chr10	23964590	23965079
chr10	23991922	23992785
chr10	24095709	24096165
chr10	24299389	24300018
chr10	24420213	24420627
chr10	24485375	24485711
chr10	24503764	24504059
chr10	24672574	24673123
chr10	24678815	24679398
chr10	24807800	24808271
chr10	24995419	24995815
chr10	25075866	25079081
chr10	25111502	25112194
chr10	25154789	25156290
chr10	25246814	25247379
chr10	25348509	25349401
chr10	25351268	25351675
chr10	25402014	25402491
chr10	25971240	25972029
chr10	26224088	26224227
chr10	26504981	26505782
chr10	26776424	26776854
chr10	27909856	27910266
chr10	27974824	27975879
[truncated: 15,883 more rows]

## Sheet: Mouse Proximal Tibia E15.5
chr1	895828	896134
chr1	901415	902224
chr1	1109107	1109752
chr1	1141766	1142006
chr1	1181699	1182433
chr1	1293744	1294201
chr1	1368524	1368941
chr1	1369219	1369682
chr1	1981339	1982333
chr1	2167448	2168555
chr1	2245709	2246454
chr1	2262122	2262643
chr1	2477708	2477988
chr1	2716356	2716858
chr1	2879088	2879674
chr1	2898514	2898769
chr1	3157162	3158050
chr1	3229476	3230083
chr1	3230161	3230530
chr1	3641038	3641740
chr1	4342268	4342749
chr1	5038525	5039127
chr1	5061672	5062359
chr1	5325459	5325852
chr1	6320941	6321942
chr1	6389604	6390748
chr1	6445731	6446625
chr1	6500412	6501091
chr1	6661088	6661696
chr1	6685196	6685795
chr1	6761383	6762039
chr1	7027767	7028838
chr1	7106388	7107246
chr1	7245227	7245764
chr1	7358519	7359895
chr1	7461736	7462562
chr1	8107648	8108443
chr1	8149826	8151380
chr1	8156531	8157170
chr1	8157402	8158123
chr1	8271930	8272430
chr1	8343020	8343664
chr1	8433760	8433925
chr1	8516367	8516885
chr1	8585627	8586397
chr1	9326693	9327980
chr1	9340691	9340914
chr1	9473073	9473610
chr1	9533057	9533619
chr1	9852675	9853807
chr1	9902828	9903406
chr1	9927330	9928110
chr1	10588087	10589050
chr1	11268785	11269098
chr1	11333171	11333784
chr1	11388409	11389074
chr1	12038002	12038849
chr1	12115623	12115923
chr1	12116524	12117416
chr1	12184984	12185060
chr1	12199496	12200634
chr1	12203713	12204042
chr1	12217448	12218075
chr1	12226727	12228085
chr1	12235217	12235931
chr1	12247664	12248321
chr1	12376249	12376947
chr1	12540819	12541240
chr1	12599978	12600861
chr1	12621903	12625415
chr1	12680822	12681104
chr1	12820638	12821008
chr1	13870429	13870958
chr1	13910085	13910860
chr1	13919995	13920931
chr1	14026445	14027690
chr1	14303184	14303608
chr1	15466302	15467100
chr1	15479251	15480754
chr1	15485488	15485581
chr1	15494457	15495440
chr1	15573641	15574287
chr1	15649180	15650374
chr1	15675272	15679327
chr1	15732197	15732657
chr1	15741911	15743112
chr1	16339340	16340249
chr1	16345681	16346536
chr1	16481343	16481853
chr1	16482225	16482749
chr1	16499721	16500579
chr1	16508272	16508783
chr1	16543501	16544230
chr1	17846579	17847017
chr1	19252794	19253464
chr1	19704972	19706038
chr1	20127573	20128008
chr1	20915322	20915768
chr1	22218669	22219621
chr1	22351553	22352522
chr1	22500397	22500980
chr1	23039107	23039819
chr1	23066124	23066545
chr1	23076744	23077204
chr1	23848026	23848852
chr1	23912021	23912506
chr1	24125952	24126615
chr1	24415114	24415675
chr1	24902603	24903232
chr1	25041295	25042103
chr1	25446661	25447263
chr1	25465174	25465674
chr1	25493707	25494369
chr1	26231872	26232488
chr1	26354933	26355544
chr1	26503813	26504633
chr1	26622836	26623429
chr1	26662876	26663526
chr1	26909295	26909641
chr1	27191438	27192186
chr1	27216295	27217371
chr1	27358082	27358534
chr1	27472194	27472933
chr1	27692256	27693295
chr1	27718626	27719274
chr1	27816204	27817279
chr1	27854259	27854781
chr1	27868873	27869520
chr1	27989696	27990116
chr1	28286300	28286888
chr1	28764468	28765024
chr1	28918780	28919296
chr1	28975026	28975271
chr1	29557214	29557647
chr1	31277963	31278566
chr1	32039087	32039862
chr1	32160405	32160891
chr1	32170770	32171187
chr1	32180093	32180989
chr1	32453015	32453523
chr1	32687416	32688289
chr1	33190554	33191247
chr1	33454791	33455172
chr1	33457131	33457826
chr1	33687963	33689687
chr1	33700147	33700781
chr1	33806664	33807411
chr1	33847607	33848387
chr1	34966088	34966419
chr1	35223780	35224716
chr1	35229088	35229697
chr1	35252067	35252696
chr1	35258084	35258979
chr1	35318323	35318597
chr1	35324686	35325657
chr1	35331557	35332307
chr1	35450491	35451279
chr1	36184143	36184677
chr1	36573841	36575033
chr1	36616379	36616725
chr1	36621324	36622137
chr1	36808182	36809002
chr1	36816108	36817294
chr1	36839028	36840097
chr1	36851992	36852487
chr1	37269791	37270304
chr1	37491873	37492494
chr1	37721036	37721394
chr1	38273146	38273647
chr1	38309477	38309774
chr1	38412228	38412946
chr1	38461444	38462579
chr1	38470565	38471715
chr1	38504551	38504989
chr1	39012944	39013461
chr1	39249207	39249876
chr1	39290959	39291604
chr1	39294815	39295403
chr1	39389258	39389562
chr1	39394982	39395583
chr1	39570403	39571837
chr1	39724319	39724804
chr1	39956822	39957869
chr1	40098317	40099127
chr1	40104890	40105833
chr1	40113980	40114223
chr1	40385288	40386648
chr1	40529407	40529835
chr1	40780528	40781458
chr1	41733863	41735439
chr1	42098022	42099217
chr1	42157089	42157849
chr1	42161824	42162394
chr1	42216783	42217341
chr1	42248498	42249387
chr1	42281193	42283153
chr1	43402247	43403089
chr1	43407480	43407883
chr1	43428039	43428795
chr1	43432720	43436125
chr1	43472815	43473439
chr1	43795162	43796163
chr1	43814224	43815324
chr1	44168915	44169417
chr1	44495654	44496247
chr1	44496839	44497420
chr1	44678906	44679415
chr1	45273372	45274293
chr1	45469324	45470086
chr1	45792353	45793257
chr1	46006571	46008756
chr1	46009560	46009990
chr1	46049059	46050559
chr1	46378912	46379354
chr1	46507587	46508266
chr1	46668816	46669511
chr1	46859646	46860364
chr1	47009526	47010497
chr1	47213237	47213757
chr1	47700816	47701648
chr1	47882120	47883273
chr1	47910361	47911065
chr1	47973635	47974641
chr1	48043772	48044656
chr1	48093185	48094140
chr1	48116008	48116283
chr1	48159946	48160791
chr1	48176177	48176522
chr1	48247399	48248671
chr1	48269716	48270467
chr1	48287218	48287752
chr1	48298931	48299940
chr1	48333406	48334465
chr1	48360904	48361966
chr1	48378352	48378775
chr1	48493606	48494663
chr1	48512616	48512761
chr1	48513756	48514227
chr1	48517469	48517764
chr1	48522237	48522674
chr1	48570341	48570444
chr1	48667831	48668462
chr1	48667834	48668280
chr1	48866372	48866860
chr1	48951512	48951769
chr1	49038361	49038687
chr1	49832143	49832358
chr1	50774554	50774858
chr1	51443160	51444300
chr1	51545935	51546853
chr1	51655145	51655366
chr1	51729986	51730477
chr1	51764037	51764334
chr1	52065629	52065957
chr1	52197634	52197715
chr1	52467621	52468321
chr1	52520678	52521540
chr1	53067648	53069109
chr1	53499610	53500212
chr1	53589350	53590059
chr1	53719784	53720096
chr1	53773853	53774389
chr1	53791592	53792502
chr1	53835828	53836579
chr1	53977870	53978940
chr1	54012920	54014510
chr1	54026898	54027673
chr1	54079145	54079583
chr1	54163432	54164102
chr1	54180299	54181172
chr1	54623484	54624025
chr1	54964785	54965642
chr1	55034966	55035599
chr1	55696200	55697139
chr1	55709854	55710469
chr1	55740554	55741254
chr1	55938400	55938691
chr1	56161893	56162467
chr1	56188183	56189155
chr1	56490534	56491437
chr1	56526609	56526966
chr1	56546808	56547176
chr1	56584956	56585504
chr1	56598110	56598755
chr1	56605306	56606052
chr1	56626361	56627187
chr1	56753098	56754075
chr1	57708568	57709125
chr1	58912320	58912917
chr1	59193068	59193512
chr1	59250658	59251180
chr1	59304107	59304918
chr1	59314278	59315601
chr1	59366577	59366986
chr1	59478328	59479491
chr1	59524025	59524635
chr1	59616745	59617171
chr1	59697424	59698289
chr1	59814077	59814481
chr1	59949734	59950116
chr1	59986778	59987388
chr1	60103809	60104502
chr1	60196060	60197536
chr1	60298745	60299280
chr1	60381608	60383277
chr1	61223604	61224434
chr1	61412845	61414272
chr1	61455544	61456287
chr1	61736541	61737124
chr1	61765156	61765601
chr1	61901710	61902653
chr1	62311247	62311856
chr1	62416028	62416468
chr1	62472240	62472926
chr1	63341151	63341827
chr1	63634582	63635371
chr1	63988513	63989564
chr1	64383647	64384608
chr1	64550314	64551183
chr1	64702009	64702728
chr1	65051582	65052368
chr1	65363642	65364340
chr1	65399897	65400742
chr1	65774954	65775871
chr1	66153483	66153580
chr1	66444765	66445216
chr1	66751400	66752337
chr1	66760377	66760739
chr1	66797313	66798531
chr1	66840375	66841077
chr1	67934018	67934420
chr1	67966291	67966435
chr1	68084031	68085004
chr1	68174102	68174649
chr1	68220693	68221763
chr1	68225760	68226343
chr1	68281323	68282394
chr1	68849825	68850412
chr1	69575592	69576023
chr1	70447336	70447712
chr1	70968465	70969182
chr1	71332224	71332705
chr1	71512161	71515109
chr1	72251846	72252821
chr1	72368341	72368539
chr1	72476507	72477455
chr1	72925037	72925727
chr1	73325737	73326585
chr1	73945228	73946063
chr1	74463484	74463994
chr1	74891342	74892154
chr1	74996273	74996952
chr1	75074384	75075421
chr1	75565098	75565918
chr1	75925628	75925900
chr1	76263175	76263297
chr1	76498360	76498986
chr1	76525274	76525723
chr1	76616292	76616571
chr1	76734394	76735127
chr1	76880681	76881449
chr1	77050698	77051610
chr1	77348447	77348604
chr1	77406223	77406618
chr1	77528621	77529268
chr1	77813391	77813881
chr1	77986449	77987284
chr1	78536188	78536917
chr1	78576058	78576500
chr1	78687600	78688003
chr1	78873496	78880319
chr1	78956489	78957481
chr1	79294778	79295287
chr1	79451251	79452869
chr1	79472031	79472701
chr1	79530699	79531281
chr1	79804118	79805629
chr1	80735731	80736301
chr1	81748888	81749055
chr1	81754670	81755335
chr1	82244329	82244978
chr1	82268310	82269318
chr1	82626846	82627599
chr1	83472502	83472938
chr1	83992994	83993650
chr1	84300756	84301399
chr1	84322718	84323472
chr1	84397420	84397732
chr1	84435482	84436171
chr1	84819044	84820036
chr1	84893137	84893689
chr1	85222964	85223728
chr1	85311969	85312521
chr1	85319779	85320574
chr1	85384194	85385073
chr1	85462374	85463436
chr1	85589852	85590773
chr1	85831838	85832501
chr1	85906026	85906634
chr1	85991245	85992105
chr1	85992743	85993251
chr1	86009975	86010971
chr1	86042234	86043041
chr1	86094392	86095475
chr1	86183874	86184920
chr1	86315721	86316412
chr1	86450961	86451900
chr1	86731909	86732382
chr1	87232783	87233437
chr1	87346808	87346849
chr1	87430958	87431191
chr1	87669650	87670128
chr1	87744638	87745459
chr1	87747949	87748061
chr1	87851441	87852115
chr1	87983457	87984105
chr1	88040903	88041667
chr1	88170886	88172023
chr1	88278503	88279035
chr1	88292597	88293287
chr1	88421541	88422145
chr1	88646253	88646629
chr1	88925520	88926094
chr1	89239800	89240288
chr1	89403909	89406641
chr1	90013004	90013851
chr1	90181411	90182223
chr1	90204591	90205123
chr1	90225176	90225788
chr1	90308279	90309341
chr1	90371355	90372735
chr1	90422462	90423318
chr1	90757025	90757526
chr1	90824170	90824356
chr1	91183481	91184139
chr1	91316255	91317499
chr1	91569875	91570685
chr1	92007008	92008127
chr1	92041645	92042170
chr1	92116156	92116807
chr1	92166279	92166694
chr1	92202407	92203034
chr1	92246885	92247724
chr1	92277246	92277688
chr1	92314786	92315090
chr1	92662571	92663343
chr1	94042345	94043515
chr1	94050794	94053822
chr1	94103452	94104747
chr1	94196314	94196633
chr1	94221687	94222161
chr1	94244964	94245778
chr1	94503021	94503334
chr1	94503970	94504577
chr1	94557752	94558278
chr1	94568024	94568529
chr1	94576993	94577362
chr1	94781069	94781672
chr1	95005120	95005521
chr1	95086919	95087350
chr1	95119496	95120047
chr1	95145160	95145754
chr1	95179198	95179717
chr1	95205065	95205789
chr1	95220786	95221755
chr1	95248876	95250190
chr1	95434969	95435573
chr1	95440284	95440568
chr1	95530935	95531434
chr1	96197093	96197368
chr1	96342339	96342924
chr1	96484227	96485439
chr1	96943332	96943986
chr1	97895299	97895671
chr1	97912460	97913001
chr1	97973526	97974162
chr1	98513831	98514194
chr1	98854061	98854407
chr1	99763520	99763912
chr1	99829303	99830140
chr1	99942618	99942820
chr1	100085565	100085865
chr1	100249132	100249939
chr1	100303135	100303619
chr1	100816815	100817089
chr1	100869973	100873366
chr1	101094030	101094802
chr1	101199814	101200812
chr1	101522652	101522973
chr1	101647598	101647836
chr1	101715939	101716459
chr1	101744443	101745109
chr1	102368125	102368895
chr1	103483284	103484385
chr1	103576082	103576591
chr1	103646096	103646671
chr1	103659576	103660145
chr1	103957182	103957588
chr1	104001919	104002654
chr1	107677071	107677539
chr1	107682632	107683196
chr1	107866185	107866511
chr1	108048707	108049087
chr1	108189710	108190447
chr1	108247826	108248582
chr1	108303398	108304406
chr1	108478980	108479710
chr1	108700945	108703650
chr1	109076657	109077529
chr1	109358802	109359439
chr1	109370772	109371558
chr1	109384359	109385203
chr1	109456384	109456910
chr1	109743835	109745454
chr1	109782713	109783383
chr1	109800672	109801017
chr1	109913192	109914016
chr1	110112057	110112365
chr1	110207483	110207755
chr1	110259123	110259663
chr1	110371107	110371736
chr1	110648766	110649486
chr1	110678835	110679472
chr1	110694798	110695200
chr1	110855177	110855938
chr1	110933337	110934437
chr1	110961065	110962074
chr1	111002914	111003277
chr1	111081590	111082391
chr1	111093581	111093740
chr1	111188577	111189133
chr1	112055753	112056614
chr1	112119602	112120338
chr1	112135147	112135979
chr1	112276223	112276944
chr1	112312288	112312487
chr1	112851262	112851914
chr1	112876779	112877749
chr1	112901485	112901859
chr1	112931097	112931547
chr1	113003085	113003548
chr1	113007060	113008195
chr1	113065145	113065559
chr1	113247233	113248166
chr1	113346817	113347227
chr1	113423499	113425336
chr1	113679521	113679834
chr1	113766104	113766981
chr1	113788567	113789704
chr1	114402141	114402572
chr1	114500283	114500584
chr1	114557591	114558109
chr1	114575241	114576100
chr1	114576590	114577603
chr1	114586202	114586780
chr1	114665411	114666297
chr1	115880652	115880984
chr1	115968889	115969300
chr1	115970697	115971277
chr1	115998657	115999614
chr1	116048892	116049617
chr1	116184410	116185544
chr1	116230765	116232656
chr1	116288840	116289311
chr1	116290985	116291392
chr1	116681638	116681871
chr1	116694664	116695347
chr1	116810623	116811385
chr1	117017931	117018448
chr1	117206605	117207563
chr1	117524977	117525698
chr1	117674451	117675007
chr1	117689583	117690191
chr1	118124907	118125473
chr1	118251647	118252328
chr1	118636354	118637233
chr1	118853632	118854061
chr1	118930969	118931689
chr1	119028573	119029249
chr1	119354109	119355417
chr1	119421039	119421940
chr1	119520026	119520679
chr1	120508280	120508984
chr1	120630618	120632261
chr1	143884463	143885159
chr1	143919223	143919495
chr1	145455220	145455949
chr1	145524749	145525193
chr1	146822161	146822542
chr1	147220763	147221381
chr1	147253122	147253741
chr1	147442277	147444270
chr1	149857789	149858921
chr1	149909237	149911906
chr1	150504786	150505194
chr1	150520918	150522119
chr1	150545850	150546005
chr1	150990242	150990485
chr1	151030240	151030852
chr1	151031812	151032476
chr1	151465870	151467727
chr1	151520719	151522140
chr1	151540585	151540880
chr1	151547087	151547698
chr1	151608037	151608409
chr1	151917886	151918654
chr1	151949125	151950135
chr1	151952489	151953188
chr1	151996501	151997083
chr1	152006934	152007354
chr1	152008698	152010545
chr1	152012467	152013143
chr1	152020054	152020466
chr1	152512106	152512559
chr1	152926970	152927387
chr1	152956091	152956796
chr1	153169229	153169825
chr1	153372813	153373074
chr1	153506108	153506745
chr1	153508197	153508932
chr1	153523930	153524818
chr1	153538805	153539644
chr1	153540588	153541839
chr1	153545056	153545615
chr1	153585228	153585716
chr1	153599797	153601338
chr1	153958659	153959117
chr1	154579785	154582005
chr1	154760905	154761716
chr1	154943146	154943520
chr1	155101687	155102937
chr1	155163193	155163612
chr1	155292509	155294514
chr1	155829021	155829477
chr1	155959168	155959607
chr1	156083608	156084733
chr1	156095876	156096953
chr1	156472603	156473474
chr1	156863365	156863447
chr1	156867885	156868353
chr1	158151004	158151672
chr1	159147052	159147472
chr1	159887873	159888272
chr1	159893981	159895807
chr1	159906191	159906990
chr1	160053585	160054439
chr1	160072801	160073472
chr1	160345968	160346676
chr1	160386120	160386550
chr1	160990488	160991281
chr1	161235884	161236530
chr1	161735097	161735348
chr1	161748431	161751319
chr1	161775250	161775522
chr1	161854816	161855730
chr1	161910048	161911192
chr1	161991208	161991663
chr1	162006329	162007046
chr1	162172695	162173202
chr1	162205264	162205895
chr1	162254830	162255502
chr1	162381497	162382216
chr1	162381832	162382214
chr1	162511626	162512229
chr1	162583407	162583694
chr1	162600729	162601282
chr1	162601705	162602831
chr1	162651546	162652087
chr1	162658229	162658772
chr1	162722813	162723761
chr1	162847769	162848165
chr1	162914720	162915323
chr1	163172382	163173206
chr1	163617706	163618122
chr1	164198218	164198891
chr1	164349871	164350689
chr1	164572404	164573485
chr1	164648114	164648698
chr1	164833174	164833304
chr1	165086537	165087134
chr1	165121931	165122370
chr1	165131802	165132635
chr1	165269011	165269489
chr1	165333831	165334811
chr1	165361844	165362575
chr1	165450436	165451976
chr1	165550466	165553138
chr1	165627472	165627632
chr1	165792290	165792986
chr1	165883472	165883944
chr1	166009207	166009882
chr1	166388911	166389064
chr1	166822522	166823102
chr1	166879706	166880075
chr1	166885161	166885508
chr1	166902890	166903592
chr1	166929354	166929957
chr1	167569397	167569801
chr1	167648930	167649274
chr1	167772542	167773009
chr1	167841878	167842661
chr1	168055674	168056214
chr1	168060454	168060807
chr1	168086307	168087264
chr1	168362145	168362646
chr1	168635027	168635607
chr1	168737076	168737697
chr1	168887079	168887504
chr1	169048435	169049511
chr1	169317570	169318508
chr1	169519118	169520305
chr1	169702577	169702973
chr1	169900606	169901696
chr1	169964509	169968948
chr1	170066336	170067240
chr1	170102549	170103334
chr1	170278515	170279211
chr1	170480242	170480818
chr1	170646445	170647153
chr1	170665759	170666135
chr1	171435885	171435983
chr1	171449211	171449563
chr1	171846734	171847290
chr1	172031446	172032466
chr1	172113664	172114322
chr1	172115505	172115932
chr1	172123643	172124194
chr1	172247198	172248053
chr1	172291296	172291968
chr1	172326808	172327304
chr1	172715129	172716012
chr1	172902581	172903413
chr1	172999225	173005298
chr1	173007934	173008355
chr1	173176931	173177268
chr1	173212938	173213941
chr1	173400397	173406741
chr1	173847001	173847382
chr1	174533981	174534353
chr1	175143747	175145754
chr1	175151594	175152296
chr1	175331173	175331921
chr1	175471538	175472022
chr1	175472650	175473005
chr1	175572219	175572891
chr1	175670107	175670544
chr1	176184711	176186051
chr1	176536058	176536788
chr1	176592326	176593376
chr1	176612647	176613201
chr1	176662610	176663346
chr1	176850178	176850632
chr1	176908963	176909833
chr1	176918032	176918551
chr1	177241301	177241734
chr1	177247965	177248836
chr1	177285277	177285807
chr1	177304056	177304755
chr1	177821785	177822465
chr1	177844025	177844476
chr1	177945903	177946845
chr1	177953088	177953651
chr1	177980556	177980866
chr1	178006971	178007365
chr1	178095861	178096470
chr1	178161894	178162356
chr1	178356116	178356353
chr1	178505569	178506543
chr1	178552970	178553216
chr1	178614805	178615318
chr1	178839860	178840479
chr1	178907941	178908719
chr1	178985805	178987009
chr1	179055858	179056247
chr1	179111984	179113269
chr1	179478995	179479339
chr1	180125976	180126300
chr1	180491049	180491658
chr1	180509846	180510414
chr1	180554659	180555098
chr1	180966996	180967102
chr1	181002805	181003573
chr1	181047532	181048266
chr1	181081385	181082121
chr1	181109436	181109880
chr1	181121017	181121368
chr1	181294094	181294740
chr1	181451403	181452331
chr1	181712926	181713611
chr1	181732647	181733229
chr1	182028994	182029544
chr1	182038157	182038688
chr1	182089506	182090412
chr1	182206651	182207124
chr1	182261874	182262362
chr1	182726758	182727208
chr1	182758725	182759345
chr1	182931632	182932160
chr1	182931733	182932271
chr1	183029249	183029971
chr1	183037436	183037778
chr1	183155125	183155666
chr1	183197816	183198330
chr1	183203654	183203986
chr1	183206617	183207859
chr1	183237553	183238756
chr1	183250505	183251286
chr1	183385940	183386229
chr1	183546105	183546732
chr1	183681201	183681878
chr1	183822642	183823223
chr1	183885132	183885574
chr1	183922013	183922800
chr1	183971254	183971871
chr1	184005449	184007042
chr1	184197793	184198080
chr1	184412163	184412619
chr1	184455929	184456440
chr1	184876879	184877356
chr1	184943115	184943894
chr1	184951280	184951649
chr1	185338904	185339399
chr1	185370007	185370463
chr1	185395757	185396879
chr1	185406695	185408690
chr1	185449678	185450398
chr1	185456284	185456698
chr1	185539365	185539933
chr1	186030217	186031412
chr1	186451867	186452190
chr1	186904539	186905869
chr1	186925532	186926836
chr1	186936805	186937401
chr1	186943666	186944447
chr1	186954860	186955257
chr1	187975597	187975776
chr1	190723815	190724228
chr1	192348651	192349265
chr1	192388501	192388918
chr1	192416502	192417024
chr1	192485762	192486540
chr1	192508531	192509273
chr1	192569269	192569765
chr1	192578950	192579579
chr1	192589312	192589875
chr1	192612796	192613769
chr1	192757179	192757870
chr1	192759844	192761174
chr1	196286872	196287449
chr1	196413645	196414311
chr1	197249303	197249755
chr1	197369099	197369660
chr1	197449216	197449587
chr1	197520754	197521226
chr1	197635677	197636383
chr1	197779350	197780139
chr1	197784689	197785505
chr1	197866626	197867977
chr1	197879790	197880950
chr1	197999669	198000288
chr1	198127984	198128649
chr1	198150360	198151108
chr1	198228421	198230095
chr1	198412514	198413148
chr1	198591319	198592054
chr1	198952308	198953427
chr1	198982112	198982992
chr1	199372803	199373301
chr1	199378576	199379021
chr1	199824588	199825622
chr1	200097904	200098510
chr1	200305665	200306433
chr1	200321266	200321789
chr1	200323312	200325022
chr1	200338077	200338805
chr1	200341185	200341554
chr1	200348535	200348989
chr1	200479260	200479609
chr1	200527995	200528417
chr1	200693159	200693568
chr1	200825218	200825834
chr1	200983001	200983839
chr1	201139663	201140462
chr1	201252317	201253026
chr1	201317317	201317784
chr1	201366127	201366551
chr1	201472546	201473235
chr1	201755974	201756484
chr1	201858422	201859141
chr1	201866177	201866646
chr1	201968008	201969155
chr1	201979122	201980016
chr1	202254662	202255089
chr1	202995338	202996114
chr1	203086752	203087519
chr1	203269785	203270357
chr1	203417647	203418383
chr1	203424237	203425263
chr1	203525650	203526434
chr1	203595604	203596269
chr1	203700176	203701621
chr1	204295592	204296328
chr1	204318812	204319676
chr1	204426751	204427420
chr1	204476240	204477196
chr1	205090774	205091822
chr1	205215503	205216068
chr1	205245586	205245953
chr1	205317902	205319036
chr1	205418995	205419824
chr1	205473260	205474105
chr1	205818664	205819458
chr1	205907802	205908194
chr1	206593211	206593747
chr1	206622312	206623372
chr1	206631181	206631713
chr1	206636361	206637003
chr1	206753039	206753844
chr1	206825520	206826315
chr1	206828216	206828532
chr1	206834754	206836378
chr1	206848036	206848795
chr1	206858770	206859631
chr1	207046813	207047283
chr1	207203017	207203662
chr1	207223833	207225209
chr1	208083964	208084944
chr1	208194929	208195568
chr1	208232562	208233353
chr1	208350277	208350823
chr1	208442102	208442681
chr1	208825177	208826089
chr1	209194797	209195504
chr1	209439806	209440454
chr1	209478287	209479005
chr1	209597518	209598104
chr1	209637483	209637878
chr1	209814853	209815449
chr1	209825747	209826731
chr1	209896290	209896351
chr1	209979127	209980099
chr1	210406746	210407671
chr1	210435444	210436525
chr1	210566721	210568210
chr1	210916441	210916694
chr1	211032848	211033057
chr1	211146969	211147607
chr1	211526593	211527140
chr1	211530355	211530638
chr1	212059116	212060461
chr1	212065898	212066347
chr1	212407737	212408986
chr1	212458610	212459627
chr1	212458613	212459627
chr1	212458613	212459627
chr1	212642631	212643936
chr1	212661419	212662066
chr1	212702518	212703017
chr1	212734672	212735135
chr1	212739843	212740767
chr1	212769293	212769996
chr1	212861648	212862463
chr1	213082478	213082956
chr1	213250103	213250986
chr1	214387380	214387818
chr1	214590231	214590615
chr1	214680140	214680748
chr1	214731296	214731897
chr1	214743909	214744938
chr1	214867818	214868248
chr1	214917540	214917664
chr1	215020868	215021004
chr1	215403260	215404507
chr1	215649126	215649512
chr1	215838472	215839189
chr1	215918980	215920738
chr1	216487760	216488423
chr1	216874100	216874601
chr1	216986275	216987024
chr1	217215107	217215819
chr1	217788756	217789859
chr1	218608386	218609250
chr1	218633113	218633661
chr1	218717602	218718158
chr1	218729495	218730237
chr1	218742200	218742820
chr1	218758780	218759189
chr1	218829964	218830446
chr1	218834178	218834441
chr1	218837959	218838525
chr1	219064129	219064661
chr1	219070865	219071177
chr1	219477689	219478169
chr1	220009190	220009657
chr1	220395327	220395451
chr1	220434115	220434404
chr1	220504111	220504867
chr1	220863600	220864344
chr1	220992159	220992701
chr1	221099301	221100065
chr1	221156276	221156760
chr1	221290809	221291716
chr1	221592925	221593437
chr1	221897124	221897840
chr1	221907332	221907898
chr1	222042072	222042663
chr1	222060398	222060992
chr1	222413717	222414192
chr1	222500161	222500874
chr1	222542509	222543954
chr1	222628421	222628991
chr1	223095481	223095922
chr1	223118588	223119890
chr1	223183084	223183889
chr1	223375137	223375731
chr1	223716637	223716748
chr1	223888643	223890345
chr1	224255065	224255939
chr1	224399209	224400112
chr1	224423185	224423300
chr1	224621735	224623141
chr1	224642230	224643128
chr1	224701435	224701804
chr1	224857629	224857927
chr1	224890084	224890478
chr1	224986007	224987207
chr1	225016222	225016742
chr1	225022433	225024366
chr1	225048792	225050403
chr1	225712902	225713401
chr1	225934404	225934929
chr1	226065902	226066396
chr1	226097930	226098452
chr1	227008745	227009415
chr1	227521054	227521488
chr1	227560410	227560958
chr1	227635010	227635791
chr1	227922543	227923437
chr1	227954113	227954777
chr1	229546722	229547202
chr1	230134491	230135407
chr1	231053122	231053171
chr1	231179020	231179274
chr1	231345165	231346084
chr1	231472444	231472898
chr1	231897248	231897714
chr1	232278126	232278751
chr1	232386055	232386963
chr1	232530399	232530783
chr1	232657364	232657561
chr1	232840485	232841061
chr1	233463138	233464304
chr1	233621878	233622421
chr1	233749343	233750610
chr1	234681982	234682486
chr1	234700032	234700778
chr1	234748389	234748699
chr1	234793890	234794240
chr1	234811768	234812391
chr1	234881494	234881818
chr1	234907757	234908421
chr1	234951406	234952563
chr1	235106080	235106853
chr1	235115937	235117199
chr1	235147268	235147986
chr1	235158705	235159423
chr1	235178933	235179350
chr1	235242819	235243165
chr1	235246989	235247362
chr1	236080665	236081032
chr1	236102019	236102322
chr1	236227354	236229023
chr1	236272680	236272934
chr1	236323846	236324674
chr1	236323846	236324673
chr1	236511648	236511988
chr1	238363896	238364394
chr1	239524736	239525148
chr1	240051335	240053119
chr1	240061403	240061811
chr1	240429298	240431993
chr1	240434675	240435124
chr1	240669207	240670056
chr1	241482236	241482638
chr1	241842267	241842802
chr1	243087787	243088126
chr1	243435422	243435524
chr1	243450764	243451839
chr1	243656648	243657166
chr1	244051809	244053013
chr1	244219836	244220128
chr1	244376999	244378020
chr1	244748107	244748809
chr1	244834165	244834673
chr1	245317791	245318502
chr1	245319601	245320433
chr1	245879129	245880426
chr1	246025120	246025270
chr1	246036132	246037048
chr1	246751684	246751927
chr1	246814296	246814954
chr1	247125336	247125743
chr10	582569	582889
chr10	697573	697808
chr10	861113	861534
chr10	967575	969152
chr10	1001821	1002219
chr10	1218583	1218991
chr10	1329288	1330232
chr10	2814858	2815649
chr10	2924841	2925244
chr10	3085456	3086338
chr10	3128202	3128551
chr10	3269210	3269833
chr10	3279268	3279572
chr10	3306120	3306810
chr10	3511172	3511715
chr10	3568608	3569375
chr10	3675808	3677836
chr10	3848555	3849246
chr10	3870741	3871183
chr10	3967616	3967975
chr10	3977076	3978040
chr10	4100596	4101360
chr10	4128022	4128740
chr10	4212904	4213595
chr10	4233693	4234402
chr10	4285827	4286396
chr10	4386450	4387378
chr10	4524558	4524892
chr10	4665423	4665722
chr10	4770697	4771101
chr10	5354795	5355223
chr10	5563262	5564178
chr10	5617254	5617964
chr10	5641634	5642441
chr10	5685210	5685654
chr10	6018109	6018598
chr10	6093000	6093398
chr10	6094429	6094955
chr10	6196551	6196937
chr10	6213323	6214282
chr10	6243393	6243788
chr10	6317047	6317911
chr10	6321491	6321880
chr10	6389979	6390426
chr10	6751114	6751630
chr10	6777881	6778331
chr10	6943588	6943951
chr10	6961282	6962366
chr10	7029469	7029918
chr10	7174096	7174546
chr10	7557583	7557697
chr10	7567541	7567805
chr10	7583064	7583552
chr10	7691693	7692257
chr10	7708461	7709065
chr10	8039163	8039926
chr10	8113342	8113621
chr10	8252752	8253149
chr10	8642190	8642576
chr10	9182220	9182790
chr10	10349443	10350111
chr10	10415991	10417213
chr10	10800266	10800645
chr10	10845108	10845145
chr10	11301548	11302589
chr10	11321773	11322516
chr10	11445385	11447245
chr10	11581070	11581937
chr10	11593881	11595164
chr10	11684646	11685650
chr10	11710755	11711480
chr10	11846660	11847149
chr10	11919628	11921090
chr10	11928197	11928299
chr10	12375555	12376508
chr10	12398962	12400006
chr10	12461357	12461908
chr10	12476812	12480357
chr10	12524448	12525088
chr10	12691517	12692054
chr10	12886813	12887535
chr10	13090872	13091128
chr10	13305415	13306524
chr10	13754868	13755367
chr10	13880844	13882074
chr10	13927555	13928204
chr10	14012349	14012879
chr10	14051358	14052072
chr10	14064991	14065691
chr10	14394763	14394994
chr10	14647256	14647704
chr10	14700233	14700659
chr10	15096844	15097439
chr10	15251818	15252197
chr10	15264713	15266177
chr10	15278728	15279573
chr10	15336347	15337249
chr10	15475908	15476763
chr10	15653840	15654389
chr10	15787572	15788196
chr10	15859702	15860370
chr10	16003371	16004411
chr10	16423083	16423944
chr10	16562599	16563552
chr10	16759640	16760327
chr10	16770354	16771054
chr10	17010409	17011039
chr10	17065371	17065801
chr10	17067543	17068180
chr10	17071507	17071953
chr10	17089105	17089195
chr10	17258098	17259226
chr10	17464950	17465602
chr10	17513386	17513991
chr10	17787516	17788870
chr10	17905232	17905418
chr10	18446864	18447473
chr10	18459426	18459491
chr10	18476026	18476500
chr10	18608542	18610115
chr10	20210729	20211914
chr10	20262995	20263550
chr10	20504310	20504816
chr10	20542769	20543507
chr10	21252250	21253190
chr10	21344671	21344911
chr10	21750173	21752578
chr10	21805570	21806908
chr10	22013586	22014087
chr10	22924445	22925521
chr10	22980416	22980484
chr10	22986699	22986878
chr10	23603820	23604236
chr10	23620647	23621153
chr10	23721602	23722055
chr10	23737702	23738104
chr10	24095679	24096165
chr10	24299419	24300018
chr10	24672324	24673061
chr10	24807681	24808298
chr10	24995402	24996003
chr10	25075892	25079035
chr10	25154950	25156286
chr10	25348869	25349413
chr10	25351268	25352411
chr10	25402041	25402425
chr10	25971407	25972033
chr10	26224088	26224156
chr10	26504950	26505813
chr10	26776424	26776876
chr10	27974287	27975879
chr10	28014625	28015301
chr10	28391249	28391402
chr10	28611766	28612679
chr10	29168879	29169486
chr10	29446821	29447534
chr10	29483697	29485030
chr10	29573317	29573791
chr10	29574778	29575317
chr10	30024380	30025169
chr10	30124012	30124725
chr10	30791131	30791484
chr10	30988516	30989384
chr10	31015793	31016103
chr10	31025739	31026330
chr10	31045917	31046077
chr10	31078266	31078715
chr10	31388412	31389235
chr10	31395186	31401767
chr10	31531710	31532236
chr10	32288183	32288455
chr10	32428316	32429841
chr10	32659881	32660414
chr10	33250838	33251330
chr10	33265287	33265882
chr10	33294275	33294618
chr10	33554343	33554786
chr10	33557595	33558046
chr10	33625014	33625712
chr10	33701410	33702385
chr10	33708678	33708968
chr10	33810034	33810543
chr10	34754416	34755823
chr10	34841719	34842882
chr10	35741179	35741523
chr10	35929209	35930492
chr10	36376357	36377664
chr10	36476988	36477903
chr10	36814930	36815620
chr10	36929635	36930469
chr10	36964351	36964942
chr10	37091246	37092103
chr10	43373612	43374359
chr10	43653639	43653935
chr10	43903141	43903979
chr10	44194795	44194896
chr10	44873227	44873709
chr10	44879902	44880863
chr10	44893169	44893951
chr10	45084719	45085645
chr10	45179163	45179642
chr10	45412319	45412874
chr10	47083100	47083630
chr10	47151280	47151648
chr10	47158089	47159431
chr10	47171108	47171814
chr10	47173869	47174267
chr10	48543543	48544209
chr10	48556981	48557486
chr10	48557635	48558207
chr10	48725340	48725769
chr10	49423301	49423395
chr10	49759555	49759841
chr10	49864220	49864519
chr10	50605366	50606402
chr10	51572432	51572793
chr10	52080182	52081038
chr10	52166140	52169176
chr10	52199425	52199839
chr10	52258949	52259454
chr10	52295516	52296416
chr10	52298816	52299392
chr10	52341372	52341965
chr10	53062932	53063406
chr10	53162415	53163311
chr10	54335408	54336223
chr10	54466382	54466779
chr10	55586948	55587366
chr10	57387352	57388730
chr10	57439330	57439856
chr10	59645144	59645356
chr10	60051272	60051912
chr10	60404676	60405805
chr10	60729085	60729698
chr10	61136708	61137089
chr10	61192006	61192746
chr10	61385677	61386333
chr10	61408589	61409178
chr10	61442565	61443455
chr10	61512661	61513371
chr10	61782160	61782404
chr10	61966417	61967178
chr10	62072859	62073365
chr10	62206408	62207027
chr10	62358239	62359052
chr10	62539147	62539277
chr10	62575991	62577153
chr10	62723848	62724925
chr10	62737330	62738007
chr10	62744031	62744470
chr10	62929032	62929595
chr10	63227617	63228320
chr10	63255379	63255991
chr10	63377545	63378120
chr10	63656673	63657393
chr10	63699002	63699847
chr10	63740155	63740232
chr10	63842740	63843253
chr10	64064843	64064892
chr10	64143595	64144265
chr10	64192918	64193166
chr10	64215862	64216237
chr10	64257920	64258524
chr10	64323920	64324459
chr10	64341640	64342441
chr10	64374503	64375071
chr10	64447081	64447538
chr10	64492620	64493211
chr10	64619989	64620276
chr10	64676116	64676592
chr10	64751559	64752167
chr10	64764956	64765415
chr10	65019416	65019624
chr10	65278385	65278923
chr10	65388887	65390489
chr10	65405902	65406244
chr10	65460100	65460669
chr10	65466949	65467507
chr10	65656632	65657077
chr10	66051009	66051407
chr10	66068264	66068387
chr10	66215759	66216464
chr10	66622056	66623013
chr10	68056062	68056524
chr10	68067436	68068130
chr10	68441619	68442657
chr10	68700770	68701769
chr10	71122490	71123803
chr10	71166742	71168852
chr10	71256305	71256888
chr10	71574947	71575592
chr10	72362890	72363498
chr10	72412364	72412428
chr10	72541434	72541791
chr10	73571727	73572101
chr10	73735207	73735651
chr10	73749824	73750588
chr10	73768163	73768900
chr10	73934804	73935537
chr10	74080419	74081053
chr10	74081966	74082601
chr10	74220991	74221293
chr10	74329495	74330397
chr10	74496030	74496483
chr10	74581390	74582281
chr10	74670717	74671766
chr10	74689883	74690628
chr10	75608277	75609197
chr10	75725741	75726762
chr10	76642132	76642522
chr10	76696481	76697221
chr10	77118296	77119240
chr10	78063465	78063957
chr10	78156879	78157618
chr10	78185054	78188457
chr10	79084307	79085343
chr10	79110372	79110987
chr10	79153142	79153818
chr10	79523351	79524127
chr10	79633199	79633973
chr10	80113615	80114234
chr10	80202062	80203362
chr10	80233780	80235834
chr10	80537066	80537655
chr10	80724101	80725461
chr10	80734233	80734649
chr10	80828133	80828957
chr10	81045977	81046456
chr10	81095163	81095878
chr10	81964936	81965596
chr10	81975900	81976330
chr10	82083213	82084197
chr10	82138040	82138307
chr10	82312109	82312521
chr10	83580231	83580461
chr10	85984447	85984769
chr10	86111675	86112230
chr10	86122167	86124238
chr10	86184101	86185216
chr10	86297312	86297524
chr10	86346688	86347149
chr10	86350215	86350887
chr10	87455578	87456166
chr10	88776928	88777738
chr10	88963223	88964243
chr10	89319665	89319891
chr10	89354270	89354979
chr10	89355093	89355480
chr10	89431013	89431525
chr10	89439960	89440630
chr10	89946549	89947554
chr10	89977472	89978301
chr10	90750041	90751340
chr10	91075376	91088050
chr10	91075388	91088050
chr10	91386358	91386450
chr10	91730816	91731783
chr10	92381259	92381373
chr10	92783056	92783808
chr10	93100731	93102037
chr10	93334580	93335505
chr10	93347781	93348271
chr10	93350180	93350734
chr10	93460567	93460802
chr10	93930690	93931015
chr10	94449119	94449811
chr10	94462019	94462692
chr10	94559140	94559800
chr10	95079484	95080527
chr10	95090932	95091482
chr10	95139200	95140043
chr10	95241729	95242571
chr10	95373653	95374337
chr10	95574107	95575148
chr10	95715663	95716172
chr10	95733506	95734181
chr10	95753315	95754349
chr10	95822268	95822769
chr10	96058618	96059269
chr10	97032939	97033657
chr10	97193431	97194179
chr10	97211492	97212194
chr10	97227587	97228886
chr10	97238406	97239088
chr10	98065834	98066763
chr10	98350629	98351948
chr10	98623596	98624367
chr10	99270445	99270835
chr10	99301841	99302484
chr10	99302918	99303226
chr10	99308715	99309172
chr10	99343796	99344277
chr10	99356311	99357141
chr10	100052763	100053745
chr10	100187633	100188081
chr10	100680535	100680903
chr10	101088784	101089432
chr10	101703751	101704190
chr10	101736622	101737700
chr10	101779691	101780518
chr10	101985710	101985777
chr10	102026795	102027529
chr10	102132736	102134018
chr10	102289308	102289887
chr10	102321734	102322133
chr10	102773940	102774379
chr10	103589252	103589904
chr10	104001079	104001676
chr10	104155116	104155723
chr10	104182426	104182741
chr10	104427449	104427823
chr10	104613551	104614395
chr10	105257723	105258621
chr10	105303710	105306358
chr10	105330757	105331570
chr10	105421026	105423118
chr10	105428399	105428930
chr10	105559186	105559836
chr10	105587848	105588738
chr10	105609275	105610259
chr10	105649999	105650675
chr10	105667979	105668576
chr10	106059764	106060176
chr10	106069547	106070212
chr10	106994898	106995577
chr10	108025493	108026181
chr10	108225611	108226074
chr10	109204626	109205253
chr10	109824501	109825237
chr10	110873454	110874968
chr10	111217283	111218234
chr10	111644010	111644737
chr10	111708926	111709602
chr10	111862879	111863269
chr10	111921580	111921867
chr10	112127678	112128054
chr10	112198317	112199654
chr10	112285545	112285990
chr10	112439771	112440394
chr10	112461385	112461961
chr10	112533968	112534670
chr10	113003039	113003419
chr10	113188945	113189452
chr10	113812353	113812710
chr10	114866607	114867703
chr10	115613889	115615594
chr10	115657941	115658691
chr10	116217970	116218392
chr10	116423328	116423935
chr10	116444004	116444437
chr10	116697808	116698515
chr10	117532114	117532829
chr10	117671128	117671997
chr10	117717339	117717855
chr10	117739689	117740794
chr10	117813451	117813865
chr10	118032777	118033514
chr10	118505727	118507538
chr10	118649529	118650124
chr10	119032337	119032808
chr10	119263956	119264457
chr10	119695725	119696127
chr10	119995266	119995644
chr10	120595167	120595697
chr10	120959035	120959282
chr10	121030681	121031427
chr10	121138259	121138635
chr10	121301595	121303173
chr10	121410563	121411784
chr10	121415287	121415582
chr10	121417588	121418092
chr10	121441630	121441968
chr10	121618957	121619350
chr10	122828524	122829300
chr10	122880903	122882047
chr10	122948981	122949836
chr10	123242611	123243312
chr10	123261268	123261866
chr10	123357399	123358273
chr10	123718116	123719067
chr10	123871587	123873109
chr10	123900420	123901102
chr10	123901807	123902584
chr10	124067435	124067822
chr10	124107936	124108368
chr10	124220455	124221372
chr10	124250753	124251298
chr10	124254049	124254738
chr10	125396412	125397292
chr10	125865599	125866231
chr10	126267404	126268119
chr10	126278086	126278775
chr10	126396803	126397548
chr10	126488688	126490895
chr10	126848754	126850283
chr10	127511412	127512465
chr10	127572246	127572891
chr10	127591617	127592105
chr10	127601743	127602707
chr10	128076524	128077536
chr10	128086421	128087106
chr10	128089923	128090238
chr10	128110050	128110702
chr10	128561248	128561659
chr10	128832057	128832913
chr10	129570928	129571271
chr10	129671148	129671899
chr10	129784716	129785581
chr10	129809616	129809916
chr10	129845654	129846055
chr10	129846212	129846611
chr10	130271761	130272502
chr10	130727154	130727823
chr10	131506197	131506810
chr10	131769897	131770248
chr10	132429628	132430267
chr10	133793262	133793775
chr10	133879025	133879651
chr10	134000184	134001225
chr10	134234823	134235483
chr10	134330531	134331117
chr10	134510625	134511561
chr10	135072078	135072156
chr10	135171099	135171605
chr11	208314	208944
chr11	320555	320990
chr11	406885	407594
chr11	504590	504998
chr11	727793	728495
chr11	832782	833648
chr11	842382	843346
chr11	1769971	1770708
chr11	2813058	2813358
chr11	3131222	3131696
chr11	4010203	4010769
chr11	4093931	4094297
chr11	4111530	4112143
chr11	4203331	4203654
chr11	4414431	4415248
chr11	5301809	5302213
chr11	5548332	5549184
chr11	5583851	5584672
chr11	5616821	5617601
chr11	5645905	5646720
chr11	6215549	6215962
chr11	6289820	6290437
chr11	6329000	6329601
chr11	6378303	6378841
chr11	6426358	6427242
chr11	6481013	6481972
chr11	6628179	6628487
chr11	6667306	6668464
chr11	7111042	7111629
chr11	7314207	7314779
chr11	7506420	7507148
chr11	7642000	7642561
chr11	7694352	7695368
chr11	8046607	8047443
chr11	8054461	8055139
chr11	8284321	8285118
chr11	8289633	8290357
chr11	8404223	8404874
chr11	8641897	8642115
chr11	8657158	8658018
chr11	8891989	8892849
chr11	9025089	9026147
chr11	9096862	9097268
chr11	9587333	9588149
chr11	9625313	9627151
chr11	9659311	9659939
chr11	9710330	9711036
chr11	10344511	10344898
chr11	10477452	10478083
chr11	10921025	10921831
chr11	10921831	10922479
chr11	11012207	11012803
chr11	11288735	11289389
chr11	11523440	11524296
chr11	11819994	11820129
chr11	12238742	12240297
chr11	12261616	12261837
chr11	12303330	12303733
chr11	12431776	12432394
chr11	12714906	12715801
chr11	12745181	12745907
chr11	13030436	13031334
chr11	13192709	13193378
chr11	14276695	14277101
chr11	14436426	14437023
chr11	14443753	14444234
chr11	14891220	14891598
chr11	15655876	15656256
chr11	15671591	15672201
chr11	15852244	15852848
chr11	15865775	15866331
chr11	15905617	15906085
chr11	15991212	15991804
chr11	16075437	16075945
chr11	16378623	16379063
chr11	16767442	16768941
chr11	17440002	17440399
chr11	17442304	17443038
chr11	17671633	17672243
chr11	17691778	17691895
chr11	18007999	18008416
chr11	18067580	18068030
chr11	19183287	19183474
chr11	19274775	19275397
chr11	19544723	19545351
chr11	19575232	19575568
chr11	19681459	19682192
chr11	19691058	19692544
chr11	19701610	19702105
chr11	19751522	19752271
chr11	19834473	19835512
chr11	19889848	19890718
chr11	19928067	19928425
chr11	19981134	19981714
chr11	20032092	20032731
chr11	20072008	20072665
chr11	20081654	20082454
chr11	20132439	20133260
chr11	20388963	20389568
chr11	20572250	20572436
chr11	22457416	22457928
chr11	22513125	22513914
chr11	22696355	22697012
chr11	22701588	22702269
chr11	22724585	22725015
chr11	24839890	24839989
chr11	26870469	26871793
chr11	27106132	27106720
chr11	27199776	27200728
chr11	27223174	27224067
chr11	27230991	27231954
chr11	27240109	27240885
chr11	27261748	27262293
chr11	27288655	27288710
chr11	27444556	27445028
chr11	27554301	27555081
chr11	27720511	27720786
chr11	27721342	27722351
chr11	28167524	28168074
chr11	28628358	28629054
chr11	28759823	28760159
chr11	29189425	29189675
chr11	29303602	29304283
chr11	29936025	29936657
chr11	30413790	30414353
chr11	30432949	30433355
chr11	30518295	30519200
chr11	30606788	30608205
chr11	30885811	30886769
chr11	30916352	30916697
chr11	30926977	30927743
chr11	31790660	31791066
chr11	31831482	31832227
chr11	32362927	32363464
chr11	32487867	32488653
chr11	32853161	32853810
chr11	33522348	33522764
chr11	33692219	33692577
chr11	33758101	33758300
chr11	33983194	33984483
chr11	34201481	34201978
chr11	34255659	34256261
chr11	34355480	34355973
chr11	34393805	34394732
chr11	34611692	34612246
chr11	34671868	34672623
chr11	35160252	35161099
chr11	35166841	35167831
chr11	35187707	35188775
chr11	35544790	35545623
chr11	35551757	35552375
chr11	35974674	35975599
chr11	35990898	35991304
chr11	36035258	36035885
chr11	36156988	36157754
chr11	36335230	36336538
chr11	36383400	36384042
chr11	36453385	36453885
chr11	36749908	36750461
chr11	36768762	36768959
chr11	40401972	40402049
chr11	41221474	41223091
chr11	42207421	42207874
chr11	42545885	42546576
chr11	43038554	43039288
chr11	43538960	43540745
chr11	43579036	43579474
chr11	43852154	43853081
chr11	43942199	43942757
chr11	44011437	44014241
chr11	44655923	44656652
chr11	44862119	44862633
chr11	45201816	45203104
chr11	45307648	45308010
chr11	46154772	46154959
chr11	46299899	46300494
chr11	46336851	46337077
chr11	46848017	46848617
chr11	46939499	46940359
chr11	46958137	46958624
chr11	47164802	47165161
chr11	47206784	47208226
chr11	47279214	47279972
chr11	47376657	47377130
chr11	47395285	47395822
chr11	47638701	47638939
chr11	47968366	47969664
chr11	48047066	48047942
chr11	48115305	48115716
chr11	56841752	56842606
chr11	56923608	56924142
chr11	57017195	57017463
chr11	57078212	57079584
chr11	57232022	57232642
chr11	57512082	57512813
chr11	57655590	57656470
chr11	58392948	58393625
chr11	58977482	58978170
chr11	59052012	59052356
chr11	59947476	59948275
chr11	60523628	60523736
chr11	61217641	61218163
chr11	61456296	61456954
chr11	61463455	61464170
chr11	61475819	61476624
chr11	61492266	61492565
chr11	61657912	61658304
chr11	61772074	61773352
chr11	61788276	61788393
chr11	61792840	61793452
chr11	62216859	62218198
chr11	62239833	62240276
chr11	62314029	62314844
chr11	62320825	62321998
chr11	62379600	62380866
chr11	62456951	62457619
chr11	62791240	62791871
chr11	63258264	63258931
chr11	63381452	63382128
chr11	63536091	63537342
chr11	63852961	63853251
chr11	63912747	63913699
chr11	64014329	64015146
chr11	64051826	64052465
chr11	64125476	64127041
chr11	64611891	64612661
chr11	64644367	64645115
chr11	64863484	64864225
chr11	64948703	64949418
chr11	64977766	64978583
chr11	65149718	65150130
chr11	65189652	65190654
chr11	65344522	65345564
chr11	65405437	65406062
chr11	65479559	65480358
chr11	65487859	65488397
chr11	65585450	65586022
chr11	65667631	65668199
chr11	65685048	65685567
chr11	65782866	65783782
chr11	65992615	65993089
chr11	66024779	66026044
chr11	66391000	66391657
chr11	66610420	66611526
chr11	67351232	67351556
chr11	67805854	67806884
chr11	68026825	68027407
chr11	68095395	68096259
chr11	68144702	68145543
chr11	68444846	68445344
chr11	68606620	68607170
chr11	68778208	68779247
chr11	68890115	68890796
chr11	68934028	68934777
chr11	69064571	69065424
chr11	69069131	69069834
chr11	69453642	69454350
chr11	69995808	69996567
chr11	70005603	70006241
chr11	70245624	70246776
chr11	72036982	72037683
chr11	72353346	72354391
chr11	72414150	72414833
chr11	73034613	73035224
chr11	73363407	73363839
chr11	73717356	73718120
chr11	73999168	73999633
chr11	74017921	74018854
chr11	74394335	74394947
chr11	75095506	75095854
chr11	75273035	75273697
chr11	75275122	75275640
chr11	75337142	75338070
chr11	75444708	75445727
chr11	75656306	75656522
chr11	75779832	75780493
chr11	76119234	76120283
chr11	76121736	76122516
chr11	76127259	76127896
chr11	76134145	76135027
chr11	76463065	76463702
chr11	76494975	76495871
chr11	76784102	76784940
chr11	76841745	76842666
chr11	76901775	76902501
chr11	77213979	77214595
chr11	77530392	77531537
chr11	77757401	77757455
chr11	78473925	78476190
chr11	78540770	78541259
chr11	78718784	78719378
chr11	78764911	78765540
chr11	78809337	78809767
chr11	79150626	79152217
chr11	79181404	79182483
chr11	79222068	79223126
chr11	79231054	79231714
chr11	79327357	79327863
chr11	79378329	79378781
chr11	79408950	79409589
chr11	79488897	79489931
chr11	79602149	79602766
chr11	79650385	79650874
chr11	80531628	80532617
chr11	80948200	80948510
chr11	81175414	81177488
chr11	81746770	81748858
chr11	82578512	82578961
chr11	83063179	83063864
chr11	83767858	83768962
chr11	84006300	84006968
chr11	84491762	84492107
chr11	85516406	85516850
chr11	85650531	85650991
chr11	85657925	85658781
chr11	85675297	85675795
chr11	85862397	85863721
chr11	86071273	86072168
chr11	86142175	86142916
chr11	86217580	86218216
chr11	86234643	86235859
chr11	86343516	86344352
chr11	86406989	86407522
chr11	86454103	86455047
chr11	86653294	86653599
chr11	86985061	86985603
chr11	87017017	87018432
chr11	87063788	87064122
chr11	88153463	88154205
chr11	88198581	88198980
chr11	88277534	88277900
chr11	89197339	89198005
chr11	91821945	91822275
chr11	92209940	92210234
chr11	92288431	92289007
chr11	92926832	92927437
chr11	93204603	93204732
chr11	93257883	93258843
chr11	94439456	94440181
chr11	94464832	94466199
chr11	94536485	94537022
chr11	94840724	94841985
chr11	94987461	94987831
chr11	94995372	94996093
chr11	95031638	95032397
chr11	95234808	95235452
chr11	95289410	95290148
chr11	95438585	95439020
chr11	95445279	95447679
chr11	95497499	95497818
chr11	95888713	95889938
chr11	95911257	95911990
chr11	95971536	95971873
chr11	96017408	96017765
chr11	96073410	96073893
chr11	98320512	98320576
chr11	98408877	98408966
chr11	99633700	99635994
chr11	100692811	100693133
chr11	100694740	100695604
chr11	100719647	100720353
chr11	100747503	100748007
chr11	100755067	100755555
chr11	101425979	101430138
chr11	102083013	102084246
chr11	102158672	102158888
chr11	102165740	102166034
chr11	102187766	102188785
chr11	104479963	104480748
chr11	104893545	104894304
chr11	107327875	107328409
chr11	107711016	107711841
chr11	107824126	107824612
chr11	108463870	108464923
[truncated: 8,976 more rows]

## Sheet: Mouse Distal Tibia E15.5
chr1	1109107	1109625
chr1	1981305	1982076
chr1	2477708	2477923
chr1	2716317	2716838
chr1	3156229	3158057
chr1	3229294	3230068
chr1	5038536	5039127
chr1	6321043	6321943
chr1	6389621	6390599
chr1	6445589	6446625
chr1	6500311	6501055
chr1	6661132	6661698
chr1	7027785	7028838
chr1	7106394	7107323
chr1	7358426	7359838
chr1	7461654	7462591
chr1	8107608	8108395
chr1	8149838	8151395
chr1	8156531	8157147
chr1	8157364	8158122
chr1	8271930	8272369
chr1	8516318	8516820
chr1	9326693	9327994
chr1	9473012	9473610
chr1	9533052	9533612
chr1	10588093	10589075
chr1	11268785	11269098
chr1	11388437	11389049
chr1	12037980	12038849
chr1	12116524	12117458
chr1	12184984	12185060
chr1	12199466	12200634
chr1	12217274	12217920
chr1	12226714	12228096
chr1	12376267	12376954
chr1	12621903	12625336
chr1	12678998	12679646
chr1	12680897	12681104
chr1	13910069	13910780
chr1	14303151	14303608
chr1	15466397	15467081
chr1	15494432	15495366
chr1	15649180	15650438
chr1	15675228	15679327
chr1	15732188	15732657
chr1	16339356	16340290
chr1	16499924	16500523
chr1	16508300	16508865
chr1	16543595	16544352
chr1	17846613	17846970
chr1	22218669	22219532
chr1	22351553	22352536
chr1	23847841	23848852
chr1	24902620	24903708
chr1	25041261	25042039
chr1	25446670	25447453
chr1	26662845	26663462
chr1	27191413	27192057
chr1	27472313	27472914
chr1	27692163	27693114
chr1	27816470	27817323
chr1	32170737	32171306
chr1	32180092	32180904
chr1	32687460	32688306
chr1	33190576	33191464
chr1	33457297	33457751
chr1	33688009	33689687
chr1	33847825	33848549
chr1	34966085	34966414
chr1	35223843	35224745
chr1	35252051	35252684
chr1	35324631	35325655
chr1	35450508	35451509
chr1	36653432	36654158
chr1	36816182	36817371
chr1	36839063	36840095
chr1	36852004	36852458
chr1	37899218	37900181
chr1	38412395	38413060
chr1	38461444	38462598
chr1	39013001	39013461
chr1	39249243	39249833
chr1	39395164	39395860
chr1	40113857	40114184
chr1	40529407	40529820
chr1	40780522	40781459
chr1	41733821	41735508
chr1	42248498	42249340
chr1	43428092	43428878
chr1	43795114	43796178
chr1	43814554	43815311
chr1	44168915	44169386
chr1	44496900	44497670
chr1	44678896	44679433
chr1	45273324	45274311
chr1	45469251	45470050
chr1	46009560	46010088
chr1	46049059	46050571
chr1	46507593	46508290
chr1	47213252	47213721
chr1	48043748	48044611
chr1	48093197	48094139
chr1	48150548	48151279
chr1	48247402	48248657
chr1	48269721	48270462
chr1	48298998	48299904
chr1	48333393	48334063
chr1	48378365	48378831
chr1	48512616	48512753
chr1	51545995	51546853
chr1	51729986	51730477
chr1	53499587	53500223
chr1	53791470	53792503
chr1	53835764	53836564
chr1	53977804	53978930
chr1	54012960	54014576
chr1	54026867	54027620
chr1	54079145	54079631
chr1	54163484	54164314
chr1	54180305	54181479
chr1	54964884	54965621
chr1	55034958	55035695
chr1	55709712	55710469
chr1	55740539	55741242
chr1	56490514	56491385
chr1	56526564	56526966
chr1	56584956	56585479
chr1	56598049	56598758
chr1	56605338	56606023
chr1	56626205	56627148
chr1	56753173	56754072
chr1	57708526	57709109
chr1	58912342	58912932
chr1	59250636	59251175
chr1	59304107	59304918
chr1	59314360	59315413
chr1	59986783	59987530
chr1	60103806	60104535
chr1	60196060	60197291
chr1	60381634	60383279
chr1	61223603	61224425
chr1	61412851	61413640
chr1	61426924	61427922
chr1	61455511	61456309
chr1	61901698	61902448
chr1	62472240	62472926
chr1	63341168	63341832
chr1	63634670	63635393
chr1	63988455	63989576
chr1	64383647	64384612
chr1	64550064	64551446
chr1	64595268	64596130
chr1	64701870	64702720
chr1	65363642	65364198
chr1	65399887	65400820
chr1	65416556	65417042
chr1	66444775	66445325
chr1	66751402	66752294
chr1	66760346	66760739
chr1	66797284	66798506
chr1	67966291	67966529
chr1	68084040	68085004
chr1	68174123	68174649
chr1	68221154	68221815
chr1	68281129	68282331
chr1	68849845	68850412
chr1	70447336	70447712
chr1	70968484	70969182
chr1	72251846	72252779
chr1	73325751	73326565
chr1	73945228	73946102
chr1	74891358	74892112
chr1	75074356	75075421
chr1	75564984	75565953
chr1	75925628	75925953
chr1	76263175	76263297
chr1	76498334	76498955
chr1	76880633	76881412
chr1	77348489	77348685
chr1	77406223	77406578
chr1	77528620	77529295
chr1	77813365	77813948
chr1	77986343	77987333
chr1	78567013	78567112
chr1	78576058	78576500
chr1	78873494	78880319
chr1	79451249	79452869
chr1	79804155	79805565
chr1	81754705	81755292
chr1	82626958	82627602
chr1	84322854	84323468
chr1	84435437	84436329
chr1	84818976	84820167
chr1	84893137	84893689
chr1	85311902	85312492
chr1	85319749	85320592
chr1	85589858	85590721
chr1	85831868	85832488
chr1	85906032	85907615
chr1	85991249	85992176
chr1	85992699	85993270
chr1	86009979	86010947
chr1	86093899	86095503
chr1	86183874	86185040
chr1	86315587	86316412
chr1	86450948	86452003
chr1	86674652	86675473
chr1	86731910	86732348
chr1	87669667	87670203
chr1	87851342	87852206
chr1	87983457	87984164
chr1	88040882	88041648
chr1	88421578	88422170
chr1	89239791	89240288
chr1	89403909	89406615
chr1	90013106	90013839
chr1	90181424	90182244
chr1	90204593	90205123
chr1	90422760	90423285
chr1	90535298	90535499
chr1	92006980	92008101
chr1	92041645	92042323
chr1	92116103	92116759
chr1	92202369	92203116
chr1	92246878	92247724
chr1	94050811	94053812
chr1	94103479	94104732
chr1	94244963	94245756
chr1	94312662	94313636
chr1	94503970	94504547
chr1	94557699	94558278
chr1	95005142	95005497
chr1	95119513	95120048
chr1	95179198	95179710
chr1	95205070	95205789
chr1	95220772	95221765
chr1	95440278	95440568
chr1	95530971	95531434
chr1	96196963	96197346
chr1	96943332	96944084
chr1	97895299	97895666
chr1	97973322	97974162
chr1	98513830	98514383
chr1	99763520	99763912
chr1	99829303	99830150
chr1	99942675	99942820
chr1	100171501	100171575
chr1	100816815	100817332
chr1	100869973	100873363
chr1	101094026	101094765
chr1	101744443	101745003
chr1	102368164	102368941
chr1	103483279	103484385
chr1	103646096	103646633
chr1	103659413	103660148
chr1	104001906	104002631
chr1	107677079	107677494
chr1	107866185	107866511
chr1	108247672	108248581
chr1	108701236	108702068
chr1	109076652	109077604
chr1	109358740	109359619
chr1	109370753	109371600
chr1	109384299	109385203
chr1	109456405	109456946
chr1	109743835	109744274
chr1	109913204	109914021
chr1	110371136	110371649
chr1	110694792	110695201
chr1	110855129	110856009
chr1	110933339	110934208
chr1	110961038	110962074
chr1	111002903	111003679
chr1	111081362	111082332
chr1	112119593	112120338
chr1	112135127	112136021
chr1	112276253	112276942
chr1	112851324	112851797
chr1	112931061	112931637
chr1	113003085	113003498
chr1	113007022	113008195
chr1	113247179	113248152
chr1	113766186	113767138
chr1	113788572	113789695
chr1	114402141	114402572
chr1	114575249	114576105
chr1	114586211	114586626
chr1	114665402	114666383
chr1	115169497	115170065
chr1	115998635	115999638
chr1	116681612	116681871
chr1	117206855	117207574
chr1	117525031	117525799
chr1	117674446	117675138
chr1	118124877	118125488
chr1	118251565	118252412
chr1	118636397	118637013
chr1	118930947	118931634
chr1	119354118	119355452
chr1	119420953	119421888
chr1	119530515	119531312
chr1	145454714	145455932
chr1	147442203	147444223
chr1	149909228	149910015
chr1	150504786	150505161
chr1	150520911	150522031
chr1	151030230	151030834
chr1	151465852	151467747
chr1	151520761	151522176
chr1	151540585	151540962
chr1	151547077	151547698
chr1	151917886	151918680
chr1	151949162	151950082
chr1	151952458	151953200
chr1	151996501	151997088
chr1	152008731	152010539
chr1	153538789	153539521
chr1	153540581	153541839
chr1	153584954	153585878
chr1	153599725	153601450
chr1	153958580	153959472
chr1	154579708	154581991
chr1	154943146	154943618
chr1	155101685	155102856
chr1	155293930	155294544
chr1	156083847	156084730
chr1	156095876	156096992
chr1	156867889	156868299
chr1	159893996	159895805
chr1	160072883	160073472
chr1	160611337	160611842
chr1	160990504	160991295
chr1	161235884	161236545
chr1	161748431	161751365
chr1	161775250	161775517
chr1	161910048	161911224
chr1	162006370	162007046
chr1	162254771	162255573
chr1	162583354	162583694
chr1	162601705	162602645
chr1	162658222	162658775
chr1	162722800	162723690
chr1	163172395	163173166
chr1	164198223	164199044
chr1	164349943	164350727
chr1	164648116	164648774
chr1	165333925	165334672
chr1	165361856	165362560
chr1	165450499	165452040
chr1	165550383	165553140
chr1	165627472	165627816
chr1	166009126	166009929
chr1	166134178	166134675
chr1	166879706	166880054
chr1	166902941	166903596
chr1	167569397	167569792
chr1	167648944	167649274
chr1	167772504	167773005
chr1	168086284	168087271
chr1	168197303	168198139
chr1	168635111	168635546
chr1	168737157	168737686
chr1	169048435	169049521
chr1	169519286	169520144
chr1	169900673	169901614
chr1	169964511	169969163
chr1	170278383	170279258
chr1	170646445	170647113
chr1	170665483	170666414
chr1	171846723	171847292
chr1	172031446	172032446
chr1	172113542	172114327
chr1	172291314	172291968
chr1	172715225	172715946
chr1	173007937	173008349
chr1	173400340	173406741
chr1	173847001	173847382
chr1	174533942	174534353
chr1	175143754	175145749
chr1	175331234	175331938
chr1	175670090	175670553
chr1	176185251	176186060
chr1	176536043	176536675
chr1	176612647	176613135
chr1	176908964	176909823
chr1	176918016	176918549
chr1	177247936	177248774
chr1	177285277	177285807
chr1	177821809	177822467
chr1	177945970	177946836
chr1	177953283	177953679
chr1	178095867	178096489
chr1	178161890	178162273
chr1	178356116	178356353
chr1	178505561	178506542
chr1	178839846	178840491
chr1	178985870	178987035
chr1	179055858	179056203
chr1	179112010	179113269
chr1	180490977	180491526
chr1	180509846	180510402
chr1	181002755	181003508
chr1	181081390	181082126
chr1	181121017	181121380
chr1	181732894	181733235
chr1	182029010	182029543
chr1	182038157	182038688
chr1	182089517	182090347
chr1	182726758	182727208
chr1	182758725	182759367
chr1	182931623	182932158
chr1	182931639	182932271
chr1	183037420	183037778
chr1	183197816	183198330
chr1	183206655	183207777
chr1	183572158	183572494
chr1	183822566	183823228
chr1	183885154	183885531
chr1	183922108	183922800
chr1	183971182	183971721
chr1	183971801	183971871
chr1	184455906	184456525
chr1	184805179	184805651
chr1	184876879	184877418
chr1	185338904	185339399
chr1	185370007	185370463
chr1	185395755	185396860
chr1	185406721	185407290
chr1	185449695	185450398
chr1	185539365	185539930
chr1	186252335	186252436
chr1	186904540	186905946
chr1	186925533	186926834
chr1	186943675	186944443
chr1	186954158	186954751
chr1	192348651	192349261
chr1	192388475	192388918
chr1	192416504	192417018
chr1	192485762	192486530
chr1	192508563	192509267
chr1	192569270	192570003
chr1	192589287	192589884
chr1	192757235	192757870
chr1	196286863	196288057
chr1	196413634	196414237
chr1	197449198	197449748
chr1	197784690	197785386
chr1	197866602	197868206
chr1	197879827	197881022
chr1	197999716	198000450
chr1	198128019	198128650
chr1	198150373	198150975
chr1	198412514	198413066
chr1	198952573	198953427
chr1	198982090	198982868
chr1	199824532	199825732
chr1	200321259	200321786
chr1	200323317	200324985
chr1	200825220	200825608
chr1	200983132	200983873
chr1	201139599	201140410
chr1	201683748	201684203
chr1	203269782	203270312
chr1	203417663	203418383
chr1	203424136	203425316
chr1	204295602	204296271
chr1	204426751	204427453
chr1	204476240	204477131
chr1	205090581	205091827
chr1	205318038	205319133
chr1	205419006	205419609
chr1	205818598	205819458
chr1	206636455	206637015
chr1	206753069	206753837
chr1	206824177	206826332
chr1	206848103	206848817
chr1	208350281	208350940
chr1	209439806	209440303
chr1	209597265	209598104
chr1	209637483	209638298
chr1	209896290	209896355
chr1	209979106	209980099
chr1	210435504	210436525
chr1	210566776	210568271
chr1	210828800	210829227
chr1	210916447	210916694
chr1	211526326	211527178
chr1	211530355	211530638
chr1	212059118	212060436
chr1	212065898	212066343
chr1	212643137	212643907
chr1	212740067	212740767
chr1	212861693	212862445
chr1	213082478	213082986
chr1	213250528	213250924
chr1	214680140	214680748
chr1	214731279	214731871
chr1	214743850	214744938
chr1	214917427	214917664
chr1	215020839	215021064
chr1	215403172	215404316
chr1	215838423	215839127
chr1	215918980	215920750
chr1	216874102	216874634
chr1	216986270	216987009
chr1	217788719	217789866
chr1	218608366	218609199
chr1	218633090	218633660
chr1	218717639	218718117
chr1	218729495	218730174
chr1	218829964	218830419
chr1	218837995	218838912
chr1	219260271	219260860
chr1	220395327	220395569
chr1	220434115	220434404
chr1	220504134	220504816
chr1	221290804	221291822
chr1	222500197	222500874
chr1	222542561	222543970
chr1	223095481	223095922
chr1	223118564	223119900
chr1	223183064	223183897
chr1	223319143	223324249
chr1	223888643	223890408
chr1	224255065	224255888
chr1	224399203	224400087
chr1	224423185	224423300
chr1	224685781	224686310
chr1	225023164	225024360
chr1	225048943	225050517
chr1	226065878	226066477
chr1	227008756	227009416
chr1	227560416	227560888
chr1	227635010	227635788
chr1	230134276	230135125
chr1	231179003	231179274
chr1	231345165	231346123
chr1	231897216	231897714
chr1	232386055	232387035
chr1	232657395	232657561
chr1	232840485	232841069
chr1	233463138	233464045
chr1	233749345	233750183
chr1	234668835	234669319
chr1	234681955	234682486
chr1	234700073	234700778
chr1	234811768	234812391
chr1	234881494	234881818
chr1	234951653	234952647
chr1	235106015	235106862
chr1	235115889	235117267
chr1	235158705	235159443
chr1	235242819	235243176
chr1	236227332	236229055
chr1	236272643	236272934
chr1	236323846	236324655
chr1	236323846	236324562
chr1	236511648	236512238
chr1	240051395	240053105
chr1	240061312	240061839
chr1	240668785	240670082
chr1	241842152	241842778
chr1	244219831	244220128
chr1	244377372	244377981
chr1	244748107	244748581
chr1	245879120	245880049
chr1	246034752	246037033
chr1	246814296	246814962
chr10	861125	861534
chr10	967504	968731
chr10	1016228	1017053
chr10	1329288	1330217
chr10	2814819	2815635
chr10	2924885	2925244
chr10	3269210	3269863
chr10	3306120	3306764
chr10	3511205	3511809
chr10	3675801	3677378
chr10	3848522	3849269
chr10	3977097	3978100
chr10	4100601	4101480
chr10	4128027	4128890
chr10	4212837	4213592
chr10	4233665	4234423
chr10	4386450	4387369
chr10	4665455	4665722
chr10	4770692	4771052
chr10	5563262	5564177
chr10	6213676	6214282
chr10	6243445	6243801
chr10	6317034	6317921
chr10	6961118	6962329
chr10	7691693	7692268
chr10	8039153	8039916
chr10	8642190	8642576
chr10	10416402	10417213
chr10	11321762	11322464
chr10	11419032	11420294
chr10	11581060	11581903
chr10	11593907	11595157
chr10	11684646	11685270
chr10	11710824	11712078
chr10	11835913	11836894
chr10	11846660	11847149
chr10	11919536	11922143
chr10	12375439	12376429
chr10	12461351	12461921
chr10	12524389	12525165
chr10	12691517	12692085
chr10	12886683	12887557
chr10	13305513	13306524
chr10	13880793	13882050
chr10	14012341	14012872
chr10	14051358	14052556
chr10	14064891	14065733
chr10	15264681	15266171
chr10	15278728	15279325
chr10	15653840	15654442
chr10	15787506	15788348
chr10	15859652	15860604
chr10	17010421	17011017
chr10	17065375	17065818
chr10	17071468	17071953
chr10	17258051	17259586
chr10	17905218	17905418
chr10	18446864	18447572
chr10	18459426	18459477
chr10	18468665	18469187
chr10	20210712	20211962
chr10	20262792	20263550
chr10	20504310	20504805
chr10	20542850	20543629
chr10	21344671	21344911
chr10	21750173	21752643
chr10	21805865	21806570
chr10	22924523	22925090
chr10	23603820	23604254
chr10	23721563	23722055
chr10	23991922	23992822
chr10	24095722	24096165
chr10	24503764	24504069
chr10	25114885	25115433
chr10	25348538	25349451
chr10	25351308	25351675
chr10	25971434	25972009
chr10	27974305	27975890
chr10	28611766	28612488
chr10	29446670	29447534
chr10	29483843	29485073
chr10	29574738	29575347
chr10	30123934	30124519
chr10	30328659	30328793
chr10	30988609	30989358
chr10	31024077	31026328
chr10	31045917	31046077
chr10	31388426	31389214
chr10	31395205	31401750
chr10	31425484	31426233
chr10	31531710	31532235
chr10	32288183	32288469
chr10	33250838	33251344
chr10	33294242	33295364
chr10	33557862	33558150
chr10	33701375	33702385
chr10	33810034	33810543
chr10	34754417	34754656
chr10	34841917	34842880
chr10	35741285	35741523
chr10	36376365	36377659
chr10	36476841	36477935
chr10	36814910	36815677
chr10	36964364	36964945
chr10	43903141	43903955
chr10	45084768	45085686
chr10	47171092	47171807
chr10	48556994	48558207
chr10	50605781	50606466
chr10	52080226	52081046
chr10	52165945	52169120
chr10	52258964	52259400
chr10	52295516	52296259
chr10	53063007	53063361
chr10	53162373	53163262
chr10	54335213	54336194
chr10	54466251	54466776
chr10	60328904	60329985
chr10	61136528	61137131
chr10	61408589	61409172
chr10	61966417	61967180
chr10	62072859	62073447
chr10	62358252	62359052
chr10	62539212	62539348
chr10	62576032	62577215
chr10	62723823	62724895
chr10	62737367	62737984
chr10	62929042	62929595
chr10	63255379	63255961
chr10	63656664	63657128
chr10	64064662	64064892
chr10	64143553	64144275
chr10	64257865	64258445
chr10	64492552	64493105
chr10	64619949	64620276
chr10	65019451	65019624
chr10	65366869	65367374
chr10	65389625	65390456
chr10	65460100	65460663
chr10	65466654	65467513
chr10	66215714	66216537
chr10	68441640	68442679
chr10	73735197	73735698
chr10	73749824	73750588
chr10	73768147	73768900
chr10	73934610	73935679
chr10	74080419	74081048
chr10	74081966	74082573
chr10	74496030	74496483
chr10	74581390	74582260
chr10	74670966	74671767
chr10	74689987	74690641
chr10	75173445	75174209
chr10	75608338	75609166
chr10	75725692	75726762
chr10	76692376	76693017
chr10	76696481	76697158
chr10	78156993	78157594
chr10	79084272	79085473
chr10	80201988	80203168
chr10	80233780	80236077
chr10	80537095	80537650
chr10	80724769	80725436
chr10	81045977	81046672
chr10	86122471	86124305
chr10	86184406	86185227
chr10	86350224	86350887
chr10	88776894	88777546
chr10	88963223	88964253
chr10	89319665	89319848
chr10	89946660	89947515
chr10	89977442	89978450
chr10	90750059	90751434
chr10	91730822	91731752
chr10	93347803	93348295
chr10	93349987	93350777
chr10	94462019	94462709
chr10	94559129	94559799
chr10	95079481	95080527
chr10	95090885	95091473
chr10	95241672	95242571
chr10	95715386	95716039
chr10	97193144	97194234
chr10	97211484	97212195
chr10	97227602	97228891
chr10	98350594	98351969
chr10	99270325	99270865
chr10	99301467	99302433
chr10	99343775	99344377
chr10	101703751	101704139
chr10	101736633	101737678
chr10	102132829	102134331
chr10	102288903	102289897
chr10	104613833	104614395
chr10	105257799	105258626
chr10	105421080	105421739
chr10	105559186	105559836
chr10	105609209	105610266
chr10	105649971	105650700
chr10	105667908	105668688
chr10	106069689	106070241
chr10	106994898	106995715
chr10	107604179	107605570
chr10	107732872	107733860
chr10	108025505	108026181
chr10	109204626	109205262
chr10	109824401	109825237
chr10	110873502	110874881
chr10	111217278	111218018
chr10	111644008	111644737
chr10	111708933	111709602
chr10	111862853	111863269
chr10	112461385	112461966
chr10	113812353	113812710
chr10	114866559	114867619
chr10	115613795	115615558
chr10	115658000	115658614
chr10	116423485	116423935
chr10	116697808	116698387
chr10	117671128	117671796
chr10	117739690	117740817
chr10	118505766	118507094
chr10	119032322	119032806
chr10	119263945	119264450
chr10	121410616	121411216
chr10	121441630	121441968
[truncated: 4,863 more rows]
