# Supplementary material for: Joint disease-specificity at the regulatory base-pair level
Source: Nat Commun. 2021 Jul 6;12:4161. doi: 10.1038/s41467-021-24345-9 (PMC8260791; doi:10.1038/s41467-021-24345-9)
Supplement: Supplementary file 6 — Supplementary Data 3 [file 41467_2021_24345_MOESM6_ESM.xlsx]

## Sheet: Intersections
Intersections of Zengini et al., 2018 Knee OA Variants with Human and Mouse Emryonic Chondrocyte Datasets
Tissue	Chromosome	Start	End	Intersected SNP
Human Distal Femur E67 IDR Brain Filtered Peaks	chr20	33907161	33907161	rs6060369
Human Distal Femur E67 IDR Brain Filtered Peaks	chr20	33907909	33907909	rs6088791
Human Distal Femur E67 IDR Brain Filtered Peaks	chr20	33947285	33947285	rs4911491
Human Distal Femur E67 IDR Brain Filtered Peaks	chr20	33947730	33947730	rs735531
Human Distal Femur E67 IDR Brain Filtered Peaks	chr20	33952620	33952620	rs4911178
Human Distal Femur E67 IDR Brain Filtered Peaks	chr20	33982435	33982435	rs6088816
Human Distal Femur E67 IDR Brain Filtered Peaks	chr20	34025983	34025983	rs143383
Human Proximal Tibia E67 IDR Brain Filtered Peaks	chr20	33907161	33907161	rs6060369
Human Proximal Tibia E67 IDR Brain Filtered Peaks	chr20	33947285	33947285	rs4911491
Human Proximal Tibia E67 IDR Brain Filtered Peaks	chr20	33947730	33947730	rs735531
Human Proximal Tibia E67 IDR Brain Filtered Peaks	chr20	33952620	33952620	rs4911178
Human Proximal Tibia E67 IDR Brain Filtered Peaks	chr20	33982435	33982435	rs6088816
Mouse Distal Femur E15.5 IDR Brain Filtered Peaks	chr20	33907161	33907161	rs6060369
Mouse Distal Femur E15.5 IDR Brain Filtered Peaks	chr20	33952620	33952620	rs4911178
Mouse Proximal Tibia E15.5 IDR Brain Filtered Peaks	chr20	33907161	33907161	rs6060369
Mouse Proximal Tibia E15.5 IDR Brain Filtered Peaks	chr20	33952620	33952620	rs4911178
Intersections of Zengini et al., 2018 Knee OA Variants with Liu et al., 2018 Human Patient Knee OA dataset
Tissue	Chromosome	Start	End	Intersected SNP
Human Patient Knee OA Peaks	chr20	33907161	33907161	rs6060369
Human Patient Knee OA Peaks	chr20	33907909	33907909	rs6088791
Human Patient Knee OA Peaks	chr20	33914208	33914208	rs6060373
Human Patient Knee OA Peaks	chr20	33947285	33947285	rs4911491
Human Patient Knee OA Peaks	chr20	33947730	33947730	rs735531
Human Patient Knee OA Peaks	chr20	34025983	34025983	rs143383
Intersections of Hatzikotoulas et al., 2018 Hip Dysplasia GWAS Discovery Variants with Human and Mouse Embryonic Chondrocyte Datasets
Tissue	Chromosome	Start	End	Intersected SNP
Human Acetabulum E67 IDR Brain Filtered Peaks	chr20	33952620	33952620	rs4911178
Human Proximal Femur E67 IDR Brain Filtered Peaks	chr20	33907161	33907161	rs6060369
Human Proximal Femur E67 IDR Brain Filtered Peaks	chr20	33952620	33952620	rs4911178
Mouse Proximal Femur E15.5 IDR Brain Filtered Peaks	chr20	33907161	33907161	rs6060369
Mouse Proximal Femur E15.5 IDR Brain Filtered Peaks	chr20	33952620	33952620	rs4911178
Intersections of Sun et al., 2015 DDH Variants with Human and Mouse Embryonic Chondrocyte Datasets
Tissue	Chromosome	Start	End	Intersected SNP
Human Acetabulum E67 IDR Brain Filtered Peaks	chr20	33952620	33952620	rs4911178
Human Proximal Femur E67 IDR Brain Filtered Peaks	chr20	33890061	33890061	rs6060355
Human Proximal Femur E67 IDR Brain Filtered Peaks	chr20	33907909	33907909	rs6088791
Human Proximal Femur E67 IDR Brain Filtered Peaks	chr20	33952620	33952620	rs4911178
Mouse Proximal Femur E15.5 IDR Brain Filtered Peaks	chr20	33952620	33952620	rs4911178

## Sheet: Knee OA variants
95 CI OA SNPs from Zengini et al., 2018
Chromosome	Start	End
chr20	33907161	33907161
chr20	33907909	33907909
chr20	33912371	33912371
chr20	33913322	33913322
chr20	33914208	33914208
chr20	33915571	33915571
chr20	33923566	33923566
chr20	33924112	33924112
chr20	33924130	33924130
chr20	33924273	33924273
chr20	33925094	33925094
chr20	33925843	33925843
chr20	33926103	33926103
chr20	33926268	33926268
chr20	33927006	33927006
chr20	33931344	33931344
chr20	33934437	33934437
chr20	33936338	33936338
chr20	33937704	33937704
chr20	33939194	33939194
chr20	33940495	33940495
chr20	33942199	33942199
chr20	33942261	33942261
chr20	33942263	33942263
chr20	33942685	33942685
chr20	33944251	33944251
chr20	33947285	33947285
chr20	33947730	33947730
chr20	33948919	33948919
chr20	33949282	33949282
chr20	33951799	33951799
chr20	33952620	33952620
chr20	33956004	33956004
chr20	33958253	33958253
chr20	33959315	33959315
chr20	33960308	33960308
chr20	33960450	33960450
chr20	33960486	33960486
chr20	33960799	33960799
chr20	33961845	33961845
chr20	33963984	33963984
chr20	33964771	33964771
chr20	33966260	33966260
chr20	33966325	33966325
chr20	33967523	33967523
chr20	33968067	33968067
chr20	33970527	33970527
chr20	33971085	33971085
chr20	33971914	33971914
chr20	33972053	33972053
chr20	33972899	33972899
chr20	33972948	33972948
chr20	33973315	33973315
chr20	33973378	33973378
chr20	33974051	33974051
chr20	33974163	33974163
chr20	33975181	33975181
chr20	33975601	33975601
chr20	33976474	33976474
chr20	33976823	33976823
chr20	33977349	33977349
chr20	33982435	33982435
chr20	33983314	33983314
chr20	33983485	33983485
chr20	33985057	33985057
chr20	33985568	33985568
chr20	33986271	33986271
chr20	33986549	33986549
chr20	33987298	33987298
chr20	33987576	33987576
chr20	33987818	33987818
chr20	33990383	33990383
chr20	33992761	33992761
chr20	33995254	33995254
chr20	33995780	33995780
chr20	33995945	33995945
chr20	33995972	33995972
chr20	33996433	33996433
chr20	33997734	33997734
chr20	34001058	34001058
chr20	34001250	34001250
chr20	34001541	34001541
chr20	34001915	34001915
chr20	34002272	34002272
chr20	34003073	34003073
chr20	34004767	34004767
chr20	34005214	34005214
chr20	34005240	34005240
chr20	34006498	34006498
chr20	34006970	34006970
chr20	34008020	34008020
chr20	34008137	34008137
chr20	34008623	34008623
chr20	34022387	34022387
chr20	34025983	34025983

## Sheet: European DDH variants
Hatzikotoulas et al., 2018 Hip Dysplasia GWAS variants
Chromosome	Start	End	SNP
chr20	33799280	33799280	rs6088765
chr20	33825378	33825378	rs12479765
chr20	33864484	33864484	rs7280
chr20	33894463	33894463	rs878639
chr20	33907161	33907161	rs6060369
chr20	33909784	33909784	rs6088792
chr20	33914208	33914208	rs6060373
chr20	33952620	33952620	rs4911178
chr20	33971914	33971914	rs4911494
chr20	33975181	33975181	rs6088813
chr20	34001058	34001058	rs6087704
chr20	34001250	34001250	rs6087705
chr20	34025756	34025756	rs143384
chr20	34025983	34025983	rs143383
chr20	34048161	34048161	rs1570841
chr20	34059675	34059675	rs224360
chr20	34075998	34075998	rs4911507
chr20	34097353	34097353	rs2236164
chr20	34143092	34143092	rs224419
chr20	34219496	34219496	rs6579255
chr20	34234620	34234620	rs12480622
chr20	34285442	34285442	rs6060565
chr20	34432670	34432670	rs2425163
chr20	34571846	34571846	rs6058388

## Sheet: Asian DDH variants
Sun et al 2015 DDH variants
Chromosome	Start	End	SNP
chr20	33890061	33890061	rs6060355
chr20	33894463	33894463	rs878639
chr20	33905619	33905619	rs1406948
chr20	33907909	33907909	rs6088791
chr20	33913322	33913322	rs6060371
chr20	33914208	33914208	rs6060373
chr20	33952620	33952620	rs4911178
chr20	33954913	33954913	rs60696658
chr20	33971914	33971914	rs4911494
chr20	33975181	33975181	rs6088813
chr20	34001058	34001058	rs6087704
chr20	34001250	34001250	rs6087705

## Sheet: Eurasian DDH shared variants
Intersections of European and Asian DDH variants
Chromosome	Start	End	SNP
chr20	33894463	33894463	rs878639
chr20	33914208	33914208	rs6060373
chr20	33952620	33952620	rs4911178
chr20	33971914	33971914	rs4911494
chr20	33975181	33975181	rs6088813
chr20	34001058	34001058	rs6087704
chr20	34001250	34001250	rs6087705
