# Supplementary material for: Joint disease-specificity at the regulatory base-pair level
Source: Nat Commun. 2021 Jul 6;12:4161. doi: 10.1038/s41467-021-24345-9 (PMC8260791; doi:10.1038/s41467-021-24345-9)
Supplement: Supplementary file 7 — Supplementary Data 4 [file 41467_2021_24345_MOESM7_ESM.xlsx]

## Sheet: DDH patient info
Sample ID	Specimen #	COLLECTION	Genotype	Allele1	Allele2	pre-op Xray	pre-op MRI	pre-op CT	Sex	Age	BMI	Method of DDH confirmation	B（sharp）	A（tonnis）	CE angle	Femoral head diameter Ball diameter（mm）	Femoral neck diameter The narrowest part of the femoral neck（mm）	Femoral neck length Head-neck junction to base（mm）
1	4228	PARAFFIN	AA	A	A	√	X	√	F	70	21	X-ray CEA<20°; CT or MRI see OA change	45.8	29.4	3.2	55	39.2	34
2	4229	PARAFFIN	AG	A	G	√	x	√	F	56	24	X-ray CEA<20°; CT or MRI see OA change	47.2	25.4	13.2	left: 55.3 ，right: 57.5	left: 40.4 ，right: 41.6	left: 17.3 ，right: 19.6
3	4230	PARAFFIN	GG	G	G	√	x	√	F	64	26	X-ray CEA<20°; CT or MRI see OA change	46.2	23.3	18.1	54.2	35.3	16.8
4	4231	PARAFFIN	AA	A	A	√	x	√	M	67	23	X-ray CEA<20°; CT or MRI see OA change	47.1	28.2	0.8	59.1	33.2	23.3
5	4232	PARAFFIN	AA	A	A	√	X	√	F	54	24	X-ray CEA<20°; CT or MRI see OA change	45.3	24.7	8.3	50	34	16.5
6	4233	PARAFFIN	AA	A	A	√	X	X	F	63	25	X-ray CEA<20°; CT or MRI see OA change	48.3	29.6	14.3	50.5	33	15
7	4234	PARAFFIN	AA	A	A	√	X	√	F	50	21	X-ray CEA<20°; CT or MRI see OA change	42.2	17.6	13.1	50.1	35.5	25.1
8	4235	PARAFFIN	AA	A	A	√	x	√	M	61	24	X-ray CEA<20°; CT or MRI see OA change	42.1	25.4	12.1	52.5	33.4	19.5
9	4236	PARAFFIN	AA	A	A	√	x	√	F	50	22	X-ray CEA<20°; CT or MRI see OA change	46.3	27.4	13.5	52.3	35.4	20.4
10	4237	PARAFFIN	AA	A	A	√	X	√	M	72	25	X-ray CEA<20°; CT or MRI see OA change	47.4	13.11	15.3	59.1	42.5	26.4
11	4238	PARAFFIN	AA	A	A	√	X	√	M	69	25	X-ray CEA<20°; CT or MRI see OA change	44.8	16.3	17.3	46.5	34.3	15
12	4239	PARAFFIN	AA	A	A	√	X	X	F	77	24	X-ray CEA<20°; CT or MRI see OA change	46.2	24.3	12.1	right: 66.2，left: 63.7	right: 37.8，left: 45.1	right: 11，left: 14
13	4240	PARAFFIN	AA	A	A	√	X	X	F	50	22	X-ray CEA<20°; CT or MRI see OA change	46.3	18.3	16.6	52.5	38.2	32
14	4241	PARAFFIN	AG	A	G	√	x	√	F	63	25	X-ray CEA<20°; CT or MRI see OA change	46.7	16.8	16.3	42.3	26.5	8.9
15	4242	PARAFFIN	GG	G	G	√	x	√	F	56	23	X-ray CEA<20°; CT or MRI see OA change	48.6	19.6	15.6	47.9	29.7	14.1
16	4243	PARAFFIN	GG	G	G	√	x	√	F	58	22	X-ray CEA<20°; CT or MRI see OA change	45.7	23.4	14.7	50.6	34.4	17.2
17	4244	PARAFFIN	AG	A	G	√	x	√	F	59	21	X-ray CEA<20°; CT or MRI see OA change	49.1	24.3	13.2	51.1	38.7	16.9
18	4245	PARAFFIN	AA	A	A	√	X	X	F	66	23	X-ray CEA<20°; CT or MRI see OA change	47.1	23.5	14.3	64	35.4	12
19	4247	PARAFFIN	AG	A	G	√	x	x	M	65	26	X-ray CEA<20°; CT or MRI see OA change	44.3	16.4	18.3	59.7	45.7	27.2
20	4248	PARAFFIN	AG	A	G	√	x	√	F	85	23	X-ray CEA<20°; CT or MRI see OA change	45.3	24.6	16.8	50.6	34.8	16.9
21	4249	PARAFFIN	AA	A	A	√	X	√	F	54	24	X-ray CEA<20°; CT or MRI see OA change	44.7	18.4	16.7	right: 50.2，left: 51	right: 36.7，left: 35.6	right: 15.7，left: 16.6
22	4250	PARAFFIN	AG	A	G	√	x	√	M	62	26	X-ray CEA<20°; CT or MRI see OA change	47.8	22.1	15.4	47.7	38.6	18.5
23	4251	PARAFFIN	AA	A	A	√	X	√	F	42	25	X-ray CEA<20°; CT or MRI see OA change	45.3	24.5	17.3	50.6	32.1	12.2
24	4252	PARAFFIN	REMOVED DUE TO GENOTYPING FAILURE
25	4253	PARAFFIN	AA	A	A	√	X	√	F	56	23	X-ray CEA<20°; CT or MRI see OA change	40.3	15.3	17.4	56.5	38	26
26	4254	PARAFFIN	AA	A	A	√	X	√	F	51	23	X-ray CEA<20°; CT or MRI see OA change	46.3	18.5	12.2	49.5	34.8	23
27	4255	PARAFFIN	AA	A	A	√	X	√	F	58	23	X-ray CEA<20°; CT or MRI see OA change	50.2	25.5	13.4	52.8	38	23
28	4256	PARAFFIN	AA	A	A	√	X	√	M	50	23	X-ray CEA<20°; CT or MRI see OA change	54.4	31.2	2.5	58.5	42	25.5
29	4257	PARAFFIN	AG	A	G	√	√	√	F	63	24	X-ray CEA<20°; CT or MRI see OA change	43.6	14.2	19.2	51.5	37	17.6
30	4258	PARAFFIN	AA	A	A	√	√	√	F	60	24	X-ray CEA<20°; CT or MRI see OA change	46.3	16.7	15.8	49（Healthy side）	31.5（Healthy side）	29.5（Healthy side）
31	4259	PARAFFIN	AA	A	A	√	X	X	F	54	25	X-ray CEA<20°; CT or MRI see OA change	46.6	31.2	9.5	right: 52.8，left: 48.4	right: 37，left: 40.2	right: 15.3，left: 21.7
32	4260	PARAFFIN	REMOVED DUE TO GENOTYPING FAILURE
33	4261	PARAFFIN	AG	A	G	√	x	x	F	63	27	X-ray CEA<20°; CT or MRI see OA change	45.7	23.1	11.6	49.4	36.9	17.3
34	4262	PARAFFIN	REMOVED DUE TO GENOTYPING FAILURE
35	4263	PARAFFIN	REMOVED DUE TO GENOTYPING FAILURE
36	4264	PARAFFIN	AA	A	A	√	X	√	M	54	26	X-ray CEA<20°; CT or MRI see OA change	46.7	27.5	3.1	55.7	41.3	29.1
37	4265	PARAFFIN	AA	A	A	√	x	√	F	62	20	X-ray CEA<20°; CT or MRI see OA change	51.1	27.4	3.7	right:53 left: 56	right: 34, left: 36.1	right: 16.9, left: 16.5
38	4266	PARAFFIN	AA	A	A	√	x	√	F	59	25	X-ray CEA<20°; CT or MRI see OA change	46.4	23.1	7.4	left: 47.8, right: 47.0	left: 29.1, right: 34.9	left: 16.7. right: 16.2
39	4267	PARAFFIN	AA	A	A	√	x	√	F	65	25	X-ray CEA<20°; CT or MRI see OA change	42	17.5	18.4	53.7 ，right: 52.2	left: 32.9 ，right: 32.1	left: 17.6 ，right: 20.0
40	4268	PARAFFIN	AA	A	A	√	x	√	F	57	22	X-ray CEA<20°; CT or MRI see OA change	39.9	12.5	19.9	left: 50.8, right: 54.3	left: 39.4, right: 35.5	left: 15.7. right: 15.2
41	4269	PARAFFIN	AG	A	G	√	x	x	F	63	20	X-ray CEA<20°; CT or MRI see OA change	47.8	26.1	12.5	53.8	37.7	18.5
42	4270	PARAFFIN	AA	A	A	√	x	√	M	63	26	X-ray CEA<20°; CT or MRI see OA change	47.7	20.7	11.6	left: 52.5, right: 53.3	left: 40.1, right: 40.0	left: 17.0, right: 18.3
43	4271	PARAFFIN	AA	A	A	√	x	√	F	80	23	X-ray CEA<20°; CT or MRI see OA change	52.5	26.1	11.9	60.4	50.3	12.7
44	4272	PARAFFIN	AG	A	G	√	x	x	F	60	23	X-ray CEA<20°; CT or MRI see OA change	53.2	32.3	4.3	48	35.2	15.8
45	4273	PARAFFIN	AA	A	A	√	x	√	M	47	23	X-ray CEA<20°; CT or MRI see OA change	56.8	32.3	1.2	left: 52.5, right: 59.1	left: 34.0 right: 34.9	left: 16.3 right: 12.4
46	4274	PARAFFIN	AA	A	A	√	x	√	F	46	25	X-ray CEA<20°; CT or MRI see OA change	45.3	17.4	17.1	47.9	27.6	15.5
47	4275	PARAFFIN	REMOVED DUE TO GENOTYPING FAILURE
48	4276	PARAFFIN	AG	A	G	√	x	√	F	40	22	X-ray CEA<20°; CT or MRI see OA change	45.2	18	15.4	left: 52.3, right: 52.6	left: 34.5, right: 35.5	left: 14.1 ，right: 15.1
49	4277	PARAFFIN	AG	A	G	√	x	x	M	71	25	X-ray CEA<20°; CT or MRI see OA change	47.9	30.1	2.4	53	39.5	14.5
50	4278	PARAFFIN	AA	A	A	√	x	√	M	62	24	X-ray CEA<20°; CT or MRI see OA change	45.3	26.7	8.4	52.6	30.4	16.5
51	4279	PARAFFIN	AA	A	A	√	x	x	F	47	22	X-ray CEA<20°; CT or MRI see OA change	47.9	27.4	3.2	50.6	28.9	15.9
52	4280	PARAFFIN	AA	A	A	√	x	√	F	62	21	X-ray CEA<20°; CT or MRI see OA change	46.6	26.1	2.6	48.2	32	24.4
53	4281	PARAFFIN	AA	A	A	√	x	√	F	57	23	X-ray CEA<20°; CT or MRI see OA change	45.9	25.4	5.2	48.3	31.2	19.6
54	4282	PARAFFIN	AA	A	A	√	x	√	F	67	28.5	X-ray CEA<20°; CT or MRI see OA change	43.7	26.4	18.4	53.9	30.4	24.9
55	4283	PARAFFIN	GG	G	G	√	x	√	F	63	24	X-ray CEA<20°; CT or MRI see OA change	46.9	27.2	15.5	52.1	32.5	16.1
56	4284	PARAFFIN	AA	A	A	√	x	√	F	49	30.5	X-ray CEA<20°; CT or MRI see OA change	46.2	18.4	14.6	56	29.3	16.5
57	4285	PARAFFIN	REMOVED DUE TO GENOTYPING FAILURE
58	4286	PARAFFIN	AA	A	A	√	x	√	F	60	26	X-ray CEA<20°; CT or MRI see OA change	47.2	16.3	17.3	left: 51.6 ，right: 50.7	left: 29.1 ，right: 34.9	left: 17.0 ，right: 18.3
59	4287	PARAFFIN	AA	A	A	√	x	√	F	58	22	X-ray CEA<20°; CT or MRI see OA change	43.2	18.4	15.3	52.1	26.9	14.9
60	4288	PARAFFIN	GG	G	G	√	x	√	F	65	23	X-ray CEA<20°; CT or MRI see OA change	44.6	24.1	13.5	50.3	33.6	18.2
61	4289	PARAFFIN	AA	A	A	√	x	√	F	62	21	X-ray CEA<20°; CT or MRI see OA change	46	24.6	13.2	56.2	32.4	14.8
62	4290	PARAFFIN	AG	A	G	√	x	√	F	62	20	X-ray CEA<20°; CT or MRI see OA change	49.3	27.4	2.6	49.9	25.6	11.9
63	4291	PARAFFIN	AG	A	G	√	x	√	F	53	24	X-ray CEA<20°; CT or MRI see OA change	43.2	14.5	16.3	50.2	34.3	17
64	4292	PARAFFIN	AA	A	A	√	x	√	F	64	24	X-ray CEA<20°; CT or MRI see OA change	46.3	15.7	17	54.2	31.5	15.4
65	4293	PARAFFIN	AG	A	G	√	x	√	F	62	26	X-ray CEA<20°; CT or MRI see OA change	41.6	23.2	13.4	53.7	32.6	16.1
66	4294	PARAFFIN	REMOVED DUE TO GENOTYPING FAILURE
67	4295	PARAFFIN	AG	A	G	√	x	x	F	48	25	X-ray CEA<20°; CT or MRI see OA change	43.4	23.9	16.1	55.2	33.4	15.2
68	4296	PARAFFIN	AA	A	A	√	x	√	F	57	22	X-ray CEA<20°; CT or MRI see OA change	47.6	24.3	7.9	50.3（Healthy side）	31.5（Healthy side）	14.3
69	4297	PARAFFIN	AA	A	A	√	x	√	F	65	26.5	X-ray CEA<20°; CT or MRI see OA change	45.2	17.5	17.6	47.4	28.4	17.2
70	4298	PARAFFIN	AA	A	A	√	x	√	F	61	22	X-ray CEA<20°; CT or MRI see OA change	43.6	24.1	15.4	55.5	38.4	21.3
71	4299	PARAFFIN	AG	A	G	√	x	√	F	57	23	X-ray CEA<20°; CT or MRI see OA change	46.8	16.4	13.2	52.6	30.4	14.3
72	4300	PARAFFIN	AG	A	G	√	x	√	M	55	27	X-ray CEA<20°; CT or MRI see OA change	42.5	18.1	14.3	49.2	34.2	22.4
73	4301	PARAFFIN	AG	A	G	√	x	√	F	59	22	X-ray CEA<20°; CT or MRI see OA change	46.3	24.2	16.9	48.9	29.8	18.2
74	4302	PARAFFIN	AA	A	A	√	x	√	F	52	21	X-ray CEA<20°; CT or MRI see OA change	46	26.4	7.3	53.9	35.8	17.3
75	4303	PARAFFIN	AG	A	G	√	x	√	F	61	24	X-ray CEA<20°; CT or MRI see OA change	49.1	25.5	15.4	left: 54.1, right: 52.2	left: 32.4 ，right: 33.2	left: 21.2 ，right: 19.5
76	4304	PARAFFIN	AA	A	A	√	x	√	F	57	24	X-ray CEA<20°; CT or MRI see OA change	45.2	21.3	13.1	52.6	28.7	20.5
77	4305	PARAFFIN	AA	A	A	√	x	√	F	65	23	X-ray CEA<20°; CT or MRI see OA change	47.2	26.8	14.6	57.1	36.3	19.6
78	4306	PARAFFIN	AG	A	G	√	x	√	F	63	23	X-ray CEA<20°; CT or MRI see OA change	45.4	25.8	14.2	53.6	31.9	21.3
79	4307	PARAFFIN	AA	A	A	√	x	√	M	77	27	X-ray CEA<20°; CT or MRI see OA change	47.7	20.7	11.6	64.2	39.5	25.9
80	4308	PARAFFIN	AA	A	A	√	x	√	M	53	25	X-ray CEA<20°; CT or MRI see OA change	49.5	27.4	8.5	48.6	27.3	17.6
81	4309	PARAFFIN	AA	A	A	√	x	√	F	67	26	X-ray CEA<20°; CT or MRI see OA change	46.4	34.2	3.4	left: 52.5 ，right: 52.0	left: 32 ，right: 35	left: 25.0 ，right: 22.8
82	4310	PARAFFIN	AA	A	A	√	x	√	F	59	23	X-ray CEA<20°; CT or MRI see OA change	46.2	18.6	17.3	55.6	36.3	20.6
83	4311	PARAFFIN	AA	A	A	√	x	√	F	65	25	X-ray CEA<20°; CT or MRI see OA change	46.5	27.3	8.4	left: 55.6 ，right: 56.0	left: 39.7 ，right: 40.6	left: 19.0 ，right: 21.2
84	4312	PARAFFIN	AG	A	G	√	x	x	F	62	25.5	X-ray CEA<20°; CT or MRI see OA change	47.1	19.8	17.6	61.4	37.6	25.6
85	4313	PARAFFIN	AA	A	A	√	√	√	F	76	26	X-ray CEA<20°; CT or MRI see OA change	47.3	26.8	3.1	56.1	37.3	26.4
86	4759	FRESH	AA	A	A	√	X	√	F	55	22	X-ray CEA<20°; CT or MRI see OA change	48.9	27.5	6.8	44.2	40.4	Healthy side24.7 Affected side12.3
87	4760	FRESH	AG	A	G	√	x	√	F	57	22	X-ray CEA<20°; CT or MRI see OA change	43.6	14.5	13.2	left: 58.3 ，right: 59.2	left: 29.1 ，right: 28.6	left: 17.2 ，right: 16.8
88	4761	FRESH	AA	A	A	√	√	√	M	67	23	X-ray CEA<20°; CT or MRI see OA change	46.8	28.3	15.1	54.2(right side)	38（right side）	32（right side）
89	4762	FRESH	AA	A	A	X	X	√	M	65	21	X-ray CEA<20°; CT or MRI see OA change	41	16.9	15.4	50.3（Healthy side）	43.8（Healthy side）	20.4（Healthy side）
90	4763	FRESH	AA	A	A	√	X	√	F	54	25	X-ray CEA<20°; CT or MRI see OA change	49.3	14.2	19.6	40.5	42.4	Healthy side 34.1 Affected side 12.9
91	4764	FRESH	AA	A	A	√	X	√	M	69	25	X-ray CEA<20°; CT or MRI see OA change	41.4	18.7	16.9	49	33.8	Healthy side 30.5 Affected side 15.5
92	4765	FRESH	AG	A	G	√	x	√	F	55	24	X-ray CEA<20°; CT or MRI see OA change	39.6	12.4	19.6	50.2	36.5	15.7
93	4766	FRESH	AA	A	A	√	X	√	F	80	23	X-ray CEA<20°; CT or MRI see OA change	48.2	25.4	11.9	46.4	36.1	15.8
94	4767	FRESH	AA	A	A	X	X	√	F	61	24	X-ray CEA<20°; CT or MRI see OA change	47.2	16.8	18.8	45.2（Healthy side）	34.4（Healthy side）	26.2（Healthy side）
95	4768	FRESH	AA	A	A	√	X	√	F	64	22	X-ray CEA<20°; CT or MRI see OA change	49.1	21.1	12.8	46	37.3	20.2
96	4769	FRESH	AA	A	A	√	X	√	F	55	25	X-ray CEA<20°; CT or MRI see OA change	44.3	17.5	19.6	50.5	29.2	15.4
97	4770	FRESH	AA	A	A	X	X	√	F	69	28	X-ray CEA<20°; CT or MRI see OA change	46.4	23.2	16.8	43.4(Healthy side)	33.5(Healthy side)	22.3(Healthy side)
98	4771	FRESH	AA	A	A	√	X	√	F	59	21	X-ray CEA<20°; CT or MRI see OA change	48.2	16.4	18.4	52.6	37	24.6
99	4772	FRESH	AA	A	A	X	X	√	F	70	22	X-ray CEA<20°; CT or MRI see OA change	45	17.7	19.3	49.4	36.2	27
100	4201	FRESH	AA	A	A	√	X	√	F	56	27	X-ray CEA<20°; CT or MRI see OA change	41.7	27.2	14.5	47.2	32.8	22.1（Healthy side）
101	4702	FRESH	AA	A	A	√	X	X	F	72	23	X-ray CEA<20°; CT or MRI see OA change	44.1	22	19.8	51.5	38	19.7
102	4203	FRESH	AA	A	A	√	X	√	F	69	24	X-ray CEA<20°; CT or MRI see OA change	42.7	21	15.7	45.7	33.4	29.2（Healthy side）
103	4704	FRESH	AA	A	A	√	X	X	F	62	22	X-ray CEA<20°; CT or MRI see OA change	53.7	24.6	6	46.5	30	19.4
104	4705	FRESH	AA	A	A	√	X	√	M	48	28	X-ray CEA<20°; CT or MRI see OA change	Right: 45.7/left: 42.4	right: 24.5, left: 20.3	right: 11.7, left: 12.4	right: 62.2，left: 61.4	right: 41.8，left: 45.7	right: 21.2，left: 19.2
105	4706	FRESH	AA	A	A	√	X	√	M	71	24.5	X-ray CEA<20°; CT or MRI see OA change	40.3	13.4	19.2	58.8	43.4	22.7
106	4207	FRESH	AA	A	A	X	X	√	F	55	23	X-ray CEA<20°; CT or MRI see OA change	47.7	20.7	11.6	49	32.8	23.4
107	4708	FRESH	AA	A	A	√	X	X	F	60	26	X-ray CEA<20°; CT or MRI see OA change	52.5	26.1	11.9	50.5	36.3	14.5
108	4709	FRESH	AA	A	A	√	X	√	F	59	22	X-ray CEA<20°; CT or MRI see OA change	56.8	32.3	1.2	57	42.2	15.7
109	4710	FRESH	AA	A	A	√	X	√	F	64	27	X-ray CEA<20°; CT or MRI see OA change	48.4	18	19.5	52.5	40	35.5
110	4211	FRESH	AA	A	A	√	X	√	F	64	27	X-ray CEA<20°; CT or MRI see OA change	47.9	30.9	6.2	50.4	39	25
111	4212	FRESH	AA	A	A	√	X	√	F	54	22.5	X-ray CEA<20°; CT or MRI see OA change	49.3	29.5	0.3	47.5	36	21
112	4213	FRESH	AA	A	A	√	X	√	F	75	22	X-ray CEA<20°; CT or MRI see OA change	48.8	28.2	0.8	50	41.5	20
113	4214	FRESH	AG	A	G	√	x	√	F	61	29	X-ray CEA<20°; CT or MRI see OA change	43.2	16.4	16.9	left: 52.3 ，right: 53.6	left: 30.8 ，right: 31.5	left: 20.2 ，right: 20.4
114	4215	FRESH	AA	A	A	√	X	√	F	59	24	X-ray CEA<20°; CT or MRI see OA change	42.3	14.5	19.9	right: 52，left: 50	right: 38.5，left: 33.3	right: 27，left: 26
115	4216	FRESH	AA	A	A	√	X	√	F	46	26	X-ray CEA<20°; CT or MRI see OA change	48.1	21.1	12.4	right: 46，left: 50	right: 30，left: 30.5	right: 23，left: 14
116	4217	FRESH	AA	A	A	√	X	X	F	59	25	X-ray CEA<20°; CT or MRI see OA change	50.4	25.1	11.6	54.5	43.5	27
117	4218	FRESH	AA	A	A	√	X	√	F	62	21	X-ray CEA<20°; CT or MRI see OA change	54.2	30.1	0.6	48.5	38	19
118	4219	FRESH	AA	A	A	√	X	√	F	54	26	X-ray CEA<20°; CT or MRI see OA change	43.7	17.3	14.9	54	38	30
119	4220	FRESH	AA	A	A	√	X	√	F	39	27	X-ray CEA<20°; CT or MRI see OA change	45.8	32.5	4.8	50	35.2	22
120	4321	FRESH	AA	A	A	X	X	√	F	48	22	X-ray CEA<20°; CT or MRI see OA change	47.4	28.5	4.3	47.5	35.2	26

## Sheet: Genetic Analyses
rs4911178 Variant Analyses
I. rs4911178 variant genotype and allele frequency data in 113 DDH patients
Genotype Frequency
Genotype	N	Frequency
AA (risk)	83	0.734513
AG	25	0.221239
GG (non-risk)	5	0.0442478
Allele Frequency
Allele	N(AA)	N(A/G)	N(GG)	N (total A or G)	Frequency
A (risk)	166	25	0	191	0.845133
G (non-risk)	0	25	10	35	0.154867
II. rs4911178 variant genotype and allele frequency data in control 1000 Genomes populations
Genotype Frequencies
Genotype	CHB Freq (of 103)	CHS (of 105) Freq	CDX (of 93)	Ave Freq in China
AA (risk)	0.573	0.524	0.484	0.527
AG	0.379	0.41	0.366	0.385
GG (non-risk)	0.049	0.067	0.151	0.089
Allele Frequencies
Allele	CHB Freq (of 206)	CHS Freq (of 210)	CDX Freq (of 186)	Ave Freq in China
A (risk)	0.762	0.729	0.667	0.719333
G (non-risk)	0.238	0.271	0.333	0.280667
III. Chi-Square tests between DDH and CHB control datasets (unscaled)
Genotype Frequency
Genotype	Obs. # (DDH)	Exp. # (CHB)*	Obs-Exp	(Obs-Exp)^2	(Obs-Exp)^2/Exp
AA	83	59	24	576	9.76271
AG	25	39	-14	196	5.02564
GG	5	5	0	0	0
				Statistic	14.7884
					p is between 0.001 and 0.0005
					2 degrees of freedom because 3 genotypes
* not scaled (i.e. using the raw genotype number in the CHB in a sample of 103 individual genotypes)
Allele Frequency
Allele	Obs. # (DDH)	Exp. # (CHB)* *	Obs - Exp	(Obs-Exp)^2	(Obs-Exp)^2/Exp
A (risk)	191	157	34	1156	7.36306
G (non-risk)	35	49	-14	196	4
				Statistic	11.3631
					p is between 0.005 and 0.002
					1 degree of freedom because 2 alleles
** not scaled (i.e. using the raw allele number in the CHB in a sample of 103 individuals or 206 alleles)
IV. Chi-Square tests between DDH and CHB control datasets (scaled)
Genotype Frequency
Genotype	Obs. # (DDH)	Exp. # (CHB)***	Obs-Exp	(Obs-Exp)^2	(Obs-Exp)^2/Exp
AA (risk)	83	64.75	18.25	333.062	5.14382
AG	25	42.827	-17.827	317.802	7.4206
GG (non-risk)	5	5.537	-0.537	0.288369	0.0520804
				Statistic	12.6165
					p is between 0.005 and 0.002
					2 degrees of freedom because 3 genotypes
*** scaled (i.e. using the CHB genotype frequency but drawing each genotype from the size of the case (DDH) pool of 113 individual genotypes)
Allele Frequency
Allele	Obs. # (DDH)	Exp. # (CHB)****	Obs - Exp	(Obs-Exp)^2	(Obs-Exp)^2/Exp
A (risk)	191	172	19	361	2.09884
G (non-risk)	35	54	-19	361	6.68519
				Statistic	8.78402
					p is between 0.005 and 0.002
					1 degree of freedom because two alleles
**** scaled (i.e. using the CHB allele frequency but drawing each alllele from the size of the case (DDH) pool of 113 individuals or 226 alleles)
