# Supplementary material for: Joint disease-specificity at the regulatory base-pair level
Source: Nat Commun. 2021 Jul 6;12:4161. doi: 10.1038/s41467-021-24345-9 (PMC8260791; doi:10.1038/s41467-021-24345-9)
Supplement: Supplementary file 8 — Supplementary Data 5 [file 41467_2021_24345_MOESM8_ESM.xlsx]

## Sheet: OAI-Groups
N = 200 subsets
Type	T-statistic	T-statistic SD	Mean KL0-1 – RISK	Mean KL0-1 – ALT	SD KL0-1	Mean KL2-3 – RISK	Mean KL2-3 – ALT	SD KL2-3	pval	sd_pval
Mean	8.91063	1.03595	245.804	154.196	0.701022	254.523	145.477	0.65793	1.17535e-11	1.72125e-10
First Quartile	8.9192	1.06912	245.824	154.176	0.706729	254.545	145.455	0.683157	8.59861e-11	2.1259e-09
Third Quartile	8.89011	1.02499	245.819	154.181	0.726636	254.526	145.474	0.64876	2.08803e-11	3.27093e-10
N = 100 subsets
Type	T-statistic	T-statistic SD	Mean KL0-1 – RISK	Mean KL0-1	SD KL0-1	Mean KL2-3 – RISK	Mean KL2-3	SD KL2-3	pval	sd_pval
Mean	6.27878	1.03113	122.903	77.0973	0.49364	127.245	72.7548	0.490281	5.36922e-06	4.66282e-05
First Quartile	6.22744	1.05583	122.921	77.079	0.503589	127.237	72.7628	0.475687	5.44715e-06	5.72912e-05
Third Quartile	6.31925	1.01572	122.9	77.1	0.494109	127.28	72.7199	0.491278	1.24476e-05	0.000258559
N = 50 subsets
Type	T-statistic	T-statistic SD	Mean KL0-1 – RISK	Mean KL0-1	SD KL0-1	Mean KL2-3 – RISK	Mean KL2-3	SD KL2-3	pval	sd_pval
Mean	4.455	0.982975	61.4503	38.5497	0.349751	63.6343	36.3657	0.322982	0.00162288	0.0109536
First Quartile	4.49257	1.04731	61.4299	38.5701	0.363199	63.63	36.37	0.344293	0.00140723	0.00736668
Third Quartile	4.45821	1.03228	61.4489	38.5511	0.359903	63.6306	36.3694	0.342883	0.00185421	0.0160488

## Sheet: OAI Progression
N = 200 subsets – Mean
Type	T-statistic	T-statistic SD	Mean Group 1 – RISK	Mean Group 1 – ALT	SD Group 1	Mean Group 2 – RISK	Mean Group 2 – ALT	SD Group 2	pval	sd_pval
OAI NO OA vs Present OA	9.60134	1.0526	244.888	155.112	0.68367	254.335	145.665	0.682485	6.59571e-12	1.25081e-10
OAI NO OA vs Progress OA	5.21586	0.993668	244.888	155.112	0.68367	250.007	149.993	0.680232	0.0001415	0.00130867
OAI Present OA vs Progress OA	-4.51459	1.02863	254.335	145.665	0.682485	250.007	149.993	0.680232	0.00148274	0.00840238
N = 200 subsets – First Quartile
Type	T-statistic	T-statistic SD	Mean Group 1 – RISK	Mean Group 1 – ALT	SD Group 1	Mean Group 2 – RISK	Mean Group 2 – ALT	SD Group 2	pval	sd_pval
OAI NO OA vs Present OA	9.63193	1.04305	244.907	155.093	0.694571	254.383	145.617	0.68448	3.02673e-13	4.81953e-12
OAI NO OA vs Progress OA	5.16641	1.03365	244.907	155.093	0.694571	249.971	150.029	0.696525	0.000338297	0.0041188
OAI Present OA vs Progress OA	-4.60218	1.02981	254.383	145.617	0.68448	249.971	150.029	0.696525	0.00124556	0.00723579
N = 200 subsets – Third Quartile
Type	T-statistic	T-statistic SD	Mean Group 1 – RISK	Mean Group 1 – ALT	SD Group 1	Mean Group 2 – RISK	Mean Group 2 – ALT	SD Group 2	pval	sd_pval
OAI NO OA vs Present OA	9.58953	1.03858	244.907	155.093	0.708813	254.357	145.643	0.680038	2.21914e-13	3.56905e-12
OAI NO OA vs Progress OA	5.19679	1.02284	244.907	155.093	0.708813	250.008	149.992	0.679874	0.000216206	0.00158506
OAI Present OA vs Progress OA	-4.536	1.01737	254.357	145.643	0.680038	250.008	149.992	0.679874	0.0011003	0.00614875
N = 100 subsets – Mean
Type	T-statistic	T-statistic SD	Mean Group 1 – RISK	Mean Group 1 – ALT	SD Group 1	Mean Group 2 – RISK	Mean Group 2 – ALT	SD Group 2	pval	sd_pval
OAI NO OA vs Present OA	6.81141	1.02003	122.457	77.5427	0.49656	127.198	72.8023	0.487043	7.48014e-07	8.09574e-06
OAI NO OA vs Progress OA	3.67057	1.00476	122.457	77.5427	0.49656	125.003	74.9972	0.473935	0.00862264	0.0330381
OAI Present OA vs Progress OA	-3.24346	1.00174	127.198	72.8023	0.487043	125.003	74.9972	0.473935	0.0225412	0.0793976
N = 100 subsets – First Quartile
Type	T-statistic	T-statistic SD	Mean Group 1 – RISK	Mean Group 1 – ALT	SD Group 1	Mean Group 2 – RISK	Mean Group 2 – ALT	SD Group 2	pval	sd_pval
OAI NO OA vs Present OA	6.8086	1.05199	122.436	77.5636	0.504534	127.185	72.815	0.48283	1.10486e-06	1.33355e-05
OAI NO OA vs Progress OA	3.69075	1.01548	122.436	77.5636	0.504534	125	75.0001	0.483228	0.00923471	0.0366041
OAI Present OA vs Progress OA	-3.22616	1.03675	127.185	72.815	0.48283	125	75.0001	0.483228	0.0267863	0.0866546
N = 100 subsets – Third Quartile
Type	T-statistic	T-statistic SD	Mean Group 1 – RISK	Mean Group 1 – ALT	SD Group 1	Mean Group 2 – RISK	Mean Group 2 – ALT	SD Group 2	pval	sd_pval
OAI NO OA vs Present OA	6.78872	1.00932	122.446	77.5541	0.491076	127.173	72.8273	0.465112	3.44985e-07	3.40957e-06
OAI NO OA vs Progress OA	3.6757	0.982206	122.446	77.5541	0.491076	124.999	75.0012	0.47071	0.00739624	0.0261853
OAI Present OA vs Progress OA	-3.20945	0.977874	127.173	72.8273	0.465112	124.999	75.0012	0.47071	0.0229655	0.0769655
N = 50 subsets – Mean
Type	T-statistic	T-statistic SD	Mean Group 1 – RISK	Mean Group 1 – ALT	SD Group 1	Mean Group 2 – RISK	Mean Group 2 – ALT	SD Group 2	pval	sd_pval
OAI NO OA vs Present OA	4.78127	0.981716	61.2296	38.7704	0.346314	63.584	36.416	0.34196	0.000709325	0.0073531
OAI NO OA vs Progress OA	2.55749	0.964497	61.2296	38.7704	0.346314	62.4833	37.5167	0.330694	0.0616124	0.124665
OAI Present OA vs Progress OA	-2.29591	0.992086	63.584	36.416	0.34196	62.4833	37.5167	0.330694	0.0969209	0.17553
N = 50 subsets – First Quartile
Type	T-statistic	T-statistic SD	Mean Group 1 – RISK	Mean Group 1 – ALT	SD Group 1	Mean Group 2 – RISK	Mean Group 2 – ALT	SD Group 2	pval	sd_pval
OAI NO OA vs Present OA	4.78857	1.01572	61.2292	38.7708	0.359511	63.5847	36.4153	0.355741	0.000926721	0.00713806
OAI NO OA vs Progress OA	2.55558	0.989672	61.2292	38.7708	0.359511	62.4811	37.5189	0.336422	0.0641839	0.130918
OAI Present OA vs Progress OA	-2.30492	1.02204	63.5847	36.4153	0.355741	62.4811	37.5189	0.336422	0.102763	0.190349
N = 50 subsets – Third Quartile
Type	T-statistic	T-statistic SD	Mean Group 1 – RISK	Mean Group 1 – ALT	SD Group 1	Mean Group 2 – RISK	Mean Group 2 – ALT	SD Group 2	pval	sd_pval
OAI NO OA vs Present OA	4.80156	1.02725	61.2311	38.7689	0.356382	63.5948	36.4052	0.342799	0.000569872	0.00419674
OAI NO OA vs Progress OA	2.60885	1.01236	61.2311	38.7689	0.356382	62.5089	37.4911	0.338379	0.0662609	0.141262
OAI Present OA vs Progress OA	-2.26745	0.994353	63.5948	36.4052	0.342799	62.5089	37.4911	0.338379	0.101556	0.173338
