# Supplementary material for: Joint disease-specificity at the regulatory base-pair level
Source: Nat Commun. 2021 Jul 6;12:4161. doi: 10.1038/s41467-021-24345-9 (PMC8260791; doi:10.1038/s41467-021-24345-9)
Supplement: Supplementary file 9 — Supplementary Data 6 [file 41467_2021_24345_MOESM9_ESM.xlsx]

## Sheet: ATAC-seq Quality control inform
Round	Rep	Date of ATAC	Sequencing Submission #	Sequencing ID	Sample	Index	Barcode Primer #	Platform	Read Length	Sequencing Lane	Reads	% Bases >= Q30	Barcode Primer	Description
E67 Human	Rep 1	2018-12-01	SUB07934	190111_NS500422_0765_AHTLHCBGX7 (Lane 1)	Acetabulum	TAAGGCGA	2.1	NextSeq High 2 x 42 (75cycle)	1x75bp	1	23936356	95.49	AGATCGGAAGAGCACACGTCTGAACTCCAGTCA	ATAC-seq on Human E67 skeletal tissue
				190117_NB501677_0381_AHTNY3BGX7 (Lane 2)				NextSeq High 2 x 42 (75cycle)	1x75bp	2	17571431	95.54	AGATCGGAAGAGCACACGTCTGAACTCCAGTCA	ATAC-seq on Human E67 skeletal tissue
				190202_NB551608_0036_AHTTNHBGX7 (Lane 3)				NextSeq High 2 x 42 (75cycle)	1x75bp	3	24696802	95.56	AGATCGGAAGAGCACACGTCTGAACTCCAGTCA	ATAC-seq on Human E67 skeletal tissue
					Proximal Femur	CAGAGAGG	2.8	NextSeq High 2 x 42 (75cycle)	1x75bp	1	16739611	95.4	AGATCGGAAGAGCACACGTCTGAACTCCAGTCA	ATAC-seq on Human E67 skeletal tissue
								NextSeq High 2 x 42 (75cycle)	1x75bp	2	14612857	95.25	AGATCGGAAGAGCACACGTCTGAACTCCAGTCA	ATAC-seq on Human E67 skeletal tissue
								NextSeq High 2 x 42 (75cycle)	1x75bp	3	17420543	95.41	AGATCGGAAGAGCACACGTCTGAACTCCAGTCA	ATAC-seq on Human E67 skeletal tissue
					Distal Femur	CGAGGCTG	2.1	NextSeq High 2 x 42 (75cycle)	1x75bp	1	21572703	95.38	AGATCGGAAGAGCACACGTCTGAACTCCAGTCA	ATAC-seq on Human E67 skeletal tissue
								NextSeq High 2 x 42 (75cycle)	1x75bp	2	18232532	95.53	AGATCGGAAGAGCACACGTCTGAACTCCAGTCA	ATAC-seq on Human E67 skeletal tissue
								NextSeq High 2 x 42 (75cycle)	1x75bp	3	22413131	95.42	AGATCGGAAGAGCACACGTCTGAACTCCAGTCA	ATAC-seq on Human E67 skeletal tissue
					Proximal Tibia	AAGAGGCA	2.11	NextSeq High 2 x 42 (75cycle)	1x75bp	1	22022765	95.53	AGATCGGAAGAGCACACGTCTGAACTCCAGTCA	ATAC-seq on Human E67 skeletal tissue
								NextSeq High 2 x 42 (75cycle)	1x75bp	2	15238155	95.56	AGATCGGAAGAGCACACGTCTGAACTCCAGTCA	ATAC-seq on Human E67 skeletal tissue
								NextSeq High 2 x 42 (75cycle)	1x75bp	3	22703655	95.58	AGATCGGAAGAGCACACGTCTGAACTCCAGTCA	ATAC-seq on Human E67 skeletal tissue
					Distal Tibia	GTAGAGGA	2.12	NextSeq High 2 x 42 (75cycle)	1x75bp	1	18000415	95.16	AGATCGGAAGAGCACACGTCTGAACTCCAGTCA	ATAC-seq on Human E67 skeletal tissue
								NextSeq High 2 x 42 (75cycle)	1x75bp	2	7396709	89.56	AGATCGGAAGAGCACACGTCTGAACTCCAGTCA	ATAC-seq on Human E67 skeletal tissue
								NextSeq High 2 x 42 (75cycle)	1x75bp	3	18245210	94.85	AGATCGGAAGAGCACACGTCTGAACTCCAGTCA	ATAC-seq on Human E67 skeletal tissue
E67	Rep 2	2020-01-19	SUB08151	190301_NS500422_0789_AH2TJFBGXB_redemux (Lane 1)	Acetabulum	TAAGGCGA	2.1	NextSeq High 2 x 42 (75cycle)	1x75bp	1	32082755	94.97	AGATCGGAAGAGCACACGTCTGAACTCCAGTCA	ATAC-seq on Human E67 skeletal tissue
				190312_NB501677_0403_AH2MW5BGXB (Lane 2)				NextSeq High 2 x 42 (75cycle)	1x75bp	2	39357497	95.55	AGATCGGAAGAGCACACGTCTGAACTCCAGTCA	ATAC-seq on Human E67 skeletal tissue
					Proximal Femur	CAGAGAGG	2.8	NextSeq High 2 x 42 (75cycle)	1x75bp	1	19512209	94.79	AGATCGGAAGAGCACACGTCTGAACTCCAGTCA	ATAC-seq on Human E67 skeletal tissue
								NextSeq High 2 x 42 (75cycle)	1x75bp	2	29036336	95.31	AGATCGGAAGAGCACACGTCTGAACTCCAGTCA	ATAC-seq on Human E67 skeletal tissue
				190314_NB502063_0298_AH2TJNBGXB (Lane 3)				NextSeq High 2 x 42 (75cycle)	1x75bp	3	43020213	95.62	AGATCGGAAGAGCACACGTCTGAACTCCAGTCA	ATAC-seq on Human E67 skeletal tissue
					Distal Femur	GCTACGCT	2.9	NextSeq High 2 x 42 (75cycle)	1x75bp	1	12715063	94.83	AGATCGGAAGAGCACACGTCTGAACTCCAGTCA	ATAC-seq on Human E67 skeletal tissue
								NextSeq High 2 x 42 (75cycle)	1x75bp	2	27391247	95.21	AGATCGGAAGAGCACACGTCTGAACTCCAGTCA	ATAC-seq on Human E67 skeletal tissue
								NextSeq High 2 x 42 (75cycle)	1x75bp	3	32855287	95.69	AGATCGGAAGAGCACACGTCTGAACTCCAGTCA	ATAC-seq on Human E67 skeletal tissue
					Proximal Tibia	AAGAGGCA	2.11	NextSeq High 2 x 42 (75cycle)	1x75bp	1	12058632	94.66	AGATCGGAAGAGCACACGTCTGAACTCCAGTCA	ATAC-seq on Human E67 skeletal tissue
								NextSeq High 2 x 42 (75cycle)	1x75bp	2	27612654	95.3	AGATCGGAAGAGCACACGTCTGAACTCCAGTCA	ATAC-seq on Human E67 skeletal tissue
								NextSeq High 2 x 42 (75cycle)	1x75bp	3	35943355	95.54	AGATCGGAAGAGCACACGTCTGAACTCCAGTCA	ATAC-seq on Human E67 skeletal tissue
					Distal Tibia	GTAGAGGA	2.12	NextSeq High 2 x 42 (75cycle)	1x75bp	1	11308280	94.1	AGATCGGAAGAGCACACGTCTGAACTCCAGTCA	ATAC-seq on Human E67 skeletal tissue
								NextSeq High 2 x 42 (75cycle)	1x75bp	2	21232294	94.56	AGATCGGAAGAGCACACGTCTGAACTCCAGTCA	ATAC-seq on Human E67 skeletal tissue
								NextSeq High 2 x 42 (75cycle)	1x75bp	3	29791228	95.36	AGATCGGAAGAGCACACGTCTGAACTCCAGTCA	ATAC-seq on Human E67 skeletal tissue
E67	Rep 3	2019-03-01	SUB08309	190401_NB502063_0307_AHC32LBGXB	Acetabulum	TAAGGCGA	2.1	NextSeq High 2 x 42 (75cycle)	1x75bp	1	17629011	95.59	AGATCGGAAGAGCACACGTCTGAACTCCAGTCA	ATAC-seq on Human E67 skeletal tissue
				190405_NS500422_0803_AHCGNCBGXB				NextSeq High 2 x 42 (75cycle)	1x75bp	2	17092678	95.88	AGATCGGAAGAGCACACGTCTGAACTCCAGTCA	ATAC-seq on Human E67 skeletal tissue
				190409_NB502063_0309_AHCFNGBGXB				NextSeq High 2 x 42 (75cycle)	1x75bp	3	16428431	96.4	AGATCGGAAGAGCACACGTCTGAACTCCAGTCA	ATAC-seq on Human E67 skeletal tissue
					Proximal Femur	CAGAGAGG	2.8	NextSeq High 2 x 42 (75cycle)	1x75bp	1	35870997	95.59	AGATCGGAAGAGCACACGTCTGAACTCCAGTCA	ATAC-seq on Human E67 skeletal tissue
								NextSeq High 2 x 42 (75cycle)	1x75bp	2	35788745	95.82	AGATCGGAAGAGCACACGTCTGAACTCCAGTCA	ATAC-seq on Human E67 skeletal tissue
								NextSeq High 2 x 42 (75cycle)	1x75bp	3	34648387	96.31	AGATCGGAAGAGCACACGTCTGAACTCCAGTCA	ATAC-seq on Human E67 skeletal tissue
					Distal Femur	CGAGGCTG	2.1	NextSeq High 2 x 42 (75cycle)	1x75bp	1	34116073	95.76	AGATCGGAAGAGCACACGTCTGAACTCCAGTCA	ATAC-seq on Human E67 skeletal tissue
								NextSeq High 2 x 42 (75cycle)	1x75bp	2	34161207	95.96	AGATCGGAAGAGCACACGTCTGAACTCCAGTCA	ATAC-seq on Human E67 skeletal tissue
								NextSeq High 2 x 42 (75cycle)	1x75bp	3	33003688	96.44	AGATCGGAAGAGCACACGTCTGAACTCCAGTCA	ATAC-seq on Human E67 skeletal tissue
					Proximal Tibia	AAGAGGCA	2.11	NextSeq High 2 x 42 (75cycle)	1x75bp	1	27594574	95.87	AGATCGGAAGAGCACACGTCTGAACTCCAGTCA	ATAC-seq on Human E67 skeletal tissue
								NextSeq High 2 x 42 (75cycle)	1x75bp	2	28067426	96.04	AGATCGGAAGAGCACACGTCTGAACTCCAGTCA	ATAC-seq on Human E67 skeletal tissue
								NextSeq High 2 x 42 (75cycle)	1x75bp	3	27029277	96.53	AGATCGGAAGAGCACACGTCTGAACTCCAGTCA	ATAC-seq on Human E67 skeletal tissue
					Distal Tibia	GTAGAGGA	2.12	NextSeq High 2 x 42 (75cycle)	1x75bp	1	20334720	95.26	AGATCGGAAGAGCACACGTCTGAACTCCAGTCA	ATAC-seq on Human E67 skeletal tissue
								NextSeq High 2 x 42 (75cycle)	1x75bp	2	21472690	95.65	AGATCGGAAGAGCACACGTCTGAACTCCAGTCA	ATAC-seq on Human E67 skeletal tissue
								NextSeq High 2 x 42 (75cycle)	1x75bp	3	20496682	96.14	AGATCGGAAGAGCACACGTCTGAACTCCAGTCA	ATAC-seq on Human E67 skeletal tissue

## Sheet: Primers
Supplementary Table S8. Primer Locations, Sequences, and Source DNA Used for Constructs and Genotyping in this Study
Primers	Source DNA	Coordinates (hg19 or mm9)/Cat.#	human/mouse	Approx. Insert Size	Linker	Forward (5' to 3') or sgRNA seq	Reverse (5' to 3')	Reference
MC138-sgRNA1	Applied StemCell Inc	chr2: 155,899,845-155,899,864	mouse	N/A	N/A	ATCCCTGTGACCACATCCCA	N/A
MC138-sgRNA2	Applied StemCell Inc	chr2:155,725,575-155,725,593	mouse	N/A	N/A	TGACCTTGGGATGTGGTCA	N/A
ssODN	Applied StemCell Inc	chr2: 155,725,517-155,725,677	mouse	N/A	N/A	ATGAAAGACTCTTTATTGCCCATATAGCTAGAGGTATCCGAGTGGGAGAGGGAGTGGATGGC AAAATAAAATATATAATCTCTGTGACCACATCCCAAGGTCAATGCCTGACTAATAGCCGAGA GTACCTTGAAATTACTTAGATTTCTTTAAACTTTCCA	N/A
Chr2-Reg-I-PM Forward1	Applied StemCell Inc	chr2:155,725,685-155,725,715	mouse	N/A	N/A	GTCCCCAGAGGAGCTCAATGATAATATTCAG	N/A
Chr2-Reg-I-PM Reverse1	Applied StemCell Inc	chr2:155,725,492-155,725,518	mouse	N/A	N/A	N/A	CAAGAAGAGCTGAGCAGACACAGTTTG
rs4911178 Forward1	Integrated DNA technologies	chr20:33,952521-33,952,540	human	N/A	N/A	TTAAGCAGGCACAGTTTGGA	N/A
rs4911178 Reverse1	Integrated DNA technologies	chr20:33,952,735-33,952,754	human	N/A	N/A	N/A	GGAGGGTTGCAAGAAGGCTA
MC138_rs4911178 Forward1	Integrated DNA technologies	chr2:155,725,480-155,725,501	mouse	N/A	N/A	AGTTACCTTCAGCAAGAAGAGC	N/A
MC138_rs4911178 Reverse1	Integrated DNA technologies	chr2:155,725,715-155,725,734	mouse	N/A	N/A	N/A	GTTGCGAGAAGGCTAAGCTG
GROW1-Out Forward1	Integrated DNA technologies	chr2:155,727,108-155,727,127	mouse	N/A	N/A	GCCTTCACCTACTTACACTT	N/A
GROW1-Out Reverse2	Integrated DNA technologies	chr2:155,724,755-155,724,774	mouse	N/A	N/A	N/A	CCAAGAGAACAGGACTAGAA
GROW1-In Forward1	Integrated DNA technologies	chr2:155,725,558-155,725,577	mouse	N/A	N/A	TCAATGCCTGACTAATAGCC	N/A
GROW1-In Reverse2	Integrated DNA technologies	chr2:155,726,694-155,726,713	mouse	N/A	N/A	N/A	TTCCATCCAGCCTCAGAGAG
GAPDH-RT Forward1	Integrated DNA technologies	chr12: 6,644,004 -6,644,027	human	N/A	N/A	GAAGGTGAAGGTCGGAGTC	N/A
GAPDH-RT Reverse1	Integrated DNA technologies	chr12:6,645,932-6,645,951	human	N/A	N/A	N/A	GAAGATGGTGATGGGATTTC
GDF5- RT Forward1	Integrated DNA technologies	chr20:34,025,146 -34,025,165	human	N/A	N/A	GATGCTGACAGAAAGGGAGG	N/A
GDF5- RT Reverse1	Integrated DNA technologies	chr20:34,022,519-34,022,538	human	N/A	N/A	N/A	CCTTCTCCAGGGCACTAATG
CEP250-RT Forward1	Integrated DNA technologies	chr20:34,096,791-34,096,810	human	N/A	N/A	AGCTGAAGAGGGAGGCCATG	N/A
CEP250-RT Reverse1	Integrated DNA technologies	chr20:34,097,856-34,097,876	human	N/A	N/A	N/A	TGCAGTTCAGCCACACACTTG
UQCC1-RT Forward1	Integrated DNA technologies	chr20:33,894,518-33,894,541	human	N/A	N/A	GAGAACCTTCTTCAACCGGAAATG	N/A
UQCC1-RT Reverse1	Integrated DNA technologies	chr20:33,891,825-33,891,845	human	N/A	N/A	N/A	CCCTGTCAGAAGCAGATCCTC
Pitx1-RT Forward1	Integrated DNA technologies	chr13:55,830,792 -55,830,811	mouse	N/A	N/A	GAGAACTCCGCCAGCGAATC	N/A
Pitx1-RT Reverse1	Integrated DNA technologies	chr13:55,830,792 -55,830,811	mouse	N/A	N/A	CTTGTGAAGTGAGTGCGTTGC	N/A
pgk1 RT primers (Item# VMPS-4697)	Realtime Primers.com	N/A	mouse	N/A	N/A	N/A	N/A
GROW1 sgRNA1 top	Integrated DNA technologies	chr20:33,954,172-33,954,191	human	N/A	N/A	CACCGGTCAAAGCATAAGCCCAGA	N/A
GROW1 sgRNA1 bottom	Integrated DNA technologies	chr20:33,954,172-33,954,191	human	N/A	N/A	AAACTCTGGGCTTATGCTTTGACC	N/A
GROW1 sgRNA2 top	Integrated DNA technologies	chr20:33,951,655-33,951,674	human	N/A	N/A	CACCGAGCTCCAGGAGGGTAACCGA	N/A
GROW1 sgRNA2 bottom	Integrated DNA technologies	chr20:33,951,655-33,951,674	human	N/A	N/A	AAACTCGGTTACCCTCCTGGAGCTC	N/A
rs4911178 sgRNA1 top	Integrated DNA technologies	chr20:33,952,604-33,952,623	human	N/A	N/A	CACCGATCCCTGTGACCACATCCCA	N/A
rs4911178 sgRNA1 bottom	Integrated DNA technologies	chr20:33,952,604-33,952,623	human	N/A	N/A	AAACTGGGATGTGGTCACAGGGATC	N/A
rs4911178 sgRNA2 top	Integrated DNA technologies	chr20:33,952,599-33,952,618	human	N/A	N/A	CACCGACCTTGGGATGTGGTCACA	N/A
rs4911178 sgRNA2 bottom	Integrated DNA technologies	chr20:33,952,599-33,952,618	human	N/A	N/A	AAACTGTGACCACATCCCAAGGTC	N/A
GROW1-CRISPR Diagnostic Primer Forward	Integrated DNA technologies	chr20:33,951,570-33,951,589	human	N/A	N/A	CCCACACTACCACCTCCAAG	N/A
GROW1-CRISPR Diagnostic Primer Reverse	Integrated DNA technologies	chr20:33,954,539-33,954,560	human	N/A	N/A	GTCTCGCCCTATTGTTCTACTG	N/A
Human U6 promoter forward primer	Integrated DNA technologies	N/A	human	N/A	N/A	CCTTATGCAGTTGCTCTCC	N/A
pCMV-SPORT6-PITX1	Dharmacon, Inc	N/A	N/A	N/A	N/A	N/A	N/A
PITX1 (G-4) X antibody, Cat# sc-271435, RRID:AB_10658969)	Santa Cruz Biotechnology, NJ, USA	N/A	N/A	N/A	N/A	N/A	N/A
